# Supplementary material for: Smu1 and RED are required for activation of spliceosomal B complexes assembled on short introns
Source: Nat Commun. 2019 Aug 13;10:3639. doi: 10.1038/s41467-019-11293-8 (PMC6692369; doi:10.1038/s41467-019-11293-8)
Supplement: Supplementary file 5 — Supplementary Data 1 [file 41467_2019_11293_MOESM5_ESM.xlsx]

## Sheet: Intron_Retention_summaryTable
	Intron Length	Gene Name	Log2IRR_RED	PvalIRR_RED	Log2IRR_SMU1	PvalIRR_SMU1	Log2IRR_MFAP1	PvalIRR_MFAP1
chr15_23021429_23034146_-	12718	NIPA2	0.40365	0.0373495	-0.0740195	0.102737	0.26523	0.0479553
chr6_43483925_43484464_-	540	YIPF3	0.589846	0.00116812	0.0559012	0.545971	1.23311	1.13784e-11
chr13_49830049_49833481_+	3433	CDADC1	-2.07814	0.000114212	-2.2581	2.09777e-05	-0.578053	0.153075
chr11_488312_488528_+	217	PTDSS2	1.43156	0.0017896	-0.240048	0.622791	1.11103	0.120236
chr18_11897355_11905736_-	8382	MPPE1	-2.94621	2.74579e-09	-3.15874	2.32138e-10	-1.18442	0.00704325
chr14_105172513_105173246_+	734	INF2	3.22164	1.99667e-24	1.98696	2.07177e-05	3.27501	7.96065e-27
chr7_48134424_48141420_+	6997	UPP1	-0.605686	0.0252255	-1.10815	0.00685408	1.2556	0.000448774
chr14_55596018_55599928_+	3911	NA	0.442515	2.267e-05	0.0568693	0.245843	1.19884	4.63179e-15
chr1_180242533_180243071_-	539	ACBD6	0.553624	0.0332215	0.834967	0.00495036	0.987889	0.0078227
chr17_80042829_80042910_-	82	FASN	5.90555	1.295e-100	5.17206	1.295e-100	3.12731	2.80743e-28
chr18_9792232_9845578_+	53347	RAB31	-0.167251	0.0872271	-0.16665	0.00499794	-0.135799	0.176969
chr17_58270291_58275620_-	5330	USP32	-0.637636	0.324974	-0.442906	0.635649	-1.70659	0.0990893
chr12_12975666_12976136_+	471	DDX47	-0.696849	0.312523	-0.519867	0.233823	1.27136	0.0225448
chr7_43690311_43769027_-	78717	COA1	-2.31423	1.11752e-06	-2.35316	7.09375e-07	-1.22509	8.81945e-07
chr10_82228443_82248972_+	20530	TSPAN14	-0.949959	0.879981	0.19592	0.929755	-0.774787	0.884174
chr21_47705308_47705716_-	409	MCM3AP	-1.07117	1.12995e-06	-0.442241	0.00795269	-0.692904	4.2743e-05
chr12_113812812_113818549_+	5738	PLBD2	-0.67678	0.229356	0.259832	0.631313	0.546923	0.381014
chr10_104934739_104952992_-	18254	NT5C2	-0.192645	0.120277	-0.0494334	0.830602	0.274974	0.0414678
chr12_30884444_30886562_-	2119	CAPRIN2	-1.22827	0.457325	-1.48153	0.203115	0.236067	0.652633
chr12_133158410_133158647_+	238	FBRSL1	-0.64565	0.575119	-0.107007	0.661551	1.78688	0.00998084
chr9_131269619_131271154_+	1536	NA	0.174679	0.0890073	-0.799535	0.218165	-0.490552	0.511978
chr1_21377487_21415630_-	38144	EIF4G3	-1.20588	0.298929	-0.677478	0.502755	-1.46949	0.303226
chr12_30884444_30887901_-	3458	CAPRIN2	-2.87292	0.0090914	-1.91362	0.0120668	0.643239	0.111979
chr16_46715432_46717419_-	1988	VPS35	1.5196	4.8011e-05	0.829884	0.024172	0.432338	0.42727
chr19_19030665_19031459_+	795	DDX49	0.693209	0.187724	-0.432064	0.0802196	0.482554	0.311715
chr16_629180_630182_+	1003	PIGQ	2.64014	1.81777e-25	0.925447	0.0111213	2.49465	3.14053e-11
chr2_86361500_86361961_+	462	PTCD3	2.91974	3.07662e-06	2.77185	4.89731e-06	5.15393	8.2935e-51
chr18_6963994_6964660_-	667	NA	0.0363092	0.154915	-0.814408	3.56662e-17	-0.0135956	0.0220317
chr20_42088060_42088410_+	351	SRSF6	-1.44151	1.8687e-38	-2.57712	5.37805e-69	-0.932048	2.39618e-21
chr16_4921302_4922884_+	1583	UBN1	2.41878	4.04682e-12	2.49578	2.14361e-12	1.67348	7.11863e-05
chr12_95434373_95442843_-	8471	NR2C1	-2.47989	0.00226393	-1.57191	0.0086817	0.0740006	0.453752
chr10_38404268_38406317_+	2050	NA	0.318703	0.200303	0.0524791	0.908683	0.0520467	0.731549
chr21_30437157_30437288_-	132	NA	-0.228435	0.330213	-1.17456	0.000116879	-0.358682	0.12555
chr2_113410375_113414698_+	4324	SLC20A1	0.216773	0.161884	-0.026803	0.802293	2.88343	1.0886e-92
chr16_70517872_70524232_-	6361	COG4	0.964982	0.0847791	-0.745135	0.510065	0.694047	0.126893
chr4_667190_668000_-	811	ATP5I	0.590374	0.091561	-0.525845	0.0251796	0.471343	0.00918708
chr1_207510754_207512741_+	1988	CD55	-0.268103	0.027438	-0.489491	0.0147043	1.27384	4.13299e-20
chr8_21973275_21973812_-	538	HR	1.26137	0.0519008	0.437824	0.263893	0.654176	0.176817
chr4_41606290_41607910_+	1621	NA	0.728343	0.427461	1.00458	0.350086	-0.273248	0.67504
chr22_30197099_30197982_-	884	ASCC2	-0.517367	0.191518	-2.83855	0.0214944	0.66059	0.16757
chr16_2279676_2282171_+	2496	E4F1	0.0672521	0.67741	-0.164215	0.193159	0.582641	2.68168e-07
chr18_55269015_55269586_-	572	NARS	-0.723243	0.261507	-0.604178	0.475068	2.51351	5.50957e-11
chr12_6635537_6635613_+	77	NCAPD2	4.21583	1.37193e-46	3.62974	1.49003e-45	0.342009	0.470636
chr1_146740537_146742592_+	2056	CHD1L	-0.735236	0.116704	-3.00016	8.32443e-06	-0.479056	0.0388664
chr3_37105282_37107300_-	2019	LRRFIP2	-0.281771	0.414617	-2.56986	0.0555198	0	1
chr9_37422802_37425918_+	3117	NA	0.122384	0.366478	-0.324537	0.088506	1.73398	7.54294e-14
chr1_70832667_70833299_+	633	HHLA3	-1.1082	0.0649041	-0.0611289	0.535034	1.5171	6.9299e-06
chr3_184040518_184040608_+	91	EIF4G1	5.59362	3.23433e-23	4.89228	9.48454e-15	3.74046	3.69076e-06
chr20_47897501_47905581_+	8081	ZFAS1	-1.84628	1.295e-100	-2.43079	1.295e-100	-1.43865	1.295e-100
chr16_709376_710057_+	682	WDR90	-0.281227	0.405979	0.229993	0.420153	0.579881	0.0100044
chr19_19121151_19129917_-	8767	SUGP2	-3.09427	0.0120542	-3.88198	0.00522279	-2.87942	0.0104615
chr1_9990386_9991948_-	1563	NA	-0.606238	0.806	-0.68889	0.628421	0.182591	0.386581
chr5_140019193_140019323_+	131	TMCO6	1.68174	0.0171756	-0.492525	1	0.368586	0.655513
chr10_79797062_79799961_+	2900	RPS24	-1.64025	4.52201e-89	-2.715	1.295e-100	-1.02021	2.45361e-48
chr12_6760551_6761827_-	1277	ING4	0.186602	0.000480778	0.74455	0.0202027	1.15488	0.000167304
chr1_231386889_231396252_+	9364	GNPAT	-0.548753	0.397435	0.464733	0.827688	-0.179885	0.265582
chr10_21827841_21875222_+	47382	MLLT10	-0.0819886	0.413837	0.295479	0.237242	-0.458617	0.00321409
chrX_64887720_64936679_+	48960	MSN	-1.03505	0.0948016	-0.179535	0.196251	-1.1818	0.0218541
chr2_55792177_55795329_-	3153	PPP4R3B	0.727234	0.183969	-0.299816	0.668903	-0.827536	0.143021
chr18_6943401_6947161_-	3761	LAMA1	1.1241	4.63546e-06	0.399406	0.0433932	0.44267	0.0865028
chr8_103311775_103312227_-	453	UBR5	0.212849	0.154094	-1.99958	0.0641922	0.313231	0.290216
chr15_66996413_67000510_+	4098	NA	0.116596	1.62438e-19	0.135444	7.68841e-26	0.153928	8.67551e-40
chr3_119232566_119236051_+	3486	TIMMDC1	-1.12033	0.019472	-2.52985	2.86091e-05	-1.47541	0.00279978
chr7_5269369_5270465_+	1097	WIPI2	1.21233	0.025719	0.389023	0.160962	1.00493	0.0855959
chr10_122649521_122659540_+	10020	WDR11	-0.356902	0.701801	0.864743	0.0599661	1.68976	0.00131061
chr3_101293123_101298685_+	5563	PCNP	2.47036	1.94083e-61	1.84827	1.89793e-31	2.64151	5.3738e-65
chr19_39924401_39926297_-	1897	RPS16	0.587818	2.31601e-23	0.54583	3.01669e-14	1.39969	6.70312e-74
chr1_16264501_16265212_+	712	SPEN	-0.0856357	0.0790986	0.143261	0.803362	1.93252	4.23353e-07
chr22_42296502_42298973_+	2472	SREBF2	0.205769	4.82378e-06	0.130917	0.0156626	0.22876	4.91249e-08
chr6_34208659_34210488_+	1830	HMGA1	0.151895	0.194558	-0.408418	0.111779	-0.379737	0.203552
chr9_96438071_96438875_+	805	PHF2	0.64541	0.631992	-1.02222	0.417253	0.0442872	1
chr6_30632769_30632847_-	79	DHX16	5.75118	4.88235e-18	5.21178	2.18892e-12	2.96949	0.0292094
chrX_118754014_118763280_-	9267	2006-09-01	0.335791	0.214623	-1.1281	0.0088	1.04615	4.37532e-05
chr11_9431633_9435782_+	4150	NA	-0.319987	0.554787	0.31009	0.502618	0.8507	0.151928
chr16_57800897_57803506_-	2610	KIFC3	1.76646	0.00442031	0.341727	0.236113	2.70392	2.79568e-12
chr12_64891534_64891747_+	214	TBK1	3.71425	7.46302e-05	3.27169	0.000234695	4.47029	1.43343e-09
chr3_47953911_47956306_-	2396	MAP4	4.35615	2.88469e-09	4.25655	2.14914e-08	3.3857	5.26542e-05
chr7_2687272_2687592_+	321	TTYH3	1.04765	0.0430979	0.15578	0.799518	1.86438	0.000188255
chr6_126307919_126314902_+	6984	TRMT11	1.16737	0.0597548	-0.1218	0.755889	0.0673631	0.532425
chr1_29609461_29610451_+	991	PTPRU	0.610836	0.427313	-0.509919	0.58886	0.959083	0.102984
chr22_31816411_31819265_+	2855	DRG1	-0.268396	0.302166	-0.846715	0.30557	0.00971408	1
chr16_29557588_29559858_-	2271	SMG1P2	-2.15528	0.0583075	-2	0.0698528	-2.02203	0.183776
chr19_19042941_19043732_-	792	HOMER3	0.407869	0.55387	0.466191	0.586398	0.809394	0.164001
chr8_142199245_142202429_+	3185	NA	0.664991	0.000721471	-0.0713652	0.497988	0.808445	3.13761e-05
chr14_68029611_68035854_+	6244	PLEKHH1	0.424083	0.00346018	0.328326	0.0570789	1.06298	1.35711e-23
chr5_132202379_132203179_+	801	UQCRQ	-0.0834661	0.357318	-0.352633	0.00994315	-0.0854929	0.000620199
chr9_131885417_131891263_+	5847	PPP2R4	-0.114779	0.644418	-1.03399	0.216116	1.08483	0.0253184
chr22_44328967_44330485_+	1519	PNPLA3	0.0152024	0.304178	-0.454176	0.106102	0.153246	0.0325797
chr7_100802477_100803799_+	1323	AP1S1	-0.544636	0.231953	-2.52939	4.41566e-07	-1.4509	0.000700901
chr1_173684217_173685141_+	925	KLHL20	-0.27812	0.102112	-0.098661	0.334673	-0.00581733	0.86435
chr12_45815056_45822887_+	7832	NA	2.20998	3.87741e-11	1.23563	6.97194e-05	2.97658	1.47109e-27
chr9_72833512_72840665_+	7154	MAMDC2	3.3061	4.93577e-17	0.247093	0.403269	-0.328342	0.310603
chr12_46623422_46633461_-	10040	SLC38A1	-1.97903	0.0531347	-0.904157	0.285293	0.0130625	0.392743
chr16_4862249_4864537_-	2289	NA	1.89715	1.035e-15	0.908666	0.000324386	2.03025	3.72364e-20
chr17_26951408_26958496_-	7089	NA	0.00448389	0.507697	-0.02406	0.621024	0.109973	0.132693
chr12_104393292_104396912_-	3621	GLT8D2	0.278802	0.114237	0.415037	0.365261	0.626471	0.108929
chr8_125551516_125555327_+	3812	NA	0.233505	0.0720714	-0.0891259	0.229144	1.88396	3.1519e-09
chr21_45096217_45096613_+	397	RRP1B	0.27853	0.652563	-0.468457	0.604323	-0.0197339	0.796169
chr11_57097612_57097764_-	153	SSRP1	1.74702	0.0716873	0.681566	0.556827	-0.739297	0.437832
chr5_147807285_147812986_+	5702	FBXO38	0.112763	0.323724	-1.18653	0.000500531	-1.70722	5.37942e-11
chr6_10398938_10404740_-	5803	NA	-0.585089	2.09045e-15	-0.384698	1.74774e-09	1.20264	2.77231e-66
chr16_69786274_69788496_-	2223	NOB1	-0.878009	0.128155	-1.52997	0.144897	1.12262	0.338663
chr8_59474354_59477580_+	3227	NA	3.28177	5.37312e-12	2.54496	6.57363e-07	2.52359	6.49774e-06
chr15_83679115_83680237_-	1123	C15orf40	0.357483	0.155966	0.599742	0.0413338	2.75825	5.86077e-11
chr1_27688118_27688195_-	78	MAP3K6	1.51138	7.16461e-06	0.917607	0.0272698	-0.711518	0.40379
chr2_203165090_203167643_+	2554	NOP58	0.523734	0.217287	-1.39482	0.000524192	0.0688295	0.71797
chrX_122805612_122820397_-	14786	THOC2	1.90548	0.037523	1.26849	0.102041	1.13297	0.0995692
chr3_127336248_127336811_+	564	MCM2	1.51201	6.24795e-05	0.341991	0.3086	1.45586	0.000122928
chr3_186295589_186299159_+	3571	DNAJB11	-0.740465	8.1668e-14	-2.4032	4.54293e-59	-0.408842	7.29201e-10
chr11_57583473_57583768_+	296	CTNND1	1.1004	0.00345833	0.052954	0.702987	1.30869	0.00151023
chr21_9966380_9968515_-	2136	TEKT4P2	2.89407	0.00661665	0.0740006	0.323765	3.57537	0.000538985
chr1_92757094_92763517_-	6424	NA	0.130972	0.510702	0.582468	0.127627	0.822612	0.029927
chr4_95199884_95200073_+	190	SMARCAD1	0.423758	0.256844	-0.415037	0.36665	1.92388	2.7533e-14
chr5_620376_624585_+	4210	CEP72	-1.09135	0.0187432	-2.36339	0.0535562	0.469123	0.259945
chr15_37187441_37188828_-	1388	MEIS2	0.409015	0.409643	0.126532	0.583543	0.866485	0.154064
chr12_6836966_6837091_+	126	COPS7A	0.558516	0.457441	0.314478	0.742471	1.31326	0.111308
chr19_6213181_6213347_-	167	MLLT1	0.704954	0.588669	0.902078	0.459104	2.86021	1.76378e-05
chr6_144081777_144086397_+	4621	PHACTR2	0.181998	0.443243	-0.964833	0.52924	-0.604937	0.648994
chr9_35717783_35718808_-	1026	TLN1	2.75838	1.49407e-12	2.91562	3.93234e-10	0.530585	0.298367
chr5_376831_413458_+	36628	AHRR	-0.756216	0.192714	0.0936894	0.534307	0.495675	0.574465
chr15_66170293_66180038_+	9746	RAB11A	0.297487	0.527751	-0.687141	0.523501	1.13167	0.0331227
chr2_96920735_96930875_-	10141	TMEM127	-0.122131	0.265692	-0.186096	0.339816	2.11346	6.93413e-05
chr1_153907440_153908535_-	1096	DENND4B	-0.481611	0.0258029	-0.420272	0.0418723	1.80626	3.64115e-19
chr19_39949889_39950198_+	310	SUPT5H	0.749498	0.474734	1.7237	0.412154	2.65428	0.0369564
chr16_67262560_67262699_+	140	TMEM208	1.32087	5.05505e-05	0.226188	0.596654	0.963993	0.00655681
chr3_150293549_150300986_+	7438	EIF2A	-0.0860353	0.577183	-0.2853	0.278759	-0.351762	0.107131
chr17_33466333_33466867_-	535	NLE1	-0.158797	0.482996	-0.680503	0.251553	-0.0516646	0.756508
chr19_58921458_58926890_+	5433	ZNF584	0.524267	0.435728	1.20645	0.22987	0.442261	0.217641
chr1_203764922_203770702_+	5781	ZC3H11A	-0.952504	3.54679e-97	-0.5849	3.07249e-94	-0.162266	6.37839e-21
chr18_3594482_3597173_+	2692	DLGAP1-AS1	1.0986	1.81838e-12	0.606391	0.000634891	1.2027	5.07938e-11
chr13_76210862_76287317_+	76456	LMO7	0.900439	0.086326	0.140947	0.381559	-0.969582	0.302405
chr1_155188733_155197172_-	8440	NA	-0.290828	0.00147203	-0.362878	1.83398e-06	0.0239556	0.175679
chr9_74975703_74979611_-	3909	ZFAND5	-0.0147512	0.604524	-0.279839	0.00278056	0.406666	2.91033e-09
chr7_151071287_151072933_+	1647	NUB1	0.281303	0.173714	-0.225873	0.176592	0.177606	0.469151
chr16_4927112_4930083_+	2972	UBN1	-0.282648	0.115038	-1.07365	0.0036392	-0.035344	0.337372
chr9_13140148_13150509_-	10362	MPDZ	-0.0925796	0.566778	-0.134107	0.605939	0.70448	0.0945869
chr1_70832220_70832615_+	396	HHLA3	-1.21818	0.0828425	-0.312313	0.585539	1.71146	2.70978e-06
chr12_120653220_120653362_-	143	NA	0.263732	0.351489	-0.0147312	0.637783	0.150554	0.665429
chr2_143718339_143742652_+	24314	KYNU	-0.953389	2.37358e-24	-0.272348	1.02861e-24	1.24981	2.15152e-24
chr5_72848677_72849230_-	554	ANKRA2	-1.86945	0.00680821	0.0949222	0.828741	0.970581	0.0515043
chr12_6495610_6497421_+	1812	NA	0.668734	1.60284e-05	0.0573332	0.332902	1.67411	3.08435e-43
chr1_224589811_224592131_-	2321	WDR26	0.246845	0.354634	-0.0623411	0.546412	0.848846	0.0191821
chr19_18648583_18652488_-	3906	FKBP8	-0.249572	1.85328e-06	-0.991538	3.66955e-07	-0.0230413	0.0034972
chrX_149901202_149905713_+	4512	MTMR1	-0.376799	0.238763	-1.61586	0.000954741	0.0817154	0.00799299
chr5_133900300_133901805_+	1506	JADE2	2.40663	0.129628	1.15826	0.591906	2.7048	0.0536217
chr16_88071617_88105674_+	34058	BANP	1.65138	1.46197e-10	1.59351	1.3062e-16	1.68248	1.85901e-09
chr8_145580191_145580259_-	69	FBXL6	1.14417	5.06561e-35	0.997122	6.26333e-22	0.726231	1.09329e-09
chr10_95436448_95441236_-	4789	FRA10AC1	-0.624275	0.249827	-1.85518	0.169306	-0.333044	0.349359
chr17_39967070_39967383_-	314	NA	0.195298	0.000176087	0.217249	1.82444e-05	0.0993753	0.240566
chr10_102108103_102112122_+	4020	SCD	0.4269	0.0886828	-0.0859643	0.142916	0.491837	0.00283562
chr2_220251670_220251791_-	122	DNPEP	-0.225188	0.909535	-0.364222	0.613938	0.745012	0.0878932
chr22_38352849_38355352_+	2504	POLR2F	0.0750461	0.0640582	-0.895689	0.408358	1.38677	0.00751712
chr1_231403657_231406503_+	2847	NA	0.360912	0.16423	-0.0232978	0.255569	0.561112	0.0244729
chr2_85262278_85270686_+	8409	KCMF1	1.04626	0.167277	-0.322543	0.337023	0.751062	0.0975204
chr6_89479593_89554075_-	74483	RNGTT	-1.81068	0.208515	0.521053	0.463359	0.398423	1
chrX_19049155_19058306_-	9152	NA	-0.258713	4.4752e-07	-2.18348	3.47233e-11	0.150736	0.230701
chr12_53292683_53293558_-	876	KRT8	0.684774	0.0139766	0.0854517	0.341249	1.83389	1.0357e-16
chr10_76973828_76978820_+	4993	VDAC2	0.069902	0.239405	-0.798533	0.185622	0.452783	0.317677
chr16_10846535_10849577_+	3043	NUBP1	-0.560712	0.239906	-1.81097	0.0890859	0.404354	0.396116
chr20_13763829_13765467_-	1639	ESF1	0.459432	0.2558	-0.652579	0.155607	-0.759949	0.0208626
chr6_30670654_30671194_-	541	NA	0.0775788	0.23752	-0.176112	0.182476	-0.388374	0.00280944
chr17_6353392_6353681_+	290	FAM64A	-0.581935	0.186363	-0.427544	0.078523	-0.94777	0.000359545
chr16_31045857_31049246_+	3390	NA	1.83288	3.87112e-08	0.612796	0.149269	1.92959	1.04609e-05
chr5_1467453_1470940_-	3488	NA	0.444064	1.03526e-05	0.834846	1.20217e-13	0.72826	1.13113e-12
chr11_65223052_65224108_+	1057	NA	-0.122887	0.201418	0.0644458	0.481974	0.332759	0.000335679
chrX_153583440_153585801_-	2362	FLNA	1.92763	2.95518e-24	0.703335	7.74717e-05	1.27365	3.62938e-11
chr22_19420382_19420787_+	406	MRPL40	1.76482	0.0222618	1.46506	0.190305	1.49652	0.0665561
chr16_57684263_57685096_+	834	ADGRG1	1.20545	0.24425	0.225901	0.474356	1.89013	0.0147361
chr9_33467866_33468027_-	162	NOL6	2.79628	2.59933e-13	1.25158	0.0336285	2.17871	6.87369e-08
chr1_78422385_78425868_-	3484	FUBP1	1.97424	4.42173e-11	1.47258	7.32834e-06	3.89184	1.88514e-76
chr2_230705643_230723487_-	17845	TRIP12	-0.91427	0.411263	-0.138671	0.488208	0.296982	0.860319
chrX_53222514_53222618_-	105	KDM5C	0.837177	0.0108312	0.285839	0.496678	1.77438	8.62335e-09
chr4_39871082_39875908_-	4827	NA	1.14303	0.195225	2.79514	0.0339919	2.58344	0.0452832
chr2_85823772_85824075_+	304	RNF181	-0.0255695	0.761825	-0.0208112	0.780195	0.315416	0.0122558
chr2_216974180_216975189_+	1010	XRCC5	3.50539	0.0004615	1.24924	0.366652	2.1775	0.0224905
chr20_45022728_45023043_-	316	ELMO2	3.48077	5.78619e-06	2.49878	0.000591467	1.19319	0.154263
chrX_23751334_23752457_-	1124	ACOT9	-0.766613	0.0120551	-2.37944	0.000365051	0.541722	0.00985114
chr10_135095846_135096581_-	736	TUBGCP2	-0.269708	0.552833	-0.718599	0.167899	0.141667	0.655721
chr6_86328657_86332199_-	3543	NA	-0.636813	0.0462782	-1.15949	0.0088627	0.172468	0.0857504
chr7_135312859_135315091_+	2233	NUP205	2.11822	0.212087	-0.427616	0.752858	0.835146	0.32018
chr9_103204638_103206409_+	1772	MSANTD3	-0.450376	0.253885	-1.37881	0.0207775	0.461213	0.134381
chr8_42176939_42178252_+	1314	IKBKB	0.321325	0.0131576	-0.120089	0.109751	0.415234	0.00290133
chr12_113716640_113722385_+	5746	NA	0.331319	0.278104	-0.343954	0.121456	-0.372097	0.0263769
chr14_47324357_47342635_-	18279	MDGA2	-0.276719	0.109867	-0.210154	0.442709	-0.145249	0.335533
chr15_42840654_42840890_-	237	LRRC57	1.42899	0.0559544	0.834222	0.565817	-1.19893	0.685349
chr8_74204640_74204923_-	284	RPL7	0.755406	0.00365033	0.106252	0.342104	0.790329	0.0059168
chr2_128712918_128744358_-	31441	SAP130	0.0601082	0.723552	-0.501758	0.418979	-0.548883	0.146976
chrX_153175858_153175959_-	102	ARHGAP4	0.207805	0.686357	-0.0629382	0.492201	0.31192	0.120758
chr12_88439556_88440583_+	1028	C12orf29	-1.46661	0.00169226	-2.4462	5.52886e-05	-1.03958	0.0216619
chr4_152024231_152025623_+	1393	NA	-0.417645	0.0022028	-0.693216	3.95782e-06	0.499616	2.90095e-08
chr12_56566488_56567479_-	992	SMARCC2	2.166	0.00397292	0.694312	0.594536	3.75166	1.48087e-11
chrX_20252932_20258686_-	5755	RPS6KA3	0.0821802	0.549178	1.16041	0.40496	1.85757	0.11909
chr17_48148882_48149349_+	468	ITGA3	-1.19265	0.330761	-0.153583	1	1.36386	0.0654497
chr12_54668125_54673791_-	5667	CBX5	-0.56079	0.0135503	-0.929694	4.32459e-05	0.641266	1.6507e-11
chr5_10378944_10387105_+	8162	2006-03-01	0.0726969	0.00617356	0.261183	0.420131	2.06543	5.94997e-31
chr22_16189411_16192905_-	3495	NA	-0.394717	0.167926	-1.21532	0.0106714	1.84677	4.09846e-05
chr9_137019663_137020814_+	1152	NA	0.0942326	0.446286	-0.65305	0.0169786	0.893109	2.89312e-07
chr11_63673586_63675731_+	2146	MARK2	-1.51118	0.00256338	-2.37304	0.000231881	-0.264	0.351847
chr12_51497986_51500307_-	2322	TFCP2	-0.350513	0.153488	-2.14423	0.059066	0.486749	0.295187
chr5_79781380_79783591_-	2212	CTD-2015H6.3	0.248001	0.515355	-0.287739	0.556667	0.687616	0.255169
chr20_48760158_48767748_-	7591	TMEM189	0.322172	0.48235	-0.708891	0.281627	1.5398	0.0140712
chr1_51912777_51913606_-	830	NA	2.9754	0.00178457	1.35693	0.238688	2.92469	0.00200034
chr8_145150131_145150735_+	605	CYC1	-0.0599567	0.111424	-0.122026	0.030042	0.0822209	0.00279961
chrX_23851627_23858429_-	6803	APOO	-0.109177	0.327685	-0.627787	0.158152	0.052595	0.332861
chr1_173455540_173456873_+	1334	PRDX6	0.482179	0.00311116	-0.0653675	0.704117	1.2942	1.63824e-12
chr20_2446465_2447837_-	1373	SNRPB	0.606963	0.00752221	-0.305681	0.22956	2.05752	5.8935e-32
chrX_149639762_149678231_+	38470	MAMLD1	-1.27874	2.70124e-14	-0.418521	1.98276e-05	0.851776	4.79926e-22
chr1_7833258_7833501_+	244	VAMP3	0.788885	0.141096	-0.333213	0.357517	0.0595877	0.720222
chr17_61898475_61898713_-	239	FTSJ3	1.07503	0.250532	0.850622	0.292327	1.77249	0.014912
chr16_29821085_29821397_+	313	MAZ	0.962713	6.65144e-06	1.30511	1.12344e-08	1.71254	5.92506e-17
chr5_171297862_171299875_-	2014	FBXW11	-0.647328	0.814446	1.55371	0.382841	1.79444	0.0100004
chr8_95848859_95850690_+	1832	INTS8	1.32739	0.386138	1.34855	0.40661	3.29076	0.0765912
chr2_73993721_73993954_-	234	DUSP11	2.53619	0.0250549	0.345216	0.688581	2.32778	0.0016773
chr3_49933540_49933627_-	88	MST1R	-0.127914	0.641487	-1.82956	8.78078e-07	-0.556343	0.019745
chr9_36390613_36400550_-	9938	RNF38	0.333712	0.347127	-1.20163	0.0208677	-1.18057	0.0688714
chr4_104004086_104007636_-	3551	NA	0.158167	0.329252	-1.58986	0.0117458	0.0391047	0.58132
chr14_70490164_70496961_+	6798	SMOC1	0.524083	0.0366744	-0.364483	0.282245	-0.523477	0.0476589
chr12_56818936_56822019_-	3084	TIMELESS	1.20159	0.0638133	1.2713	0.0908594	0.82711	0.286496
chr6_2766678_2768924_+	2247	WRNIP1	-0.312261	0.433407	-0.74405	0.0561471	-0.292481	0.293832
chr11_47647419_47648631_-	1213	NA	0.540869	0.366873	0.199081	0.0497899	-0.294359	0.676301
chr3_180706017_180707387_-	1371	DNAJC19	-2.42744	0.000985268	-3.87844	4.24039e-06	0.40439	0.604132
chr16_88786940_88787067_-	128	NA	-0.216421	0.0104798	-0.241523	0.00459308	1.07059	0.214324
chr8_48877272_48882357_+	5086	NA	0.388914	0.0460997	-0.0204416	0.179138	0.384931	0.309479
chr8_71037100_71039047_-	1948	NCOA2	1.63705	0.0268904	1.4119	0.0428445	1.51307	0.249255
chr14_56047072_56068474_+	21403	KTN1	1.47675	0.0999673	0.919627	0.144758	0.689551	0.25227
chr6_35378994_35387903_+	8910	PPARD	0.546594	0.00618207	0.401371	0.00461401	0.446241	0.0127468
chr17_28805011_28808160_+	3150	NA	1.84057	0.000504917	1.66866	0.00110229	0.837918	0.0581163
chr1_1685088_1685489_-	402	NADK	1.40818	1.33505e-21	0.74447	1.10644e-06	1.09472	7.60537e-16
chr13_39613848_39616241_+	2394	NHLRC3	-0.397964	0.388484	-1.86206	3.98637e-06	0.122857	0.562924
chr11_72005737_72006535_-	799	CLPB	1.86034	0.240337	1.61052	0.342476	2.06173	0.195119
chr19_52819215_52824831_+	5617	ZNF480	-3.16993	0.022321	-4.88264	0.0132664	-3.24793	0.0780861
chr9_127702434_127703118_-	685	NA	0.780714	0.264159	-0.646593	0.410056	-0.353324	0.793642
chr1_220233133_220240643_-	7511	NA	-0.751832	0.00444656	-1.85773	0.000424926	-0.00536877	0.291246
chr17_6918475_6919092_+	618	C17orf49	-0.771571	0.0103313	-0.449375	0.151449	-0.814331	0.0153871
chr20_60897505_60897713_-	209	LAMA5	0.159123	0.0439819	0.00299377	0.317476	1.66758	7.21593e-09
chr2_223765498_223773450_+	7953	ACSL3	0.16378	0.439249	0.15757	0.573016	0.211905	0.73774
chr1_9809971_9811530_-	1560	CLSTN1	0.767056	0.600115	0.663076	0.599438	1.92467	0.03051
chr11_62559986_62560112_-	127	NXF1	3.25859	1.74446e-05	1.45023	0.157933	2.24654	0.01191
chr16_23119504_23159958_-	40455	USP31	1.69599	0.0360014	-0.0848889	0.748995	0.241008	0.767673
chr8_77898532_77900542_-	2011	PEX2	0.776374	0.429291	-0.617854	0.551711	2.26197	5.34954e-05
chr15_40698551_40699836_+	1286	IVD	1.45748	0.0255147	1.24824	0.00462507	2.32156	5.56051e-05
chr13_113885561_113887490_+	1930	NA	-0.00940079	0.545724	-0.0822765	0.324923	1.56672	2.97693e-25
chr3_137928735_137940767_+	12033	ARMC8	0.076103	0.690522	0.107294	0.745406	-0.117884	0.660495
chr2_232323836_232324862_-	1027	NCL	0.164615	0.59147	-0.958082	0.0184837	0.103679	0.590419
chr1_186307375_186310159_-	2785	NA	1.29145	0.0895622	0.21657	0.555501	1.05305	0.468886
chr5_38482769_38484876_-	2108	LIFR	-1.31936	0.0920534	-0.754693	0.0781692	0.108266	0.623362
chr7_116849991_116869815_+	19825	ST7	-0.104888	0.0395286	-1.34708	5.45997e-17	-0.699375	5.81513e-05
chrX_57313450_57318930_+	5481	FAAH2	0.142872	0.625451	-1.91591	0.0347131	0.0659077	0.474585
chr17_26944336_26945808_-	1473	KIAA0100	3.04636	4.79754e-15	2.72603	2.53485e-09	2.78536	1.95866e-07
chrX_147019119_147022094_+	2976	FMR1	-1.6302	0.073646	-0.795529	0.173435	0.732716	0.187061
chr1_52215867_52226361_+	10495	OSBPL9	-1.26066	4.1509e-07	-1.7676	7.78653e-10	0.0648902	0.212918
chr3_57908750_57913022_+	4273	SLMAP	0.442222	0.263615	-0.361144	0.513333	1.62007	2.6555e-10
chrX_53569500_53573396_-	3897	NA	0.314818	0.000713354	-0.0914623	0.344329	-0.0756893	0.0363271
chr9_114518758_114520363_-	1606	C9orf84	1	0.0322467	1.73507	7.34412e-06	0.862496	0.176715
chr10_28414020_28420488_-	6469	MPP7	-3.66838	0.0482275	-0.495241	0.598221	-0.31903	0.777666
chr9_82227633_82267504_+	39872	TLE4	-0.379848	0.200927	-1.41093	0.188042	-0.0309529	0.514395
chr16_72146428_72146523_+	96	DHX38	-0.0509211	0.438196	-0.150895	0.0296019	0.00817149	0.867951
chr6_160211671_160211971_+	301	MRPL18	0.527247	0.849013	0.402547	0.715473	1.80633	0.043787
chr19_15510221_15511105_-	885	AKAP8L	-0.0244876	0.792355	-0.335813	0.108273	0.038791	0.448837
chr10_123719110_123719872_-	763	NSMCE4A	-2.20852	1.79132e-23	-1.99564	4.52901e-24	-0.0939156	0.259564
chr3_185636226_185638891_-	2666	TRA2B	1.06738	0.00112044	0.728678	0.0177821	1.32435	5.85389e-09
chr1_94009773_94012398_+	2626	FNBP1L	0.551935	0.719039	-0.924819	0.294179	-0.0291607	0.70966
chr10_5842668_5855176_-	12509	GDI2	0.757694	2.02455e-06	0.697169	6.84061e-07	0.91174	1.91027e-06
chr22_43015951_43019794_-	3844	CYB5R3	0.246842	0.753246	-0.751236	0.218991	0.0725598	0.781831
chr17_36359042_36361696_-	2655	CH17-260O16.1	-2.46694	0.00741031	-0.504399	0.490114	-0.813678	0.292255
chr9_95073541_95076548_-	3008	NOL8	-0.0665426	0.535688	-0.48174	0.163772	0.610257	0.00329278
chr7_17367472_17369575_+	2104	AHR	0.473931	0.131213	-2.31003	0.0615803	1.10359	0.0397127
chr11_66235751_66238712_+	2962	PELI3	2.12449	0.0307645	1.85789	0.021908	3.13567	0.00278365
chr14_105459401_105460934_+	1534	C14orf79	0.169808	0.398874	0.497673	0.0851733	0.37691	0.103885
chr6_44274768_44278730_-	3963	NA	0.921735	0.000619348	-0.289185	0.123195	2.48218	4.21421e-19
chr11_95555142_95560949_+	5808	CEP57	-0.70546	0.00271472	-1.06148	2.40831e-06	0.0119506	0.838711
chrX_53112487_53113726_+	1240	TSPYL2	-0.571677	0.000919835	-0.681257	0.000385218	-0.779791	0.00023016
chr4_24572470_24577865_-	5396	DHX15	-1.75839	0.392642	-2.22838	0.260703	0.266547	0.705301
chr16_2479498_2481130_+	1633	CCNF	0.378512	0.908047	0.80524	0.00630317	0.492598	0.165704
chr7_5430259_5434070_-	3812	TNRC18	0.19196	0.499976	1.05505	0.0152249	0.24664	0.441107
chr7_44799059_44800023_+	965	ZMIZ2	0.419853	0.000449012	0.0411139	0.194647	0.430912	0.000829894
chr21_42613874_42615302_+	1429	BACE2	0.671605	0.0896344	-1.05457	0.187311	2.32027	0.000350807
chr16_67692265_67692622_-	358	NA	3.1765	1.28682e-10	2.35536	4.90968e-05	2.8455	1.06723e-07
chr7_912199_912851_+	653	SUN1	0.962894	0.0921633	0.515315	0.303978	0.66381	0.138072
chrX_16870905_16871804_-	900	NA	0.409411	0.000444281	-0.406479	5.88335e-05	0.638647	1.64497e-17
chr10_124917396_124919922_+	2527	BUB3	0.327629	0.467229	-0.383317	0.230803	3.81114	1.24344e-31
chr15_28903912_28908523_+	4612	HERC2P9	0.212545	0.638716	-0.1676	0.373993	1.65208	0.240365
chr17_4846579_4846720_+	142	RNF167	0.218713	0.520848	-1.16088	0.00531977	0.905531	0.00291602
chr16_28967379_28967471_+	93	NFATC2IP	1.69537	4.56815e-09	1.29683	0.000122063	0.826836	0.0143435
chr15_50593565_50596162_-	2598	GABPB1	-0.234519	0.103126	-0.685014	0.472986	0.301367	0.836366
chr17_7124377_7124856_+	480	ACADVL	-0.0770237	0.0194805	-0.0885681	0.0282495	-0.0639211	0.0571824
chr18_13113704_13116372_+	2669	NA	0.486599	0.0156049	0.288749	0.177296	0.569982	0.0228023
chr2_238903451_238933982_+	30532	UBE2F	0.829173	0.374544	0.695192	0.404327	2.26699	0.000625254
chr19_8368972_8373032_-	4061	CD320	2.08967	5.24478e-26	0.88517	0.000211153	2.53719	1.12347e-42
chr3_146254352_146262253_-	7902	PLSCR1	0.338554	0.221462	-0.111401	0.695314	1.61741	8.39272e-13
chr2_97268075_97269986_-	1912	NA	0.511508	0.21425	0.350318	0.696363	1.73355	0.00320541
chr6_116988370_116989728_-	1359	ZUFSP	0.379953	0.014412	-0.966202	0.072402	0.276874	0.343465
chr16_19083428_19085242_+	1815	COQ7	-1.07555	0.470704	-0.455227	0.643361	1.4376	0.0458797
chr2_44139697_44145163_-	5467	LRPPRC	0.476046	0.00679515	0.474937	0.232253	0.0767679	0.543254
chr11_108040579_108040654_-	76	NPAT	5.54594	9.26711e-26	5.35715	1.49066e-21	2.96702	0.0124163
chrX_47044766_47044840_+	75	RBM10	2.37212	4.18221e-09	1.34385	0.00635771	-1.73258	0.0451906
chr17_27000636_27001300_+	665	SUPT6H	0.661999	0.277953	1.17379	0.258226	1.60051	0.24514
chr16_57089431_57092883_+	3453	NLRC5	-0.0772819	0.611295	-1.13451	0.00155484	0.533389	0.00136063
chr3_155588686_155611306_+	22621	GMPS	1.52527	9.00468e-13	0.848064	8.39061e-05	1.07971	2.17951e-05
chrX_106200234_106201565_-	1332	MORC4	-1.13859	0.218574	-1.50275	0.323632	0.702382	0.414685
chrX_19009166_19013013_-	3848	ADGRG2	0.847019	0.35798	-0.552541	0.410887	-1.93794	0.230406
chr22_38323833_38327805_+	3973	MICALL1	-3.16993	0.0420678	-1.26303	0.623057	-1.848	0.346969
chr6_82900933_82901503_-	571	IBTK	-0.0729592	0.57121	-1.35	0.0673479	-0.548721	0.125157
chr11_65744237_65744484_+	248	SART1	2.76207	0.00176422	0.909925	0.382349	1.98227	0.0440854
chr10_89469070_89472831_+	3762	PAPSS2	-1.8365	0.151567	-2.51457	0.120718	0.971142	0.439182
chr8_145650202_145650328_-	127	VPS28	1.15852	5.90417e-11	0.601953	0.0049221	1.20533	2.93659e-09
chr17_36943173_36946490_-	3318	NA	0.69172	0.640214	0.251838	0.422211	0.894614	0.247179
chr21_45209643_45211230_+	1588	RRP1	3.13878	9.67209e-07	3.21104	3.11317e-06	1.65035	0.000111988
chr3_183963600_183967013_-	3414	ALG3	-0.00149782	0.351035	0.0797799	0.138635	0.059967	0.297166
chr1_114499908_114500687_+	780	HIPK1	-2.57328	0.00519806	-0.0635842	0.936242	-0.168468	0.725591
chr2_27878469_27880211_-	1743	SUPT7L	0.588686	0.512372	0.707779	0.0209799	1.98882	0.00154275
chr12_465703_472128_-	6426	KDM5A	-2.19143	0.134815	-0.287658	0.433423	-0.294775	0.429099
chr19_58927307_58928177_+	871	ZNF584	0.900011	0.182519	0.475496	0.430223	1.4471	0.0197026
chr16_88066851_88068937_+	2087	BANP	-0.0922968	0.451379	0.00675737	0.557589	1.3356	0.043078
chr14_75231065_75245149_+	14085	YLPM1	-0.353637	1	0.292553	0.566441	0.811928	0.348747
chr3_152165562_152173330_+	7769	MBNL1	-0.866846	1.3442e-06	-0.930573	8.19872e-08	0.232626	0.15886
chr9_88631590_88632412_+	823	NAA35	-0.81525	0.00413488	-1.5215	9.29368e-05	0.834423	0.00120164
chr3_169491250_169492052_+	803	MYNN	-1.19403	0.102825	-0.480506	0.375171	-0.312592	0.538471
chr12_49397073_49397539_-	467	PRKAG1	0.636057	0.0205192	0.341074	0.416178	0.965514	0.000323864
chr2_242089962_242097221_+	7260	PPP1R7	-0.0221319	0.597268	-0.20973	0.222346	0.949267	0.0395012
chr6_32130399_32132355_+	1957	PPT2-EGFL8	-0.0482207	1.96124e-15	-0.028218	5.83004e-11	-0.00921517	0.0417988
chr12_57118333_57119046_-	714	NACA	0.0490746	0.517113	0.0199501	0.431958	0.281667	0.00914166
chr1_32692131_32694099_+	1969	EIF3I	-0.876852	0.0357973	-1.60302	0.00292902	0.532733	0.0886983
chr19_8000030_8002911_-	2882	TIMM44	1.57277	0.000783159	0.754044	0.160731	0.997365	0.0202754
chr12_44130464_44132112_-	1649	PUS7L	-3.61788	0.00494962	-2.05795	0.148891	1.0296	0.193317
chr15_60678285_60689456_-	11172	ANXA2	-0.302418	0.00444998	0.00978102	0.917904	0.125066	0.112192
chr9_88624846_88628633_+	3788	NA	-0.576444	0.124749	-1.21214	0.0533824	0.0783339	0.201235
chr14_102229307_102323022_+	93716	NA	-0.123519	3.78538e-12	-0.0878189	1.02361e-07	0.0584236	0.000788327
chr13_111316393_111319686_-	3294	NA	-0.0250058	0.7535	-0.26151	0.0657468	-0.0674742	0.689007
chr12_48190081_48190799_-	719	HDAC7	1.85742	0.0639818	1.09832	0.202011	3.07001	2.73981e-09
chr11_57529518_57561481_+	31964	CTNND1	0.0937398	0.164439	-0.232255	0.329954	0.31853	0.223656
chr16_47192901_47195660_-	2760	ITFG1	0.74132	0.206823	0.0971206	0.31593	-0.220573	0.402252
chr1_44474295_44489919_-	15625	SLC6A9	-0.30437	0.0322821	0.00799816	0.595861	0.33574	0.00761807
chr3_52524849_52525367_+	519	NISCH	0.645541	0.0582377	0.389265	0.479186	-1.35174	0.161652
chr20_16719547_16720969_+	1423	SNRPB2	-0.161884	0.250754	-1.13643	0.0138556	0.776477	0.114372
chr9_134367647_134371126_+	3480	PRRC2B	0.577919	0.0250522	0.985881	0.0222305	-0.722681	0.13052
chr22_50724330_50724418_-	89	PLXNB2	4.13234	1.31578e-26	2.85977	5.86353e-09	2.97368	1.39714e-10
chr1_40026794_40027399_-	606	PABPC4	-0.276843	0.115452	-0.690969	0.00495104	1.22346	1.59062e-16
chr1_156452432_156453030_-	599	MEF2D	0.858423	0.389197	0.757527	0.532153	3.05512	6.54792e-10
chr11_123476186_123477316_+	1131	GRAMD1B	1.34847	0.0120716	0.524743	0.425245	3.1031	2.09913e-13
chr6_31935154_31935491_+	338	SKIV2L	0.735268	0.00945101	0.214842	0.580905	1.23042	0.0296644
chr16_29872580_29873906_-	1327	CDIPT	0.980086	0.00742757	0.759535	0.0150167	1.96945	1.24854e-10
chr2_55463956_55467146_-	3191	NA	0.0573181	0.646093	-0.102171	0.45377	0.408835	0.0877778
chr2_96933662_96934194_+	533	CIAO1	0.388073	0.179853	0.408282	0.086446	0.729052	0.136197
chr10_120810833_120816251_-	5419	EIF3A	1.06279	0.000695287	-0.196598	0.301834	-0.40368	0.0180622
chr22_24379511_24384119_-	4609	GSTT1	0.758776	1.88713e-11	0.47635	1.62988e-05	2.06746	7.13021e-42
chr9_86284221_86292641_-	8421	NA	1.34732	7.513e-06	1.26544	3.83534e-05	1.11331	4.91383e-05
chr18_61151829_61154178_+	2350	SERPINB5	-0.485427	0.370065	-2.52356	0.0034316	0.0430687	0.857781
chr3_180322097_180322265_+	169	TTC14	-1.74747	0.0157656	-1.66432	0.0217606	0.498934	0.356503
chr6_42902336_42903149_+	814	NA	0.095829	0.892253	-2.2759	0.00801614	-1.06082	0.0362573
chr1_100464971_100472589_+	7619	SLC35A3	-1.27367	0.0844995	-1.82431	0.127022	-0.0289514	0.357367
chr6_32086643_32086732_-	90	ATF6B	2.47793	4.30284e-82	-0.0803251	0.102751	1.54943	2.4937e-13
chr15_83686977_83689426_-	2450	NA	-0.0169024	0.702719	0.0830059	0.535471	0.21846	0.0655575
chr12_56110789_56112874_+	2086	RP11-644F5.10	3.1062	2.95962e-10	0.77736	0.298018	2.1062	3.44876e-06
chr13_33101669_33112754_-	11086	N4BP2L2	-1.04806	5.649e-09	-2.00791	1.41196e-15	-1.54	2.28055e-15
chr3_49053519_49053590_-	72	DALRD3	1.36922	2.05192e-08	1.0214	0.000294667	0.961051	0.00225428
chr5_114917012_114952014_-	35003	TMED7-TICAM2	0.0217454	0.508007	0.297719	0.000409359	0.28283	2.77402e-05
chr19_34884971_34887205_+	2235	GPI	0.946677	0.560415	1.2871	0.140686	2.89419	0.00353882
chr19_8532468_8533657_+	1190	HNRNPM	1.04348	0.271877	1.17056	0.351753	0.737554	0.35867
chr11_77553674_77583220_+	29547	AAMDC	0.621251	0.50624	-1.00863	0.530382	0.81214	0.674057
chr8_54963748_54965214_-	1467	LYPLA1	2.4261	0.0403417	1.85022	0.162446	1.73582	0.122008
chr6_153293589_153294180_-	592	FBXO5	-1.0802	0.116184	-0.381338	0.503248	0.60139	0.10035
chr8_95905197_95906118_-	922	CCNE2	1.28326	0.00537059	0.45324	0.0106526	0.656424	0.171314
chr6_33639083_33639805_+	723	ITPR3	2.13735	8.22819e-23	0.704021	0.0210154	2.45216	1.72002e-25
chr8_144652122_144652412_-	291	NA	0.211314	0.612021	0.385601	0.272238	1.35895	2.94909e-05
chr1_212521839_212529967_+	8129	NA	-1.51665	0.00213229	-2.8897	0.00563757	0.64861	0.0027261
chr17_73230883_73231194_+	312	NUP85	0.226038	0.0720195	-0.472523	0.00416854	0.115202	0.20929
chr1_227076750_227078978_+	2229	NA	0.612506	0.000179897	-0.47305	0.30213	-0.0710413	0.178899
chr1_31439044_31440013_-	970	PUM1	3.15673	5.70652e-06	1.53096	0.000206371	2.28951	0.0170354
chr16_58198051_58199463_-	1413	CSNK2A2	0.0701314	0.607072	-0.0510937	0.276605	-0.568107	0.306508
chr12_56575863_56577958_-	2096	SMARCC2	-0.57007	0.599071	-2.20086	0.118608	-0.0558255	0.714179
chr4_24541922_24542462_-	541	DHX15	1.37724	0.0242568	-0.681379	0.414631	3.78061	2.82043e-27
chr21_16386787_16415815_-	29029	NRIP1	-2.61738	0.00191382	-1.07388	0.0385214	-1.29921	0.250118
chr9_99246915_99250370_+	3456	HABP4	-0.588524	0.143126	-1.83035	0.00914084	0.0986008	0.49295
chrX_48334784_48336322_+	1539	NA	0.654353	0.00100789	0.223389	0.157104	2.58349	2.62904e-48
chr6_7401283_7402835_+	1553	RIOK1	-0.502106	0.60128	0.0442469	0.402025	2.01625	0.0344714
chrX_48898095_48900636_-	2542	TFE3	0.802747	0.0223865	-0.406783	0.556502	1.17505	0.0605392
chr18_70829208_70923047_-	93840	NA	0.0731694	1.91395e-07	0.296706	5.42762e-11	0.433807	0.000642682
chr3_128345675_128348793_-	3119	RPN1	-0.344629	0.143438	-0.273778	0.118326	0.778091	0.186404
chr16_14749067_14755748_+	6682	BFAR	0.0506261	0.939274	0	1	2.57764	0.0339398
chr22_47393605_47432966_+	39362	TBC1D22A	1.03726	0.0346333	-1.21772	0.396897	0.965292	0.271476
chr5_6620411_6623326_-	2916	NSUN2	-0.187587	0.3438	-0.546227	0.077708	0.874303	5.37051e-09
chr20_21106845_21112737_+	5893	KIZ	-2.03241	0.0450868	-0.519837	0.172144	-0.268711	0.513829
chr11_6501693_6502460_-	768	ARFIP2	1.07827	9.0422e-12	0.688102	6.3274e-05	2.04655	6.15681e-54
chr19_55966697_55967002_-	306	ISOC2	0.51311	0.196617	1.51735	0.00178024	2.13898	1.49304e-08
chr20_35918089_35927165_+	9077	NA	0.0503878	0.0248428	-0.0429422	0.206558	0.340875	0.0336183
chr11_9851043_9853770_-	2728	SBF2	-0.677816	0.58108	-1.32922	0.263793	-0.187321	0.642935
chr7_538211_540067_-	1857	PDGFA	0.381206	0.352079	-0.0257631	0.74175	0.741206	0.0724504
chr8_126104200_126114292_+	10093	NSMCE2	0.719249	0.28195	-0.189434	0.756865	0.791413	0.179399
chr17_45668247_45669321_+	1075	NPEPPS	1.3016	0.269976	2.15194	0.00526716	4.09679	3.0163e-10
chrX_77373667_77378331_+	4665	PGK1	-1.35094	7.51535e-16	-2.37996	9.33434e-30	-0.782983	5.46446e-07
chr2_64189577_64192968_-	3392	VPS54	3.68731	1.69442e-17	3.03649	1.8944e-07	1.65625	0.0701336
chr6_31969637_31969899_+	263	C4A	2.79442	0.0011921	2.24249	0.00266893	0.923764	0.141105
chr5_32591791_32599066_+	7276	SUB1	-0.625254	0.000927246	-1.17218	2.65918e-07	-1.03812	4.25644e-06
chr18_52575093_52585143_-	10051	CCDC68	-1.22555	0.0094808	-1.02502	0.0330398	-0.918961	0.039313
chr19_5951607_5957928_-	6322	RANBP3	-0.915647	0.281301	-1.89689	0.0187373	0.00170632	0.13985
chr15_101814700_101814796_-	97	VIMP	1.47867	0.0150704	1.19137	0.0664162	0.471364	0.574232
chr21_46548488_46580015_+	31528	NA	-1.10436	2.35214e-13	-0.81566	1.81775e-13	-1.38582	1.61743e-20
chr22_32215211_32229900_+	14690	DEPDC5	0.224009	0.971947	-0.411059	0.731816	0.142835	0.913571
chr20_33342638_33345022_-	2385	NA	-0.392317	0.569807	0.340911	0.423799	0.256812	0.389516
chr11_104822732_104825473_-	2742	CASP4	-0.715371	0.040512	-2.3081	6.42685e-05	0.0946877	0.454288
chr8_54714456_54727221_-	12766	ATP6V1H	0.658415	0.768213	1.19657	0.287333	5.79438	5.28114e-29
chr13_37596217_37598171_-	1955	SUPT20H	0.495269	1.08486e-06	0.571206	1.45328e-09	0.722489	2.89943e-24
chr19_1432680_1434738_+	2059	NA	0.212712	0.413686	-0.209341	0.486844	0.0736729	0.707338
chr2_39993249_39995563_-	2315	THUMPD2	-0.968648	0.0147756	-1.15697	0.0571065	0.77458	0.00976876
chr7_158439255_158444984_-	5730	NCAPG2	-0.0646576	0.671124	-0.933494	0.047144	-0.449207	0.202269
chr1_75204472_75214434_+	9963	TYW3	-0.914179	0.0040703	-1.4597	8.52403e-07	-0.572974	0.00790819
chr10_38306314_38323205_+	16892	NA	-1.06611	0.0646119	-0.709964	0.0615387	-1.00436	0.171074
chr5_175812328_175815433_-	3106	NA	0.101639	0.000241459	-0.394798	0.0139503	0.8928	8.79739e-09
chr19_45571316_45571677_+	362	CLASRP	-0.747478	0.00904199	-1.13865	0.00028439	0.381822	0.0118953
chr10_104122421_104123466_+	1046	NA	1.74659	1.03825e-05	1.37272	0.0112886	1.81496	0.000483699
chr17_7126184_7126455_+	272	NA	0.905544	1.295e-100	0.373449	3.05596e-12	-0.026431	0.337062
chr12_42720031_42729684_+	9654	PPHLN1	-0.744923	0.123085	-2.68359	0.0278699	-0.792007	0.276672
chr17_78351596_78353217_+	1622	NA	0.342125	0.44579	0.169012	0.610415	0.994725	0.000381454
chr1_9833452_9883700_-	50249	CLSTN1	0.337035	0.839722	-0.678589	0.315355	-1.20075	0.348756
chr16_88787156_88787573_-	418	PIEZO1	1.58527	2.05273e-09	0.264042	0.449311	0.723133	0.0277089
chr2_36785656_36805739_-	20084	FEZ2	-1.49305	5.94925e-05	-1.37034	5.31673e-05	-2.20354	6.3427e-06
chr6_42227461_42232441_-	4981	TRERF1	1.83318	0.141524	0.695145	0.887179	2.2514	0.0219277
chr1_160175312_160181332_+	6021	PEA15	0.450341	0.00644255	-0.184316	0.110066	0.888429	3.25457e-06
chr1_31439125_31440013_-	889	PUM1	2.5288	0.000440112	2.25675	0.00426455	1.51731	0.167699
chr3_47969840_48040127_-	70288	NA	-0.194269	0.6217	0.258997	0.00645801	1.26494	0.011181
chr13_111276626_111277536_+	911	CARKD	-1.03	0.0901053	-2.24074	0.0557167	-0.618761	0.336999
chr7_1588324_1589455_-	1132	NA	0.305725	0.00441765	-0.216609	0.0272969	0.864193	1.82452e-10
chr16_88069000_88071578_+	2579	BANP	0.332421	0.0036616	0.337144	0.0253979	0.797939	1.24971e-10
chr13_103297359_103298643_+	1285	TPP2	1.20965	3.41406e-11	0.760448	9.21049e-05	1.77631	2.26368e-35
chr12_130638143_130639017_-	875	FZD10-AS1	0.0689046	0.541007	-0.364129	0.714159	-0.0175715	0.843701
chr3_122835145_122842912_+	7768	PDIA5	-0.168572	0.198773	-1.42289	0.0673434	-0.93147	0.0936696
chr2_122513529_122514815_+	1287	TSN	0.204743	0.358847	0.610727	0.00731431	2.31109	3.1199e-45
chr2_42543190_42544566_+	1377	EML4	-0.283469	0.640069	2.91135	0.0334708	2.34081	0.0727877
chr2_105897180_105900772_-	3593	TGFBRAP1	1.10354	4.51699e-06	1.0917	0.00116205	2.16909	5.50677e-23
chr2_182787139_182792887_+	5749	SSFA2	-0.116678	0.447011	0.247557	0.216696	0.899948	7.11521e-05
chr19_50918247_50918694_+	448	POLD1	1.11071	0.0517746	-0.0409631	0.590205	0.81302	0.164416
chr8_130916831_130983188_-	66358	FAM49B	-1.0902	0.0022305	0.287696	0.0248201	0.223082	0.000630528
chr2_74754248_74754374_-	127	AUP1	1.6196	2.69451e-21	1.27491	6.95293e-13	1.94786	1.3832e-32
chr11_102056862_102076623_+	19762	YAP1	-0.612977	0.204617	-0.420546	0.246835	0.368153	0.528286
chr6_127652175_127664480_-	12306	ECHDC1	-0.571906	0.198647	-1.56842	0.0497402	-0.0776022	0.577352
chr11_57175369_57176647_-	1279	SLC43A3	0.7501	6.44666e-12	0.239742	0.0143929	0.461458	3.01621e-05
chr17_27015236_27015706_+	471	NA	1.14313	0.00314985	0.571536	0.254494	1.30099	0.000126694
chr12_49436113_49436343_-	231	KMT2D	3.04334	1.86569e-06	2.53981	0.000195246	2.32474	0.000567181
chr4_99342545_99355086_+	12542	RAP1GDS1	-0.957517	0.767933	1.10639	0.425025	0.872244	0.2712
chr19_41800591_41807440_+	6850	HNRNPUL1	1.00947	3.70321e-06	0.42231	0.0443638	0.741928	0.00384825
chr12_56816776_56817057_-	282	TIMELESS	1.05972	0.00873268	0.274129	0.093037	1.25341	0.00138875
chr6_31612191_31612301_-	111	BAG6	0.0723143	0.477037	-0.0734492	0.385015	0.0953364	0.352915
chr8_145533582_145534859_+	1278	HSF1	-0.120257	0.0459614	-0.327478	1.41871e-05	-0.156407	0.0311314
chr3_50154604_50154682_+	79	RBM5	1.98394	1.31517e-38	1.88578	1.62563e-29	1.1585	6.41194e-08
chr1_229601266_229602380_-	1115	NUP133	0.390405	0.51644	0.472068	0.219139	1.36075	0.0243635
chr15_34843477_34845945_-	2469	GOLGA8B	0.19592	0.548409	0.972986	0.167393	1.98162	0.00250558
chr19_39911492_39911714_+	223	NA	2.03583	0.000134448	1.40954	0.000536259	0.783321	0.289359
chr4_7770735_7774546_-	3812	AFAP1	0.0767653	0.638792	-1.34657	0.0636206	0.251923	0.414165
chr12_50410498_50419110_-	8613	RACGAP1	0.162015	0.331758	0.599873	0.0953898	1.0159	0.071873
chr12_54577743_54580829_-	3087	NA	-0.55415	0.00512876	-1.23307	0.000165845	1.01873	4.76201e-07
chr2_201746211_201750420_-	4210	PPIL3	-1.57618	4.4186e-05	-2.21027	2.90834e-07	-1.01995	0.00613755
chr1_115280184_115280583_-	400	CSDE1	-0.461303	0.519474	-0.409605	0.40232	-1.38822	0.338323
chr11_73556021_73574216_+	18196	MRPL48	0.428683	0.448237	-1.13666	0.0166476	0.760749	0.270818
chr2_74074880_74076489_+	1610	STAMBP	-0.36257	0.593292	-1.2697	0.0274614	-1.12163	0.0396338
chr9_34635855_34637216_-	1362	SIGMAR1	-0.0479061	0.447848	-0.72558	9.14853e-06	0.926296	2.85905e-15
chr11_82783188_82783664_+	477	RAB30-AS1	-0.326242	0.431923	-0.798585	0.0153657	-1.00913	0.000795691
chr10_33209313_33211184_-	1872	ITGB1	1.25332	0.0070902	-1.0431	0.0233821	4.39678	7.61231e-58
chr13_79918929_79927287_-	8359	RBM26	-0.930282	0.0220066	-0.424925	0.11591	1.82228	1.69379e-07
chr11_62370361_62370620_-	260	EML3	0.604071	0.00225633	0.491176	0.0623691	0.776012	3.98741e-05
chr6_125579801_125583979_+	4179	NA	-0.286669	0.0879595	-0.481862	0.00326385	0.0199759	0.509383
chr11_71820986_71821133_-	148	ANAPC15	1.29048	0.079721	0.845339	0.287344	1.3433	0.0382929
chr3_129183624_129188184_+	4561	IFT122	0.212545	1	0.0931094	0.801244	0.690316	1
chr10_5969504_5978418_+	8915	FBXO18	-0.146757	0.499015	-0.909372	0.0488901	0.0343577	0.817066
chr1_150599002_150599942_-	941	ENSA	1.51705	8.53108e-09	0.935087	9.18801e-07	1.88443	3.57571e-41
chr1_24294213_24298339_-	4127	SRSF10	0.0919764	0.00225819	0.329798	2.0394e-31	0.375959	3.14223e-53
chr10_99243908_99258029_-	14122	MMS19	0.708569	0.493399	1.04915	0.29262	0.046166	0.673415
chr4_103522166_103527652_+	5487	NFKB1	1.38968	0.0126922	0.112096	0.562562	0.0131942	0.640656
chr1_160188758_160192440_-	3683	DCAF8	-0.0176458	0.00952257	-0.111065	9.77454e-15	-0.00824989	0.091954
chr16_9009382_9010358_-	977	USP7	0.294523	0.505416	-0.725007	0.190851	2.07715	5.33924e-05
chr17_1582500_1582584_-	85	PRPF8	5.40277	1.171e-85	4.51773	6.16244e-48	0.929031	0.145824
chr11_76063838_76066603_-	2766	NA	0.924492	0.00896423	-0.252109	0.484946	0.0605336	0.734943
chr1_206904607_206904984_+	378	MAPKAPK2	1.16642	1.92719e-05	0.660641	0.0431993	0.757687	0.00266818
chr1_224505632_224514092_-	8461	NVL	1.34596	0.228664	0.949269	0.558758	0.619888	0.557192
chr8_82629523_82630416_-	894	ZFAND1	-2.83011	1.48237e-08	-3.10738	5.27736e-07	-1.93486	1.541e-05
chr3_169693504_169694733_+	1230	SEC62	0.146675	1	-0.920713	0.368464	1.02605	0.0729395
chr7_76141199_76143263_+	2065	UPK3B	0.341037	0.682321	-1.14643	0.23355	-0.454166	0.647034
chr1_173835344_173835898_-	555	NA	-1.29996	7.44653e-43	-1.50558	1.12083e-45	0.671795	2.65819e-31
chr6_4047482_4049249_+	1768	PRPF4B	0.0111245	1	-0.997084	0.723361	-0.467787	0.368005
chr1_212194554_212208685_-	14132	INTS7	-0.623526	0.788345	-0.570535	0.510824	-0.270302	0.913599
chr15_55610065_55611104_-	1040	PIGBOS1	0.922624	0.0538192	0.0342157	0.43312	0.508318	0.339501
chr1_186876134_186880379_+	4246	PLA2G4A	1.66721	0.150655	0.114254	0.712961	1.96634	0.0937051
chr1_109419850_109427896_+	8047	GPSM2	0.0505202	0.259824	-0.00866959	0.304926	-0.156119	0.247356
chr17_33984810_33997875_+	13066	AP2B1	-0.164696	0.436329	0.215349	0.651112	-0.0430687	0.517397
chr3_160939197_160939781_+	585	NMD3	1.71839	8.90983e-07	1.59221	0.00627212	0.42126	0.38074
chr9_139270252_139270800_-	549	SNAPC4	0.658807	0.102942	0.388118	0.256234	1.29856	0.000280203
chr12_112371834_112375964_-	4131	NA	0.0874012	0.16281	0.215539	0.340915	3.18442	2.24117e-11
chrX_153642527_153647881_+	5355	TAZ	0.404852	0.0189754	-0.0547566	0.293253	-0.0647206	0.0512281
chr6_107100457_107103489_+	3033	NA	-0.375305	0.0516197	-1.2684	0.0011125	0.511573	0.0851491
chr15_41768017_41768643_+	627	RTF1	1.02479	0.00259194	0.536315	0.0119373	-0.180483	0.202641
chr19_36503991_36505076_-	1086	ALKBH6	-0.395063	0.0279566	-0.824206	0.00171507	0.539619	0.00201724
chr17_6916080_6916984_+	905	RNASEK	0.155989	0.513931	-0.0831261	0.512757	0.594637	0.0031554
chr2_223511689_223513458_-	1770	NA	-1.23986	0.239583	-0.543676	0.115023	0.705792	0.21252
chr3_127348132_127358087_+	9956	PODXL2	1.52927	2.05362e-07	0.964745	0.0317139	2.44322	2.78002e-07
chr6_31856847_31857004_-	158	EHMT2	2.29683	1.1447e-05	1.06211	0.0434494	2.10906	0.000100102
chr2_210867507_210868161_+	655	RPE	-0.1458	0.818771	0.656786	0.0910395	0.217107	0.335729
chr6_8422857_8428169_-	5313	SLC35B3	-0.863144	5.00154e-06	-0.736966	0.0026364	0.412755	0.00474293
chr5_81272146_81283377_+	11232	ATG10	1.05987	0.501123	1.96347	0.244834	0.112475	0.251512
chr2_70454954_70456395_-	1442	TIA1	-2.56088	3.58953e-18	-1.93911	3.27994e-15	0.232729	0.0311731
chr1_78105287_78107206_-	1920	ZZZ3	-0.684591	0.472548	-2.57722	0.0400417	1.8706	0.0216505
chr11_120300226_120302479_+	2254	NA	1.96332	0.099934	4.17823	0.00249994	2.27222	0.0565472
chr10_131934776_131943474_+	8699	GLRX3	0.883938	0.00741103	1.0494	0.0286844	1.04414	0.0505378
chr16_56919276_56920275_+	1000	SLC12A3	0.356853	0.0811708	0.562578	0.161016	2.64137	0.000106026
chr3_195612414_195613847_-	1434	TNK2	0.914287	0.100412	0.936711	0.202346	2.45121	6.1512e-06
chr9_134349111_134353130_+	4020	PRRC2B	-0.0232418	0.181365	-0.00799279	0.177178	-0.0418202	0.0292596
chr17_1690898_1703150_-	12253	SMYD4	2.38689	0.00482339	1.576	0.0227788	2.28951	0.00012463
chr7_97816310_97820039_+	3730	LMTK2	-0.624032	0.239063	-1.67352	0.114381	-1.1891	0.336611
chr17_73328878_73389631_-	60754	GRB2	-3.6009	5.53841e-06	-2.40179	0.00048921	-3.41676	0.000165872
chr7_36397199_36406719_-	9521	KIAA0895	0.0764264	0.339325	0.0871235	0.343659	0.206451	0.0989989
chr16_57238920_57241969_+	3050	RSPRY1	-0.951842	0.00524604	-0.863764	0.0118253	-0.389309	0.157518
chr7_32613030_32620413_+	7384	AVL9	-1.482	1.38922e-05	-1.35445	0.00301815	-1.51738	1.68573e-05
chr12_123687631_123687796_-	166	MPHOSPH9	-1.78219	0.135974	-1.30402	0.171708	-0.351038	0.669073
chr6_86248582_86251702_-	3121	SNX14	-1.63304	0.0125934	-2.08064	0.00147526	-0.582355	0.125345
chr13_114291015_114294434_+	3420	NA	1.00504	5.23611e-25	0.15003	0.105948	-0.379123	3.02269e-06
chr2_102486877_102487955_+	1079	MAP4K4	0.335046	0.141217	-0.306939	0.541189	-0.175841	0.642356
chr14_55596018_55604087_+	8070	LGALS3	-0.258223	0.00290658	-0.129046	0.0581719	0.444065	2.861e-17
chr20_2998559_3005117_+	6559	NA	-0.028296	0.758263	-0.0829285	0.513848	0.756251	0.114594
chr3_48668573_48668656_-	84	SLC26A6	0.373605	0.154228	-0.0208768	0.935727	0.339531	0.247888
chr6_64288933_64289161_+	229	PTP4A1	0.187548	0.294665	-0.619973	0.0448936	1.79931	4.3304e-35
chr4_13589395_13590345_-	951	BOD1L1	-1.56938	0.201212	-0.548756	0.598026	1.00475	0.312885
chr20_30354485_30358145_+	3661	TPX2	0.684104	1	0.382049	0.596555	-0.454342	0.216016
chr19_45543569_45555328_+	11760	CLASRP	-0.613408	0.0427185	-1.32406	8.59443e-05	-0.0511597	0.387967
chr6_31506716_31506923_-	208	DDX39B	-0.277736	0.303119	-0.713651	0.249902	2.33874	4.62443e-13
chr22_41916280_41917302_+	1023	ACO2	1.34155	2.25584e-05	0.833222	0.0570163	1.83783	2.61756e-07
chr19_47342835_47349249_-	6415	AP2S1	-0.243894	0.234505	-0.103077	0.396309	1.21492	2.37795e-07
chr19_11289396_11303506_-	14111	KANK2	1.1075	1.02421e-08	0.244631	0.030165	1.47118	1.01154e-16
chr20_25190561_25193898_+	3338	ENTPD6	0.381061	0.45045	0.179028	0.0335542	1.44358	0.015226
chr1_214454770_214488104_+	33335	SMYD2	-1.05708	0.18319	-0.30605	0.287345	0.275018	0.370361
chr6_132782999_132785131_-	2133	STX7	0.23043	0.374072	-0.285091	0.812944	0.137225	0.57473
chr17_73570341_73570690_+	350	LLGL2	2.01267	0.0597669	1.52268	0.222114	2.51602	0.0185923
chr15_40329219_40329509_-	291	SRP14	0.4036	0.208715	-0.911801	0.0588856	-0.202874	0.570492
chr1_24294213_24298062_-	3850	SRSF10	-0.25471	3.82537e-34	-0.0684337	2.26579e-07	0.0167515	0.0438667
chr3_73110211_73112823_+	2613	PPP4R2	-0.831767	0.00570919	-1.6188	0.000106893	0.000422788	0.700628
chr12_16035753_16036474_+	722	STRAP	1.25437	0.165221	0.895554	0.451852	1.75197	0.00933028
chr7_65444528_65445210_-	683	GUSB	0.732283	0.0254967	0.227013	0.547247	0.404369	0.0402383
chr2_111911481_111921709_+	10229	BCL2L11	-1.09115	0.00472603	-0.627446	0.0861396	-0.427154	0.318177
chr17_2541614_2568665_+	27052	PAFAH1B1	-2.78195	2.20718e-07	-1.57714	0.000103842	0.626092	0.0204843
chr10_91522592_91528046_+	5455	KIF20B	1.05528	0.212967	0.0096934	0.0989007	-0.0564501	0.709201
chr16_1638025_1639605_-	1581	IFT140	0.0450879	0.947614	0.132209	0.146731	-0.807355	0.192644
chr11_73499037_73519357_+	20321	NA	-0.270452	0.887282	-0.230524	0.822155	1.00018	0.818909
chr11_72013008_72013347_-	340	CLPB	3.12064	9.02483e-06	2.13607	0.012568	1.33859	0.223809
chr9_94808335_94809453_-	1119	SPTLC1	0.769742	0.0131671	0.835041	0.00280104	2.56287	2.18543e-14
chr3_197678199_197680873_+	2675	RPL35A	0.216624	0.146462	-0.807498	0.00371026	-0.82974	0.00141609
chr5_112157688_112162804_+	5117	APC	0.491514	0.207282	-1.57999	0.167861	0.740241	0.0676726
chr10_73857208_73892814_-	35607	NA	-0.329991	0.130255	-0.280653	0.24726	-1.97679	0.0198058
chr16_603041_603342_+	302	NA	-1.02007	0.613665	0.402242	0.758029	1.11575	0.136204
chr7_32914769_32919312_-	4544	KBTBD2	-0.857778	0.0127038	-1.13943	0.00265515	0.327402	0.112171
chr11_122928627_122928959_-	333	HSPA8	1.15694	3.39298e-06	0.342795	0.239259	1.90574	1.79442e-16
chr19_50140183_50140299_-	117	RRAS	-1.0424	0.228883	0.543576	0.373285	0.439118	0.178987
chr22_31556289_31588669_+	32381	RNF185	0.0751665	0.0657746	0.159632	0.0354148	0.361544	0.0831938
chr5_112103087_112111325_+	8239	APC	-0.446519	0.457216	-0.335603	0.452897	-0.599913	0.534964
chr5_61686809_61688752_-	1944	NA	-1.05209	0.00161907	-3.25656	8.03209e-07	1.18136	2.97611e-06
chr16_162774_188148_-	25375	NA	0.616079	0.0202091	1.21603	0.00190206	1.74442	5.52317e-05
chr1_245005560_245006342_+	783	COX20	2.20769	0.0103955	1.08971	0.265377	0.416066	0.205387
chr6_30708575_30709390_-	816	NA	0.400578	0.000589629	0.316422	9.38909e-06	0.922251	1.17014e-25
chr1_150240527_150241097_-	571	APH1A	-0.283301	0.23168	-0.531606	0.018158	-0.111023	0.445281
chr16_28855872_28856018_-	147	TUFM	0.642309	0.000535815	0.473831	0.0104894	1.51661	5.1045e-21
chr13_60453602_60485868_-	32267	DIAPH3	0.529562	0.478728	0.0396537	0.805636	0.519423	0.518019
chr17_39975651_39976092_+	442	NA	0.364855	3.54252e-14	-0.00133016	0.122003	0.9106	7.64122e-50
chr7_139094400_139097296_+	2897	LUC7L2	-0.771489	0.295686	-0.38244	0.382002	-0.108843	0.653649
chr20_60714253_60714751_-	499	PSMA7	1.53816	1.09739e-14	1.09642	1.02875e-05	2.14134	1.26997e-32
chr1_63920144_63920560_-	417	ITGB3BP	-2.11712	0.164151	-0.635026	0.297077	1.29386	0.00857274
chr6_32085181_32085635_-	455	NA	2.94237	7.86394e-15	2.23774	3.20528e-09	3.51457	4.02665e-20
chr18_9124981_9134183_+	9203	NA	-0.24543	0.0946306	-0.0478389	0.0848433	0.375562	0.285402
chr12_19615651_19626181_+	10531	AEBP2	-0.691907	0.0948326	-1.04591	0.337502	-0.473322	0.253091
chr1_33233558_33233662_+	105	KIAA1522	2.31983	0.00377257	1.08697	0.325542	1.09106	0.39052
chr12_123340710_123340802_+	93	HIP1R	2.72357	1.02582e-06	3.05869	1.44549e-08	2.13273	0.00464844
chr16_46715412_46715990_-	579	VPS35	3.20494	2.10919e-12	2.42041	0.000520487	1.53353	0.0330887
chr4_76888487_76890448_-	1962	SDAD1	-0.495411	0.309561	-0.603525	0.333336	1.48388	0.126082
chrX_153130449_153130542_-	94	L1CAM	0.985725	0.218349	-0.074962	1	1.03231	0.220606
chr3_185252920_185270210_-	17291	LIPH	-0.413476	0.0678112	1.43296	0.305938	-0.594933	0.604509
chr1_109816292_109816782_+	491	NA	-0.277272	0.00259225	0.0945382	0.206137	0.157934	0.0790565
chr1_6640130_6640600_+	471	ZBTB48	0.415037	0.316518	-1.58496	0.272899	0.383329	0.356519
chr16_69352845_69353412_+	568	NA	0.38787	0.882861	-0.158944	0.382545	0.631341	0.433599
chr1_70728486_70736538_-	8053	ANKRD13C	0.96403	0.000608355	0.726802	0.0644315	0.285889	0.0483937
chr20_56886178_56928487_+	42310	NA	0.0595049	0.723878	-0.620551	0.0452788	1.48472	0.0267383
chr2_3596702_3597962_-	1261	RNASEH1	0.0909574	0.173446	-0.731113	0.275783	1.11457	0.0306989
chr1_38056446_38058312_-	1867	GNL2	-0.218465	0.184619	-1.11892	0.429558	-1.27966	0.335709
chr3_52562555_52562652_-	98	NT5DC2	2.60226	8.42588e-05	2.26785	0.0450633	2.72183	0.0113065
chr17_8169671_8170070_+	400	PFAS	1.03047	0.000312974	0.240173	0.601017	0.896251	0.000538487
chr17_6406894_6441306_-	34413	PITPNM3	0.479005	0.697589	0.569572	0.446497	2.17819	0.194429
chr3_49524848_49526058_+	1211	DAG1	-2.07503	0.188365	0.214859	0.6044	1.18974	0.254332
chr5_176965108_176965905_-	798	FAM193B	0.37351	0.502815	-0.397599	0.362589	-0.841919	0.265475
chr9_125703367_125719427_+	16061	NA	0.875386	0.420018	1.47473	0.0410389	0.839535	0.224244
chr8_141696793_141710989_-	14197	PTK2	-1.5902	9.90513e-05	-1.73306	0.000101186	-1.44671	0.000633316
chr1_154192413_154192894_-	482	NA	-0.0844791	0.135279	-0.23167	3.68073e-05	0.134784	0.667393
chr1_880180_880421_-	242	NOC2L	1.36352	0.00395986	-0.142341	0.441967	-0.0314587	0.559996
chr20_33868632_33871978_-	3347	EIF6	1.37857	3.57827e-06	0.663686	0.00585045	1.60217	3.06372e-11
chr22_50945464_50946010_-	547	LMF2	0.0683727	0.0772645	0.100147	0.00278646	0.150231	3.52081e-05
chr16_22328527_22330146_+	1620	POLR3E	4.21749	1.0432e-07	3.22956	0.0050608	4.29566	4.90872e-05
chr19_50063949_50083771_-	19823	NOSIP	-0.210688	0.318855	0.0603726	0.400139	0.47032	0.151723
chr21_35199167_35201927_+	2761	ITSN1	-1.04456	1.91504e-05	-1.12767	2.16812e-07	-1.33563	2.09082e-07
chr16_16418791_16418884_+	94	PKD1P1	2.50629	4.32882e-39	2.1435	2.28614e-23	1.69041	3.94841e-10
chr20_47247332_47248814_-	1483	PREX1	0.085215	0.741604	-0.160036	0.615472	-0.154928	0.853058
chr6_151744766_151751272_-	6507	NA	-1.52473	0.486862	-0.0715533	0.892063	0.431756	0.276011
chr1_214504465_214507542_+	3078	NA	0.357999	0.000468996	0.382037	0.00360997	0.182764	0.0822598
chr19_34951471_34954930_+	3460	UBA2	1.73646	0.0636606	1.504	0.0530549	0.397512	0.106298
chr15_32926242_32927977_+	1736	ARHGAP11A	-2.05082	0.0010426	-2.37604	6.24796e-09	-0.490168	0.152252
chr18_47796188_47797838_-	1651	MBD1	0.11558	0.00188458	0.134114	0.00130058	0.156403	2.8997e-06
chr6_30168915_30172432_-	3518	TRIM26	-0.125531	0.304823	-0.0904353	0.331436	2.22172	2.00448e-11
chr5_7863110_7866010_-	2901	FASTKD3	0.293186	0.217045	-0.642139	0.0497411	-0.372275	0.0267967
chr16_1820994_1821070_-	77	NME3	0.620876	0.0398362	0.736075	0.034167	1.01326	0.00392662
chr10_123972892_123974905_+	2014	TACC2	-1.76004	0.00259144	-2.25899	0.0011643	-0.591676	0.220534
chr12_50410498_50419155_-	8658	RACGAP1	-0.0230534	0.791515	0.562526	0.0754115	1.06539	0.0582934
chr4_95186057_95187212_+	1156	NA	-0.581705	0.573654	-0.27216	0.727668	0.502934	0.780357
chr5_76344812_76348530_+	3719	AGGF1	-0.0582677	0.638417	0.475579	0.507963	0.356967	0.192333
chr1_229750232_229761344_-	11113	NA	-0.393431	0.214949	-0.162271	0.381953	-0.960435	0.255348
chr1_198233365_198247090_+	13726	NEK7	-0.261953	0.0914726	-1.91481	2.89437e-21	-0.109724	0.208662
chr22_19198019_19203620_-	5602	CLTCL1	-0.773932	0.0770847	-1.76655	0.011765	-0.358702	0.460699
chr9_125832703_125835830_+	3128	RABGAP1	-2.55801	2.04e-10	-4.81583	2.52948e-14	-0.256476	0.124241
chr5_14497114_14497955_+	842	NA	-0.0861385	0.303771	-0.572777	0.274361	-0.406016	0.25091
chr6_142759501_142764473_+	4973	ADGRG6	1.08854	0.0741211	1.00693	0.0724403	1.49415	0.000157634
chr14_60752459_60756523_+	4065	PPM1A	-0.398918	0.0243061	-0.248338	0.0383128	0.92562	8.94658e-05
chr6_33381608_33381817_+	210	PHF1	1.61999	1.74919e-08	1.17703	0.000923358	1.8815	4.33162e-11
chr19_54705149_54711265_+	6117	NA	-0.051728	9.64608e-16	-0.422332	4.97078e-24	0.796851	2.16149e-26
chr6_5216971_5260880_-	43910	LYRM4	-0.961555	0.155687	-0.556393	0.366561	0.375867	0.586372
chr1_76255041_76255636_+	596	RABGGTB	-1.40612	1.27815e-31	-1.55484	1.32414e-28	-0.209072	0.0555522
chr7_102306610_102307536_-	927	POLR2J2	-1.74756	1.91927e-05	-1.34872	0.00014434	-0.662728	0.00545023
chr8_145140382_145140460_+	79	NA	0.731508	0.00275969	0.331113	0.180381	0.197491	0.368948
chr10_121338346_121339446_-	1101	TIAL1	-0.944546	0.0505023	0.22696	0.720945	0.52513	0.21198
chr17_27042140_27042236_-	97	RAB34	2.40763	4.58506e-47	2.05204	2.10121e-34	0.363628	0.0840312
chrX_69675113_69698999_+	23887	DLG3	-0.69883	0.0984135	-0.419338	0.241418	-0.557995	0.139449
chr10_121582711_121583326_+	616	INPP5F	1.54068	0.0146309	0.103873	0.179786	0.910733	0.213853
chr17_49233141_49238520_+	5380	NA	-0.46072	0.299726	-1.71287	0.0144361	0.892886	4.13048e-06
chr1_154941004_154941246_-	243	NA	0.460211	0.279252	0.6659	0.00882579	1.13519	4.14419e-05
chr2_240078469_240085498_-	7030	HDAC4	0.425926	0.176177	0.216811	0.120916	0	1
chr1_162558623_162560112_+	1490	UAP1	1.30216	0.0554877	1.70295	0.277602	2.6517	0.00548128
chr5_70238697_70240484_+	1788	SMN1	-0.0932736	0.580353	-0.280108	0.519462	0.791205	0.00981123
chr19_19627141_19638089_+	10949	NA	-0.0783314	0.899058	-0.617422	0.50729	0.745016	3.78762e-05
chr19_49230145_49230263_-	119	RASIP1	0.988702	3.98488e-06	0.264918	0.267918	0.201357	0.399782
chr1_22158289_22159760_-	1472	NA	0.986556	0.0260578	1.06537	0.0593327	1.84008	0.0001806
chr3_156261058_156262096_-	1039	SSR3	0.127999	0.00678613	0.140634	0.00383919	0.12227	0.000902194
chr11_46529920_46563494_-	33575	AMBRA1	-0.70941	0.480177	-0.0603726	0.333008	0.513996	0.460672
chr1_183507575_183510118_+	2544	SMG7	-1.59381	0.328049	-0.428045	0.738104	3.43533	2.00584e-05
chr7_129122887_129125419_+	2533	STRIP2	-0.385915	0.203817	-0.113502	0.433456	-0.184975	0.209253
chr13_49720071_49742748_+	22678	NA	-2.03144	8.70127e-06	-0.903951	0.0251533	0.1741	0.338999
chr10_51572492_51579127_+	6636	NCOA4	0.520257	0.0494662	-0.576501	0.0688374	0.542029	0.0957234
chr3_182681837_182683466_-	1630	DCUN1D1	-1.28011	0.216886	-1.00312	0.355887	-0.000507694	1
chr17_2268635_2270332_+	1698	NA	-0.163666	1	1.60775	0.0302205	0.76685	0.211792
chr15_89011255_89015857_+	4603	MRPS11	-0.8248	1.85602e-06	-0.889795	2.22102e-09	0.313888	0.000464904
chr18_677872_683245_-	5374	ENOSF1	0.835552	0.00791377	-0.0585383	0.479917	1.44084	3.47105e-07
chr12_39720126_39724547_-	4422	KIF21A	0.0318101	0.746975	-0.131226	0.508429	1.03126	0.0083402
chr9_94991408_95003137_-	11730	IARS	-0.0547578	0.531024	-0.314109	0.20774	0.267088	0.0814794
chr1_38158705_38161581_+	2877	CDCA8	0.0796371	0.435135	-1.35347	0.160142	1.6061	4.12224e-05
chr19_16973790_16974490_+	701	SIN3B	0.332737	0.00393029	0.282846	0.181794	-0.166965	0.44083
chr7_95035559_95039212_-	3654	NA	-1.54685	1.14187e-25	-0.628697	9.07522e-07	0.976212	1.96234e-30
chr1_42693637_42730785_-	37149	FOXJ3	-0.69284	0.191312	-1.00608	0.223384	-0.378613	0.527211
chr22_44328967_44330461_+	1495	NA	0.211968	0.0518863	-0.436897	0.0941757	0.8346	5.52703e-07
chr16_85697220_85699581_+	2362	GSE1	0.618146	0.0250097	-0.505962	0.171066	-0.441716	0.0149849
chr15_40937285_40939184_+	1900	NA	0.800459	0.128058	0.466876	0.526493	0.879331	0.0818993
chr12_53686754_53687056_+	303	ESPL1	0.150956	0.709599	-0.266073	0.535747	0.237717	0.698255
chr6_114264670_114265443_-	774	HDAC2	0.507135	0.363016	0.591128	0.372661	-0.629366	0.368
chr12_50196948_50197704_-	757	NCKAP5L	0.681143	0.563351	0.564939	0.663154	1.3891	0.12779
chr8_59347063_59358465_+	11403	NA	-0.619598	0.163802	-0.378837	0.111884	0.422279	0.0253032
chr21_37781763_37783760_+	1998	CHAF1B	0.459478	0.0069214	-1.27644	0.129022	0.80274	0.00997559
chr10_22606924_22607033_+	110	COMMD3	1.58342	0.0141708	0.609891	0.424979	3.35792	4.04832e-14
chr7_98995001_98995484_-	484	NA	0.0493277	0.570055	-0.492881	0.076856	0.985334	1.88803e-08
chrX_153128349_153128931_-	583	L1CAM	2.5177	3.93155e-16	1.74214	2.96472e-07	2.38425	1.69059e-13
chr3_176782810_176914908_-	132099	TBL1XR1	-0.32342	0.0299168	-0.0623003	0.361206	1.31411	3.87558e-05
chrX_153641904_153647881_+	5978	TAZ	0.817623	0.000606959	0.200004	0.195435	1.09726	3.46229e-07
chr1_62149218_62160368_-	11151	TM2D1	-1.29163	0.00702259	-0.898623	0.0506319	-0.127067	0.448997
chr1_25569196_25570040_-	845	RSRP1	-2.01997	0.000631829	-2.90671	0.000169958	-1.23774	0.0303872
chr17_35937711_35944755_-	7045	SYNRG	-0.304637	0.174128	-0.579435	0.0480885	0.434998	0.442062
chr10_122665533_122666287_+	755	WDR11	1.19009	1.13931e-11	0.23081	0.0971417	1.57673	1.08257e-23
chr8_144102408_144102765_+	358	LY6E	1.35454	0.397171	1.73812	0.10371	3.02494	0.0011556
chr10_76074503_76153898_+	79396	ADK	0.190355	0.282382	0.0187715	0.603667	0.34621	0.434448
chr6_150123505_150131751_+	8247	PCMT1	-0.317158	0.281671	-0.651703	0.0952315	0.0364728	0.601842
chr11_70221199_70222637_+	1439	PPFIA1	0.217884	0.210977	0.0929781	0.465549	1.43769	0.000522542
chr1_16461062_16461530_-	469	EPHA2	0.310278	0.616612	0.211763	0.306121	1.5109	0.0394539
chr6_44217320_44217411_+	92	HSP90AB1	2.95128	2.45568e-27	2.80827	3.03106e-22	2.69431	8.58574e-22
chr19_581591_582305_+	715	BSG	1.20965	0.0219308	-0.200063	0.118704	0.568971	0.430553
chr1_159021888_159023322_+	1435	IFI16	-0.0642347	0.939941	-0.595041	0.265985	-0.376643	0.33311
chrX_102931979_102940098_-	8120	MORF4L2	0.50372	1.53447e-17	-0.221442	0.00145369	1.11108	3.94923e-49
chr1_19205867_19208193_-	2327	ALDH4A1	1.09761	0.0151148	0.722157	0.0470813	3.23001	1.01276e-07
chr7_30536851_30537356_-	506	GGCT	-0.974807	0.0638913	-0.83483	0.00340235	-1.04541	0.00202762
chr17_53084958_53108528_+	23571	STXBP4	0.871678	0.498051	0.196641	0.556832	0.584963	0.00547948
chr4_103236987_103265600_-	28614	SLC39A8	-1.06767	0.263097	-0.868519	0.441954	-0.359495	0.555214
chr12_53293846_53294371_-	526	NA	1.07359	0.0177978	0.1688	0.385182	1.4954	0.000183815
chr17_4795529_4795950_+	422	MINK1	-0.270428	0.361208	-0.355523	0.271244	0.566504	0.00461949
chr1_178423783_178425855_+	2073	RASAL2	-0.719673	0.00430006	-0.785713	0.0237792	-0.113341	0.305132
chr19_11036449_11038305_-	1857	YIPF2	2.34314	1.46753e-11	1.19114	0.0247874	2.08052	6.39665e-07
chr15_41766900_41767722_+	823	RTF1	2.27562	0.000130877	1.21647	0.231567	4.31649	4.35546e-37
chr7_6474651_6475992_-	1342	DAGLB	0.874113	0.462134	-0.153613	0.306206	1.7682	3.13292e-10
chrX_24761446_24766427_+	4982	NA	0.497341	3.57627e-05	0.0627789	7.85438e-06	0.292622	0.00294754
chr1_156714140_156714292_-	153	HDGF	0.146184	0.634704	-0.386389	0.10225	0.783063	0.0230392
chr4_113186223_113186889_+	667	AP1AR	-2.97219	7.08436e-08	-4.33949	4.68255e-11	-1.58294	4.9059e-05
chr12_21799950_21807476_-	7527	LDHB	0.549981	0.0117516	-1.13638	0.000645441	-0.175843	0.165639
chrX_48759794_48760008_+	215	PQBP1	0.0730932	0.635593	-1.12504	0.000271516	-0.0154327	0.835804
chrX_52727981_52729492_-	1512	SSX2	-2.07944	5.21587e-10	-3.63519	1.29031e-20	-1.6395	2.47184e-10
chr12_98987913_98989504_+	1592	SLC25A3	0.040099	0.367914	-0.310841	2.28268e-06	-0.265221	1.35251e-08
chr11_47500504_47504246_-	3743	CELF1	-0.596246	0.0666365	-0.111869	0.2119	0.34596	0.174133
chr20_2816355_2818877_-	2523	PCED1A	0.0964667	0.197945	0.366582	3.19381e-06	0.87452	1.11363e-39
chr19_36605314_36605560_-	247	POLR2I	0.277244	0.41107	0.0357193	0.899231	0.744656	0.0432866
chr14_64165376_64193978_-	28603	SGPP1	-0.482377	0.366218	0.165065	0.293726	1.30237	0.00198281
chr19_54619177_54621620_+	2444	PRPF31	-1.14722	0.0136256	-2.98423	0.00286353	-2.31739	0.00206031
chr8_103842164_103845283_-	3120	AZIN1	-0.96192	0.303093	-2.42324	0.0111638	1.0897	0.117051
chr12_124812179_124815390_-	3212	NCOR2	-0.112652	0.259525	-0.241612	0.061972	0.444533	0.134397
chr6_31619553_31620176_-	624	BAG6	0.109925	0.185629	-0.495789	0.0529639	-0.556642	0.0304888
chr1_212240227_212241940_+	1714	DTL	-0.069952	0.41673	-1.10839	0.0120879	0.255762	0.208792
chr6_133833917_133834083_+	167	EYA4	-0.0298125	0.481305	-0.561156	0.0173806	-0.762527	0.044289
chr13_100190117_100191699_+	1583	TM9SF2	-0.480789	0.23047	-3.201	0.0175796	1.63178	0.000218707
chr6_32798583_32798925_-	343	NA	-0.54462	0.38336	-0.879831	0.13607	-0.743032	0.0204605
chr1_160267535_160268634_-	1100	COPA	3.18376	4.00783e-12	3.0894	3.51447e-07	2.09301	3.61382e-05
chr5_134053863_134056687_+	2825	SEC24A	-0.988896	0.268658	-0.157959	0.490138	-2.21355	0.142248
chr20_61907552_61907831_+	280	ARFGAP1	1.68495	0.00035091	0.972077	0.0513586	0.992835	0.103058
chrX_46322728_46330576_+	7849	NA	-0.186927	0.102245	-0.229851	0.03061	0.131899	0.383505
chr9_102609897_102625901_+	16005	NR4A3	-1.13148	0.0601787	-1.53922	0.0091818	-0.0885581	0.594787
chr2_175111543_175113179_-	1637	OLA1	-0.889718	0.469239	-2.02611	0.0350814	-2	0.0529963
chr6_117996685_118014204_+	17520	NA	-0.110524	0.167939	-0.407401	0.00662183	0.912426	0.0261929
chr7_128220148_128231903_+	11756	RP11-274B21.1	-2.29956	0.127207	-0.0882272	0.205184	-1.82236	0.116146
chr8_97243360_97243606_-	247	UQCRB	0.374678	0.0922227	0.697971	0.00206214	0.152269	0.655448
chr20_32678408_32684462_-	6055	NA	-0.55378	0.0446721	-0.83941	0.0170516	0.366818	0.26795
chr22_43570409_43570504_-	96	TTLL12	0.426579	0.250092	0.158404	0.741489	-0.154061	0.865965
chr13_111545610_111546455_-	846	ANKRD10	-0.035742	0.374579	0.244693	5.59454e-10	0.234798	1.83982e-05
chr22_42230031_42262834_+	32804	NA	0.225103	0.0116215	1.84493	3.91587e-19	-0.111308	0.259139
chr19_7976215_7976320_+	106	MAP2K7	2.72425	1.17547e-20	1.88249	2.35832e-07	1.58297	2.63537e-05
chr17_34889931_34890499_-	569	MYO19	0.636098	0.285122	-0.456902	0.817553	-0.746891	0.634023
chr12_110720600_110734403_+	13804	NA	1.4134	0.000592248	-0.279585	0.367263	-0.319148	0.257546
chr6_43164003_43164382_+	380	CUL9	0.478047	0.55895	0.138734	0.579641	2.4361	2.69534e-06
chr18_19244191_19263880_-	19690	ABHD3	-1.46593	9.27294e-14	-1.12325	5.37155e-11	-0.529821	0.000180936
chr17_40986893_40989665_+	2773	PSME3	-2.05709	2.99371e-05	-2.32862	7.57916e-06	-0.45563	0.102079
chr16_47156695_47156799_-	105	NETO2	2.47531	6.89056e-05	2.5608	3.47284e-06	1.50472	0.0219497
chr5_132406188_132408921_+	2734	HSPA4	1.1367	0.691338	0.316822	1	1.02588	0.547764
chr6_33168715_33169018_+	304	SLC39A7	0.243695	7.28821e-22	0.491207	4.20158e-92	0.717518	1.295e-100
chr5_110835804_110835964_-	161	NA	-1.81084	2.56798e-05	-2.20617	3.39697e-06	0.177995	0.456729
chr7_148946511_148947249_+	739	NA	0.187627	1	-0.14157	0.151299	0.614453	0.721154
chr16_18908278_18937271_-	28994	SMG1	1.32193	0.143981	0.658963	0.191406	0.895242	0.101706
chr5_133710154_133716409_+	6256	NA	-0.0143934	0.464862	-0.695012	0.252493	1.06619	0.0021492
chr14_31763310_31771500_-	8191	NA	0.760321	3.36827e-05	-0.232405	0.365773	-0.388834	0.259984
chrX_30714800_30718530_+	3731	GK	1.34104	0.0183847	0.39689	0.180318	0.959358	0.0804722
chr19_3573798_3574380_+	583	HMG20B	0.0335399	0.0099216	-0.0190703	0.282264	0.0435495	0.00192387
chr5_141014520_141016114_-	1595	HDAC3	-1.42304	1.13179e-11	-1.03653	7.20444e-07	-0.338431	0.013761
chr15_59383353_59384735_+	1383	RNF111	-0.913398	0.236324	0.619423	0.621468	-0.536251	0.377989
chr3_121438615_121441108_-	2494	GOLGB1	-0.259517	0.359635	-1.00521	0.000213945	0.399233	0.0542572
chr16_75579975_75589701_-	9727	TMEM231	1.16588	0.0148346	0.743392	0.22004	1.14886	0.00618797
chr4_87869723_87967317_+	97595	AFF1	-1.14126	4.57245e-05	-0.821077	0.000249044	-0.400538	0.0459815
chr19_12816582_12817009_-	428	TNPO2	2.32427	8.69147e-54	1.65598	4.73844e-23	0.685562	0.000152357
chr7_26236278_26236426_-	149	HNRNPA2B1	0.188153	0.711846	-0.179465	0.56449	0.911256	0.0100184
chr7_44525221_44530007_-	4787	NUDCD3	1.29125	0.0103057	1.15297	0.0778391	2.71107	5.49755e-06
chr5_179306197_179315102_-	8906	NA	3.05338	4.98764e-58	2.73546	3.69003e-47	2.92662	1.10598e-54
chr4_144119077_144124560_+	5484	USP38	-0.579609	0.283873	-0.904652	0.527849	-0.842459	0.753274
chr3_10109001_10114936_+	5936	NA	1.25678	0.214361	1.2716	0.0545051	2.39334	2.6763e-05
chr17_40267851_40269052_-	1202	KAT2A	1.32098	1.80066e-07	-0.137438	0.507353	0.345758	0.079966
chr9_133573638_133574715_+	1078	EXOSC2	-1.12858	0.00427214	-2.90401	8.2074e-06	-0.252079	0.302784
chr12_64890186_64890728_+	543	TBK1	-0.00570583	0.536979	-1.93538	0.198337	-0.578412	0.469199
chr16_56867318_56868039_+	722	NUP93	1.51406	4.83674e-07	0.653502	0.0212257	2.0736	1.61234e-14
chr19_36590519_36591649_+	1131	WDR62	1.33916	0.000265776	0.663308	0.00567367	1.94352	4.72829e-20
chr11_67206420_67207256_-	837	CORO1B	1.85147	5.9146e-15	1.26952	2.81107e-05	1.7204	1.0169e-10
chr6_18149402_18150505_-	1104	NA	-0.59555	0.51604	-0.00583657	0.798782	0.771282	0.235569
chr17_46970202_46970770_+	569	ATP5G1	-1.0863	3.66493e-10	-1.24836	9.90822e-10	-0.799468	3.15189e-06
chr1_231079644_231081134_-	1491	TTC13	-0.876256	0.504825	-1.62222	0.116779	0.787441	0.577896
chr12_57624783_57625263_+	481	SHMT2	0.414468	0.0170086	0.435337	0.0390512	0.747754	6.21846e-06
chr13_114202767_114203739_+	973	TMCO3	1.02421	0.0438574	0.512191	0.255947	1.73962	0.00182601
chr12_53666641_53668600_+	1960	ESPL1	0.930215	0.00176931	0.84256	0.000344826	1.57301	1.66658e-11
chr5_175775359_175782573_-	7215	NA	-0.238324	0.126731	-1.0214	0.0037788	-0.104386	0.248549
chr4_41945831_41946809_+	979	TMEM33	-0.231008	0.63847	-2.72668	0.0740375	-0.244313	0.155761
chr1_880526_880897_-	372	NOC2L	3.02937	1.31647e-36	1.70635	6.40595e-08	0.211452	0.511736
chr1_153915101_153915353_-	253	DENND4B	1.11301	2.12373e-20	1.05653	1.73948e-13	1.01645	1.74108e-16
chr9_19379616_19380187_-	572	RPS6	1.28255	6.32774e-12	0.762182	6.15846e-05	1.10891	9.10158e-09
chr15_90169292_90170186_+	895	TICRR	1.99854	0.00179238	1.43957	6.06483e-08	2.2736	5.22559e-16
chr16_2867967_2868677_+	711	PRSS21	-0.144896	0.191743	-1.39856	2.73832e-06	1.00191	8.75239e-06
chr1_173833442_173833812_-	371	GAS5	-1.29769	1.295e-100	-1.46265	1.295e-100	-0.0808733	0.000232888
chr8_103277506_103279174_-	1669	UBR5	-0.0614005	0.645478	-1.64155	0.0231816	-0.725975	0.318137
chr3_15478082_15480615_+	2534	EAF1	-1.93183	0.0948523	0.75633	0.348857	1.61678	0.0345592
chr1_68173395_68243140_-	69746	GNG12	-1.80361	3.7674e-06	-1.07742	0.000291015	-0.973956	0.00173489
chr15_85224063_85230855_-	6793	SEC11A	-0.138118	0.464536	-0.375506	0.387722	-0.163445	0.732655
chr17_11999011_12011106_+	12096	MAP2K4	-0.415327	0.42897	-0.633078	0.520104	0.819084	0.636464
chr5_6656292_6660070_+	3779	NA	1.93204	1.18953e-06	0.236284	0.256616	1.78412	0.000154265
chr6_35838736_35840339_-	1604	SRPK1	-0.812787	0.253756	-0.355601	0.262723	1.91815	6.53811e-05
chr2_58350368_58366800_+	16433	NA	-0.351017	0.013605	-0.0688188	0.44009	2.27552	9.33078e-15
chr9_5231719_5233653_+	1935	INSL4	-0.931752	0.0874932	-1.87311	0.00781047	0.377594	0.561354
chr1_92730195_92731975_-	1781	GLMN	-1.28752	0.652808	-0.835051	0.646418	0.639274	0.214437
chr16_57793748_57794193_-	446	KIFC3	2.04974	9.88473e-25	0.366529	0.101269	0.847005	3.08553e-05
chr16_701747_701826_+	80	WDR90	1.16156	0.0430749	0.767168	0.228514	1.66738	0.00253647
chr19_49968019_49968994_+	976	ALDH16A1	1.60735	1.38348e-08	1.64084	7.45147e-09	2.05531	7.97614e-22
chr1_987195_989132_+	1938	AGRN	1.98057	1.295e-100	1.50245	1.54551e-94	1.64741	1.54264e-94
chr18_29122815_29125683_+	2869	DSG2	0.67386	0.177501	-0.736008	0.0498445	-0.12491	0.516956
chr6_30295473_30296685_+	1213	TRIM39	-1.01089	2.22014e-06	-1.26369	1.21495e-06	-0.266413	0.0787162
chr2_97285499_97297048_-	11550	KANSL3	-0.762582	0.059681	-0.614507	0.055176	0.398549	0.06617
chr20_54963258_54963367_-	110	AURKA	2.18696	1.01102e-05	0.545575	0.268092	-0.0100162	1
chr8_145627067_145628261_-	1195	NA	1.86449	8.63777e-07	1.55262	0.0010096	1.18483	0.00050117
chr15_89871766_89871915_-	150	POLG	1.15764	0.0114521	-0.188658	0.762764	1.35677	0.00212303
chr16_67116211_67132612_+	16402	CBFB	-0.317414	0.563235	-0.454795	0.193213	0.16245	0.695079
chr6_133135921_133136110_+	190	RPS12	1.34703	0.000571617	1.38399	0.000506488	2.82705	6.66376e-19
chr7_99621930_99627483_+	5554	ZKSCAN1	0.212994	0.39226	1.18876	0.184378	2.84022	0.000100075
chr18_29672849_29703480_+	30632	RNF138	-0.119909	0.2042	-0.642593	0.0324949	-0.736814	0.0826908
chr3_49508506_49547851_+	39346	NA	-0.131095	0.108798	-1.09222	0.00373719	0.0959548	0.125426
chr4_140454520_140468073_-	13554	SETD7	-1.84659	0.0516813	-1.19323	0.157032	-0.886297	0.124199
chrX_153662117_153662553_+	437	NA	1.42499	0.00921852	0.722406	0.276255	1.07014	0.0423036
chr16_2282577_2282756_+	180	E4F1	0.321268	0.707256	-0.795048	0.452529	-0.349014	0.695981
chrX_122747407_122747489_-	83	THOC2	6.85918	1.02801e-28	7.02304	4.20953e-34	6.46601	3.701e-26
chr15_101826006_101826418_-	413	SNRPA1	-0.535204	0.0013674	-1.38178	1.58191e-07	1.12474	7.06192e-10
chr11_43357544_43363982_+	6439	API5	-0.0643481	0.0362817	-0.870868	1.62809e-08	0.174331	0.00489499
chr9_114235280_114246395_-	11116	NA	-0.510962	0.474732	0.411835	0.105708	0.0891405	0.188939
chr6_112041265_112101768_-	60504	FYN	-1.42916	2.62857e-05	-0.845352	0.00378591	-1.38913	0.000435011
chr10_79797062_79797719_+	658	NA	-1.67006	5.32609e-42	-2.71954	7.83929e-74	-0.812832	1.67233e-14
chr7_129944419_129946626_+	2208	CPA4	0.899281	1.95034e-08	0.218468	0.14082	1.04192	8.72848e-14
chr13_73638021_73649845_+	11825	KLF5	-0.365919	0.00424649	-0.504251	0.00378144	0.0480886	0.714793
chr6_33665527_33669122_-	3596	NA	0.744556	0.0111776	-0.754992	0.0163579	0.0925653	0.00876404
chr1_28843379_28856369_+	12991	RCC1	-1.46068	2.53507e-05	-1.44294	0.00378913	-0.0931094	0.557555
chrX_107938151_107938496_+	346	COL4A5	1.55369	0.00773253	1.71711	0.000156744	2.79031	1.2929e-14
chr1_110562248_110563352_+	1105	AHCYL1	0.917391	1.66875e-06	0.456249	0.0569371	1.94766	9.44265e-24
chr1_93586229_93599259_+	13031	MTF2	-0.58156	0.000719017	-0.911653	3.94491e-06	1.08173	8.08831e-09
chr2_62100428_62103229_-	2802	CCT4	0.392744	0.21912	0.788121	0.0511082	2.45882	5.83291e-16
chr6_30030110_30032449_+	2340	ZNRD1	0.334861	0.273981	-1.25464	0.100966	-0.224764	0.480863
chr15_91512350_91512676_-	327	PRC1	0.48951	0.24554	-0.509553	0.0135776	1.0746	1.79735e-09
chr14_103954044_103958113_+	4070	NA	0.515422	0.383696	-0.218707	0.23785	0.880789	0.135886
chr9_33469339_33469456_-	118	NA	4.18486	2.41739e-29	2.87369	1.99346e-09	2.38602	3.21445e-06
chr11_129754777_129755329_-	553	NFRKB	-0.300509	0.74534	0.0984037	0.706593	1.21343	0.011093
chr5_39394523_39424905_-	30383	DAB2	0.0133757	0.90538	-0.00826762	0.529933	0.738696	0.0843349
chr5_878602_879908_-	1307	BRD9	0.0518864	0.463156	-0.601873	4.10917e-08	-0.0265919	0.212956
chr22_19496214_19504049_+	7836	NA	1.43678	0.00101335	0.513535	0.0166677	0.603563	0.0110767
chr8_42397298_42401611_+	4314	SMIM19	-0.574516	0.168459	-0.125458	0.653102	-0.91983	0.492331
chr15_65856680_65862428_+	5749	HACD3	-0.121991	0.689921	0.102098	0.723933	0.559427	0.0765632
chr5_68581294_68595838_-	14545	CCDC125	0.0821436	0.425461	-0.073499	0.658202	-0.237202	0.55878
chr12_53846160_53848509_+	2350	PCBP2	1.07595	7.05393e-47	0.937995	3.34213e-20	0.294285	0.00397599
chr6_151281551_151286104_+	4554	MTHFD1L	1.35852	0.0586711	1.48312	0.290856	0.131987	0.133645
chr4_123246475_123247009_+	535	KIAA1109	1.385	0.264159	0.46027	0.701136	1.0284	0.150851
chr6_170105820_170112481_-	6662	NA	0.00382391	0.0956651	0.0598936	0.0484593	0.221901	5.35493e-11
chr13_26789729_26792571_-	2843	NA	0.754888	0.566404	-0.407835	0.807795	1.39666	0.0407149
chr18_57006185_57013150_-	6966	LMAN1	0.355762	1	0.257855	0.549629	0.184	0.41525
chr16_1835903_1836537_+	635	NUBP2	1.54605	1.33522e-08	0.68365	0.000257142	2.20257	5.99732e-21
chr14_68252739_68252830_-	92	ZFYVE26	3.45177	0.00291152	4.44777	1.08272e-06	3.8183	0.000401655
chr4_99978969_99982304_+	3336	METAP1	-0.36888	0.132422	-0.521203	0.0636729	0.176192	0.321097
chr8_55055346_55059941_+	4596	MRPL15	-1.77349	0.000373753	-2.07834	0.000483672	-1.57996	0.00135973
chr22_41928161_41928607_-	447	POLR3H	-0.341759	0.627863	-2.5588	0.0188627	-0.454123	0.35698
chr11_66205730_66206102_-	373	MRPL11	1.31219	6.65596e-06	0.985923	0.00376364	0.129559	0.260094
chr3_183446639_183454505_+	7867	YEATS2	1.72247	0.213069	0.610463	0.657614	0.303959	0.403897
chr19_11513382_11515822_-	2441	RGL3	2.30574	0.000362021	2.54551	0.000340446	1.34104	0.059311
chr1_1573952_1575637_-	1686	CDK11B	0.766549	0.0830404	0.00296493	0.508494	-0.627905	0.0365451
chr1_186798167_186839566_+	41400	NA	-0.212658	0.184464	-0.0833639	0.366963	2.72402	1.42735e-09
chr3_121400712_121401763_-	1052	NA	1.14287	0.653026	1.12511	0.565725	0.988439	0.45194
chr1_165621272_165623515_+	2244	MGST3	-3.40961	1.7391e-33	-4.33352	5.9127e-44	0.158257	0.313064
chr10_121201600_121203055_+	1456	GRK5	0.301599	0.228737	-0.978135	0.097997	0.0812382	0.768561
chr15_89870294_89870397_-	104	POLG	1.2549	0.000540614	0.514029	0.246064	0.877267	0.031134
chr17_73494619_73494709_+	91	TMEM94	0.88434	6.44915e-05	0.832062	0.000169268	0.256146	0.364896
chr22_45943084_45944492_+	1409	FBLN1	0.125944	0.0953836	0.00896555	0.115139	1.68648	0.000266762
chr5_31534524_31535850_+	1327	C5orf22	-0.00573025	0.515918	-0.321025	0.378411	1.22053	0.00179203
chr17_48824063_48826579_+	2517	LUC7L3	0.032371	0.0837996	-0.0785731	0.215553	-0.157547	0.348275
chr19_7977079_7977181_+	103	MAP2K7	0.999076	0.0503773	-0.325811	0.613358	-0.572486	0.453565
chr6_26368278_26368405_+	128	BTN3A2	-0.146812	0.369986	0.0365907	0.716961	0.954708	2.09497e-07
chr22_27068950_27089643_+	20694	MIATNB	-1.60881	0.0261511	-1.29278	0.133041	-0.0703893	0.834628
chr8_110351619_110352717_+	1099	ENY2	-0.0235986	0.561728	-0.307295	0.0394225	0.0837751	0.130995
chr1_231126009_231131505_+	5497	ARV1	-1.12009	0.00734473	-2.06464	1.97669e-05	-0.100723	0.66845
chr21_17238663_17242386_+	3724	USP25	0.499233	0.949555	0.656516	0.777268	2.11042	0.266735
chr12_121683043_121686408_-	3366	CAMKK2	-0.432627	0.162091	-0.836005	0.00954114	0.810817	0.000410628
chr1_54423953_54426028_+	2076	LRRC42	-2.80735	0.0129382	-3.8413	0.00196114	-1.26315	0.117538
chr11_32956981_32975402_+	18422	QSER1	-0.930737	0.022674	-0.710101	0.00456045	-0.860597	0.00217782
chr8_95752018_95765713_+	13696	NA	0.546438	2.94359e-18	0.626984	1.70236e-12	1.37322	3.12649e-16
chr6_42986457_42986600_+	144	KLHDC3	2.02608	6.06319e-05	0.990155	0.0762962	1.66392	0.000338321
chrX_41712480_41782182_-	69703	CASK	-0.811238	0.236824	-1.13063	0.176791	-1.39175	0.331905
chr1_62189444_62190591_-	1148	TM2D1	1.42806	0.0100223	0.864352	0.105506	1.5691	0.00277063
chr21_18971142_18976462_-	5321	BTG3	-0.67416	0.00416455	-0.889738	0.0309523	-0.353935	0.123235
chr16_816810_816884_+	75	MSLN	3.22799	1.94381e-51	2.29034	7.07965e-16	1.17203	4.28165e-05
chr16_87868197_87870103_-	1907	SLC7A5	0.507603	9.36167e-08	0.111855	0.229757	0.502904	1.72144e-05
chr8_145661801_145661940_-	140	TONSL	-0.226207	0.718901	-0.660677	0.307883	1.088	0.0350103
chr2_85059269_85059511_-	243	TRABD2A	2.25931	5.39545e-05	1.50684	0.000503316	1.41893	0.00491848
chr16_28187416_28192261_-	4846	NA	1.2312	0.15267	0.0182534	0.856003	0.264175	0.462832
chr2_106710613_106715171_-	4559	NA	-0.010326	0.624883	-0.11778	0.20219	0.207792	0.128472
chr12_46648719_46662647_-	13929	NA	0.52366	0.0915691	0.953063	0.00101536	0.642533	0.00692812
chr5_93987550_93988976_+	1427	SLF1	-1.82752	0.0331431	-3.86611	4.94248e-05	0.614954	0.0686739
chr5_122364563_122364999_-	437	PPIC	-0.273451	0.747095	-1.18763	0.479821	0.258918	0.809383
chr1_205057943_205064114_-	6172	RBBP5	-0.13005	0.258373	-0.339307	0.0127128	0.0917099	0.54785
chr11_12696381_12785725_+	89345	TEAD1	-1.02335	0.0159755	-0.361475	0.186936	-0.960556	0.0902437
chr1_173912726_173915613_-	2888	RC3H1	-0.330222	0.211874	0.0419098	0.639516	1.91216	0.00107201
chr1_207942117_207943665_+	1549	NA	-0.791473	3.50447e-07	-0.713431	4.69101e-06	-0.168317	0.213481
chr6_31749729_31749863_-	135	VARS	-0.594054	0.171364	-0.90512	0.0825444	-0.17134	0.618107
chr6_30709980_30710160_-	181	FLOT1	0.105907	0.268519	-0.0835866	0.454613	0.0729921	0.757537
chr12_54582380_54582734_-	355	SMUG1	-0.460374	0.163558	0.128221	0.574119	0.410954	0.225428
chr10_97442937_97443278_-	342	NA	0.529636	0.225162	0.473796	0.405642	-0.43183	0.225545
chr5_464527_465832_+	1306	NA	0.898835	8.04396e-05	1.06686	4.3714e-05	-0.326415	0.0831577
chr17_26919492_26925527_-	6036	SPAG5	0.514945	0.0317523	-0.460815	0.375147	0.339781	0.0412216
chr15_41657787_41663724_+	5938	NUSAP1	0.475856	0.487703	-0.99902	0.164958	0.210087	0.167555
chr17_48828055_48829560_+	1506	LUC7L3	-0.240235	2.79091e-34	-0.421184	5.82652e-41	-0.0150482	0.165712
chr19_1032695_1036414_+	3720	CNN2	1.32646	5.7634e-08	-0.45817	0.262002	1.54634	4.57826e-07
chr1_222892701_222897433_+	4733	BROX	0.545805	0.127307	0.438388	0.58947	0.965245	0.0109215
chr6_99771543_99781226_-	9684	FAXC	-1.04551	0.126203	-2.43741	0.0426223	-0.928661	0.300221
chr4_104006619_104007636_-	1018	BDH2	-2.99178	7.29505e-18	-2.94347	2.48819e-13	-1.62308	2.74633e-08
chr5_31409439_31410852_-	1414	DROSHA	-0.611242	0.0556511	-1.24223	0.0013894	0.0408531	0.756942
chr12_54431798_54446943_+	15146	NA	-0.291594	0.0781991	-0.17048	0.313633	0.330938	9.09333e-05
chr12_80239200_80266587_-	27388	PPP1R12A	0.815057	0.471285	-0.1137	0.554741	0.825141	0.0792576
chr13_25000736_25005514_-	4779	PARP4	0.109847	0.631592	0.351165	0.712478	1.28918	0.38533
chr16_24816472_24816994_+	523	TNRC6A	-6.06301	1.23317e-08	-3.25034	9.42059e-09	1.84393	0.0838534
chr5_36679962_36680496_+	535	SLC1A3	-0.466247	0.403491	-1.18645	0.0590548	1.33477	0.000967043
chr17_4623935_4624240_+	306	ARRB2	1.23264	0.000276669	0.919438	0.00791585	1.87364	2.76374e-05
chr11_18344287_18347493_+	3207	GTF2H1	0.0737995	0.887023	0.225317	0.626003	-0.0089477	0.390936
chr6_42848820_42851188_+	2369	RPL7L1	-0.658478	0.0589077	-1.27197	0.106481	0.43292	0.130794
chr19_1358699_1360134_+	1436	MUM1	0.253853	0.296693	-0.69496	0.011467	-0.0505501	0.828972
chr16_53907777_53922743_+	14967	NA	0.103093	0.646957	1.35946	0.756822	0.738882	0.712763
chr15_83697480_83698887_-	1408	BTBD1	0.145689	0.270868	-0.7626	0.171919	0.531119	0.120007
chr12_9455298_9456570_+	1273	RP11-22B23.1	-0.0403635	0.499558	0.65154	0.181667	0.512429	0.269386
chr6_34558377_34574577_-	16201	NA	-0.119705	0.0849751	-0.31605	0.212097	-0.0142078	0.835815
chr19_42791392_42791471_+	80	CIC	4.0956	2.07455e-15	3.94076	5.23433e-13	2.75941	0.000253097
chr6_31928517_31928817_+	301	SKIV2L	4.22617	1.49939e-09	3.59809	0.000112368	3.56077	1.11918e-05
chr8_144675063_144679517_-	4455	EEF1D	-0.607233	5.79333e-90	-0.565454	6.87413e-79	-0.117507	1.10186e-13
chr16_81056303_81058319_+	2017	CENPN	-0.223813	0.24328	-0.205525	0.193825	1.75826	2.87565e-13
chr7_99693093_99693368_-	276	NA	0.915967	6.09471e-06	-0.441276	0.13012	1.21314	1.3721e-07
chr2_9727638_9731520_-	3883	NA	-0.299985	0.354337	-0.849865	0.0021539	-0.361458	0.0624151
chr2_25046224_25047246_-	1023	ADCY3	2.94354	0.00210251	-0.283707	0.753924	1.05327	0.36473
chrX_2534010_2536780_+	2771	CD99P1	-1.38437	2.58062e-10	-2.71571	9.95743e-18	-0.341854	0.0362009
chr2_37334538_37336336_-	1799	NA	-0.19222	0.765345	-0.885183	0.241541	-1.4097	0.0803745
chr5_177642431_177649355_-	6925	PHYKPL	-1.22507	8.70843e-05	-1.65016	0.00555468	0.310568	0.132011
chr9_35733140_35733211_+	72	CREB3	3.4639	1.019e-34	3.27015	1.48185e-28	-0.255894	0.631744
chr12_3043727_3047279_+	3553	TULP3	0.0108883	0.971668	-0.856767	0.110286	1.05135	0.0282373
chr3_9783837_9784627_+	791	BRPF1	-0.437816	0.242407	-0.871456	0.0361185	-0.273926	0.301876
chr10_105194107_105194554_+	448	PDCD11	-1.3324	0.101217	-0.299324	0.519614	-0.770559	0.296696
chr21_46360562_46363598_+	3037	NA	2.23843	0.00461271	1.11329	0.149709	2.8519	1.30094e-11
chr17_66246611_66247190_+	580	AMZ2	0.302714	7.00533e-05	0.299545	0.00241464	0.107714	0.370912
chr19_19413197_19414156_-	960	SUGP1	-0.873152	0.000456632	-0.599733	0.0265571	-0.252286	0.1539
chr3_57647218_57649362_-	2145	NA	0.592825	0.825513	0.253757	0.949693	0.118181	0.679661
chr1_151547481_151551196_+	3716	TUFT1	-0.0738213	0.273436	-1.13187	0.0904128	0.463869	0.185701
chr12_112308164_112308888_+	725	MAPKAPK5	0.504139	0.0849267	0.533508	0.00457776	1.14741	1.79111e-07
chr11_46564531_46564687_-	157	NA	0.401507	0.164034	0.319773	0.395065	-0.252722	0.490277
chr16_67261127_67261621_+	495	TMEM208	2.47218	0.00086711	0.685364	0.193341	2.24489	0.00329881
chr6_41035176_41037814_-	2639	OARD1	-0.300966	0.168878	-0.747997	0.0317196	0.373245	0.222966
chr11_71941512_71941839_+	328	INPPL1	-0.181592	0.189179	-0.80366	2.44116e-06	-0.293196	0.0411695
chr8_145666494_145667419_-	926	TONSL	2.74152	3.52866e-26	2.31671	3.72754e-27	3.00165	6.05054e-48
chr3_52941330_52941570_-	241	SFMBT1	3.45855	0.00253914	2.32461	0.108275	3.45047	0.00684764
chr16_88723655_88723843_-	189	MVD	2.01596	3.8153e-20	1.06782	0.000329719	2.32255	3.25657e-26
chr11_118881993_118882648_+	656	CCDC84	0.289096	0.423042	-0.683391	0.394955	0.334173	0.618259
chrX_24742568_24744097_+	1530	POLA1	1.30687	0.193575	-0.461944	0.930889	3.23439	6.84731e-11
chr9_32571050_32572878_-	1829	NDUFB6	-0.317072	0.190793	-2.58449	0.0236669	0.666759	0.232622
chr11_92914952_92916000_-	1049	SLC36A4	-2.42522	0.103225	-0.395929	0.889628	-0.130762	0.410409
chr12_57037742_57038564_-	823	ATP5B	0.23976	0.427973	0.202403	0.335907	2.02349	0.00461251
chr9_86368274_86395296_-	27023	GKAP1	-1.9325	0.0224287	-1.11622	0.0476322	-1.13865	0.0206852
chr8_22459825_22460049_+	225	C8orf58	0.556393	0.613855	1.44294	0.175892	1.79141	0.0144642
chr20_2842545_2842699_+	155	VPS16	3.62955	3.03503e-08	2.51435	0.000279044	3.82123	2.41796e-08
chr16_88803147_88803966_-	820	PIEZO1	3.14445	1.88016e-81	1.84189	7.33546e-19	3.14135	1.12105e-60
chrX_102931961_102933426_-	1466	NA	1.61242	7.56886e-23	0.796636	1.68862e-06	2.44147	4.23821e-52
chr22_16189378_16190680_-	1303	AP000525.9	-0.463333	0.219733	-1.45393	0.031709	0.659276	0.0164311
chr12_95656857_95660132_+	3276	VEZT	-1.82597	0.0410797	-3.60477	0.00831876	-2.97556	0.00403583
chr17_4448470_4448561_-	92	NA	1.66495	0.000372739	0.547845	0.308136	1.13041	0.0476403
chr20_2444545_2446353_-	1809	SNRPB	0.781071	0.000960967	0.111444	0.516432	1.01817	9.14071e-06
chr22_19840009_19841965_-	1957	C22orf29	-1.03712	1.60546e-05	-1.08034	1.24541e-05	0.358293	0.0178933
chr16_2224334_2225111_+	778	TRAF7	2.14626	5.1228e-28	0.594378	0.00654069	0.540026	0.00532671
chr5_162864665_162864765_+	101	NA	0.10675	0.0743066	0.215831	0.000354375	0.205279	0.00127461
chr15_34656274_34656394_-	121	LPCAT4	2.17117	1.84965e-05	1.2907	0.0748298	3.53163	4.10198e-25
chr8_141685598_141710989_-	25392	PTK2	-1.16705	0.0104846	-0.693462	0.0327005	0.746498	0.0184651
chr12_7355300_7356027_+	728	PEX5	1.92871	0.0265538	0.417935	0.558213	0.514983	0.487395
chr2_219523853_219524091_-	239	ZNF142	-0.208655	0.51715	-1.94659	0.000589691	-1.08489	0.00877171
chr8_48696370_48697673_-	1304	PRKDC	1.39519	0.16487	0.287831	0.370194	1.99722	0.0150223
chr15_50716711_50724534_+	7824	USP8	0.141548	0.436849	-1.37108	0.756637	-0.268935	0.569327
chr12_110465571_110466316_+	746	ANKRD13A	0.507111	0.301733	0.0104893	0.891528	2.29745	7.25313e-06
chr2_112824644_112832488_+	7845	TMEM87B	-3.37851	0.0100151	-3.24793	0.0206664	-2.72247	0.0312313
chr13_76375018_76378424_+	3407	LMO7	-0.417721	0.705456	0.348878	0.938723	2.93127	0.00018526
chr12_1800357_1863423_+	63067	ADIPOR2	-0.562793	0.41581	-0.0739659	0.306431	-0.493914	0.474569
chr11_2993509_2997253_-	3745	NAP1L4	0.91646	0.0242	-0.976345	0.0193781	0.412101	0.294238
chr15_91553076_91557033_-	3958	VPS33B	1.99616	0.181027	0.126633	0.731316	-0.270961	0.793749
chr20_42835638_42835924_-	287	OSER1	-1.72116	7.04938e-09	-2.16507	1.34656e-09	-1.23004	9.3621e-05
chr5_36171835_36177066_+	5232	SKP2	0.632384	0.0057076	-0.275304	0.150305	0.707615	0.03484
chr12_57487381_57488394_+	1014	NAB2	-0.311289	0.312618	-1.07687	0.0136236	-0.074234	0.711243
chr1_183511499_183513487_+	1989	SMG7	0.525079	0.00198666	0.533831	0.000348803	0.749096	2.38815e-05
chr12_936428_939168_+	2741	WNK1	-0.397302	0.423422	-1.70044	0.0366688	-1.67557	0.072744
chr3_37138151_37162982_-	24832	NA	0.806848	0.0821845	0.14469	0.139663	-1.9445	0.308173
chr11_984753_985431_+	679	AP2A2	0.45192	0.460229	0.165641	0.559788	1.81624	0.0132485
chr11_62430805_62432320_-	1516	LBHD1	-0.818187	0.353769	-0.476978	0.336564	-0.538329	0.404192
chr12_27143560_27148169_-	4610	TM7SF3	-3.23001	3.01332e-07	-1.96347	5.06386e-05	-1.64909	0.000510616
chr5_55248179_55250637_-	2459	IL6ST	1.91759	0.000104447	-0.67824	0.135374	1.79607	1.27981e-06
chr13_97995470_97999057_+	3588	MBNL2	-1.52893	0.286717	-0.85599	0.508822	3.90284	0.000544645
chr17_26910667_26910870_-	204	SPAG5	2.14289	8.01315e-13	0.574838	0.0665807	1.10444	5.1944e-06
chr1_160175312_160176817_+	1506	NA	-0.30516	0.392451	-0.192846	0.190655	0.980795	6.33889e-05
chr9_131140385_131149861_+	9477	NA	-0.233115	0.241537	-1.27024	7.31247e-06	0.456442	0.0277947
chr5_138614818_138650363_+	35546	MATR3	-0.158827	0.0132731	-0.170841	0.000585698	0.188726	0.0034793
chr19_50361684_50362099_-	416	PTOV1-AS2	0.103093	0.104763	-0.091595	0.366064	0.28157	0.145743
chr10_103567609_103572786_-	5178	NA	2.21094	7.37467e-26	1.72911	4.78053e-16	0.980676	0.000543325
chr1_52902650_52903891_-	1242	ZCCHC11	1.48164	1.03982e-09	1.09943	7.40868e-08	1.97406	1.60658e-26
chr3_132182661_132184794_+	2134	NA	2.5389	0.00173021	1.51457	0.138675	1.76669	0.0102749
chr6_99864304_99873090_-	8787	PNISR	-1.32425	0.0462987	-3.53997	0.00357373	-1.01031	0.101044
chr4_77051945_77053675_-	1731	NA	-1.4301	0.00551005	-2.63059	0.000160718	1.11193	0.00153001
chr1_220340741_220340843_-	103	RAB3GAP2	1.81467	0.0240326	0.227512	0.853684	3.68699	2.04188e-12
chr12_122615480_122616838_+	1359	MLXIP	0.761611	0.0228517	0.789455	0.0907995	1.68967	2.86383e-05
chr1_67889960_67890570_-	611	SERBP1	-1.39646	2.09245e-08	-2.99988	5.68004e-18	-0.247791	0.00260832
chr3_132226197_132229910_+	3714	DNAJC13	2.4031	0.00555653	1.15999	0.196839	2.76294	2.32383e-05
chr14_105936329_105936401_+	73	MTA1	2.41471	1.03128e-54	2.02095	4.30665e-27	1.50973	3.83323e-10
chr12_98989439_98991633_+	2195	SLC25A3	-0.0241569	0.52323	-0.167706	0.264987	0.314333	0.0125693
chr11_119180625_119181465_-	841	MCAM	1.42253	4.34278e-74	1.05516	1.16526e-44	1.64502	1.295e-100
chr16_68324443_68325111_+	669	SLC7A6	1.00478	1.58924e-05	0.149793	0.466915	0.366512	0.117216
chr2_219146904_219157188_-	10285	TMBIM1	1.33015	0.00794295	-0.10699	0.336166	1.43486	0.00474277
chr6_10398938_10402724_-	3787	TFAP2A	-0.771775	1.37328e-20	-0.521333	3.34913e-12	0.911415	7.72561e-66
chr2_188332659_188348850_-	16192	TFPI	-0.77405	2.87415e-07	-2.25716	2.26081e-14	-1.39999	1.37026e-05
chr2_190528680_190530147_+	1468	ASNSD1	-1.54079	0.169011	0.425014	0.232954	1.64919	0.0104967
chrX_153588273_153588357_-	85	FLNA	3.78009	1.06014e-47	2.80548	4.46422e-23	0.689988	0.0836847
chr17_40468869_40469199_-	331	STAT3	1.19537	0.00173167	-0.609292	0.0986352	-0.466825	0.207756
chr3_152165562_152174055_+	8494	MBNL1	-1.00136	2.78306e-09	-0.962998	4.1315e-07	-0.0851097	0.294872
chr20_33529632_33530290_-	659	GSS	0.751513	0.454171	0.534219	0.385437	1.8448	0.0028072
chrX_47001839_47001982_-	144	NDUFB11	2.15202	0.00545208	2.52043	0.000943581	2.09268	0.0151427
chr22_41562670_41564452_+	1783	EP300	-2.59545	0.0899217	-1.76467	0.128538	-0.824621	0.188267
chr4_83765662_83766353_-	692	SEC31A	0.591044	0.694759	-0.802084	0.504332	1.55329	0.133172
chr17_7306709_7306931_-	223	NA	2.55338	8.11237e-06	1.41646	0.0387507	1.18152	0.211746
chr17_7224242_7224430_-	189	NEURL4	0.403356	0.165918	-1.51679	0.129339	0.0577155	0.93
chrX_131197517_131202242_+	4726	STK26	1.74016	2.0965e-23	0.816183	0.000644498	0.0370853	0.511012
chr14_62205091_62211422_+	6332	NA	-0.0655954	0.238412	-0.268513	0.308243	1.46702	4.67113e-09
chr22_40796817_40798142_+	1326	SGSM3	1.1469	0.000105099	0.416306	0.108279	1.09539	0.005605
chr9_131258576_131260691_+	2116	ODF2	-0.386282	0.115978	-2.30379	8.14196e-06	-0.130397	0.110066
chr5_139844361_139862164_+	17804	ANKHD1	0.971333	9.37337e-23	0.849975	1.48905e-14	0.791126	5.79972e-08
chr10_22830976_22839587_-	8612	PIP4K2A	-0.149633	0.383492	-0.915035	0.166556	-2.27702	0.0761532
chr19_7976215_7976299_+	85	MAP2K7	3.08104	2.9263e-23	1.97008	5.52596e-07	1.79128	7.96462e-06
chr6_7398973_7401190_+	2218	RIOK1	-0.00628626	0.451568	-0.394856	0.195619	1.55703	0.000473928
chr3_40502997_40503098_+	102	RPL14	2.10233	0.0133776	2.42734	0.0050007	2.18784	0.0107694
chr6_72003314_72006019_+	2706	OGFRL1	-0.428625	0.178879	-1.10263	0.159027	0.147362	0.75522
chr1_109475123_109477246_-	2124	CLCC1	-0.880256	1.70886e-12	-0.540704	1.43973e-07	-0.480149	1.27951e-06
chr15_34634251_34635220_-	970	NOP10	0.486298	0.00633791	-0.167463	0.755718	0.630549	0.00245911
chr11_3765879_3774545_-	8667	NUP98	-1.163	0.12671	-0.510906	0.272729	-1.57625	0.0834672
chr1_155924760_155927503_-	2744	ARHGEF2	-0.0735663	0.888587	-0.847688	0.249927	1.26725	0.00953261
chr5_102520445_102526542_+	6098	PPIP5K2	0.723368	0.020041	1.57842	0.00272758	0.631778	0.311344
chr2_96952222_96952425_-	204	SNRNP200	1.16817	0.130626	-1.63588	0.121571	-1.78477	0.230426
chr3_49506488_49547851_+	41364	DAG1	-0.772017	8.87701e-07	-0.467317	7.25186e-05	-0.484334	0.00259172
chr2_228193505_228195341_+	1837	MFF	-2.80476	1.08913e-17	-3.3106	3.42255e-18	-1.40337	1.13587e-09
chr18_48575230_48581150_+	5921	NA	-2.1664	2.27709e-06	-3.12102	1.11931e-08	-0.0270625	0.404793
chr6_91226400_91228165_-	1766	MAP3K7	-0.663494	0.35714	-0.719423	0.329526	1.22837	0.0413299
chr7_134618828_134620438_+	1611	CALD1	0.367199	0.0541363	-0.26247	0.497111	1.67114	3.44287e-11
chr1_109954806_109957858_-	3053	NA	1.43346	2.06066e-17	1.09648	1.49935e-08	1.80658	1.93871e-37
chr8_73939287_73942570_+	3284	TERF1	-4.079	6.97216e-06	-4.42731	1.07284e-07	-1.9368	1.81244e-05
chr18_12340400_12344130_-	3731	AFG3L2	-0.219524	0.0990645	-0.420274	0.00228415	-0.0930224	0.247949
chr6_31929831_31930215_+	385	SKIV2L	1.11458	0.071777	0.833189	0.339334	0.472292	0.494377
chr19_6711207_6712224_-	1018	NA	1.53127	0.0940186	0.889105	0.247356	1.45754	0.0716355
chr7_150771380_150771485_+	106	SLC4A2	1.44825	0.000514112	0.960665	0.0438071	1.46565	0.000589757
chr10_123872748_123954554_+	81807	NA	-0.0208753	0.95499	-0.23039	0.422247	1.0985	0.0272307
chr2_211473283_211476840_+	3558	CPS1	1.62764	0.0995178	0.736966	0.538618	3.62807	4.3673e-05
chr1_155289719_155290199_+	481	FDPS	-1.47877	3.69367e-29	-1.38116	8.49806e-28	-0.377882	0.000200915
chrX_106312632_106358581_-	45950	NA	-0.406236	0.0411491	-0.477159	0.0413332	-0.16411	0.271646
chr5_447323_447545_+	223	NA	3.68886	7.81594e-25	3.27833	7.25509e-15	3.54773	5.05352e-20
chr14_23299149_23299258_+	110	MRPL52	-0.354662	0.06043	-1.33292	8.86404e-07	-0.371226	0.0919606
chr17_73230883_73231210_+	328	NUP85	-0.0180485	0.82311	-0.227176	0.423657	0.0255464	0.393067
chr2_9552534_9558754_-	6221	ITGB1BP1	0.751112	0.0114982	0.111626	0.0140134	1.74373	1.01667e-11
chr3_45867824_45868847_-	1024	LZTFL1	-3.45756	1.33824e-05	-3.70086	3.96501e-06	-0.722392	0.237342
chr2_26432758_26435438_-	2681	HADHA	-0.283119	0.0842162	-0.676633	0.24194	1.76391	2.21053e-06
chr16_8992294_8992387_-	94	USP7	1.14281	0.195641	0.410745	0.754141	2.06481	0.0034093
chr3_58415526_58415854_-	329	PDHB	2.0735	0.000346329	1.96336	0.00336421	1.42387	0.0298473
chr5_172315763_172324004_+	8242	ERGIC1	1.18687	0.0835801	0.480533	0.301879	2.34366	2.20715e-05
chr2_58274263_58275961_+	1699	NA	1.33726	0.191947	1.21202	0.145988	3.03345	4.76214e-07
chr1_76255041_76256969_+	1929	NA	-0.866165	4.31911e-26	-1.13564	4.23072e-31	0.17337	0.00692519
chr15_59970286_59970946_-	661	BNIP2	-2.38552	1.61858e-09	-2.19582	1.09538e-08	-1.72768	1.2592e-06
chr13_49775361_49775935_+	575	NA	0.26952	0.577021	0.337049	0.502678	0.824574	0.119089
chr19_49122800_49123658_+	859	SPHK2	0.589348	0.0552236	0.405764	0.218083	0.921778	0.000464581
chr9_96793409_96827015_+	33607	PTPDC1	0.378196	0.00319269	-0.363593	0.462656	-0.0317089	0.198455
chr15_59487766_59494524_-	6759	MYO1E	1.38389	0.359917	1.66082	0.278954	0.396724	0.597926
chr5_179260782_179263435_+	2654	SQSTM1	1.07346	3.22576e-14	0.312004	0.0226179	0.532993	0.00327231
chr1_7833571_7837219_+	3649	VAMP3	0.235882	0.360124	-0.533737	0.0871956	0.740684	0.0152675
chr19_32836689_32843734_+	7046	ZNF507	2.11866	0.0229194	1.41577	0.142758	3.17586	2.99414e-08
chr1_145507733_145508015_+	283	RBM8A	2.32315	0.002072	0.642557	0.616373	2.54813	0.0248353
chr21_47642652_47647465_-	4814	LSS	-1.7682	3.02658e-07	-1.85181	2.94325e-09	1.3865	8.71736e-13
chr6_33168715_33169521_+	807	SLC39A7	0.172895	3.64946e-21	0.321059	1.37746e-52	0.469361	1.55044e-63
chr17_5235447_5238478_+	3032	RABEP1	-1.19465	0.0516005	-1.49461	0.104231	-1.53753	0.014789
chrX_119664109_119666276_-	2168	CUL4B	0.975056	0.0136355	-0.281384	0.635054	-0.780387	0.260199
chrX_118374427_118377113_+	2687	PGRMC1	0.717571	0.121788	-1.79441	0.000733762	0.140522	0.493158
chrX_130959393_130964319_-	4927	FIRRE	0.476438	0.309557	1.05247	0.146945	2.52087	5.08521e-07
chr9_131517938_131533436_-	15499	NA	1.23688	0.00806506	0.8009	0.0618584	1.9048	0.000936367
chr9_134759486_134814767_-	55282	MED27	-0.358986	0.319731	-0.640485	0.386127	-1.42479	0.233648
chr1_183515472_183518342_+	2871	SMG7	-0.124234	0.31621	0.124909	0.577584	1.27979	4.71509e-10
chrX_24170947_24179831_+	8885	ZFX	0.766994	0.400772	0.940154	0.171922	0.88739	0.0597593
chr5_6600345_6602569_-	2225	NA	1.68228	2.12385e-38	1.37815	2.01049e-22	0.437318	0.00555345
chr6_74516795_74517805_+	1011	CD109	2.80874	2.29873e-08	1.42357	0.0101675	3.46979	1.5781e-20
chr8_144810893_144811136_-	244	FAM83H	2.66903	3.80076e-13	1.73286	7.93794e-05	2.98394	2.76508e-15
chr7_66413681_66415938_+	2258	TMEM248	-0.496519	0.436071	-1.01051	0.307148	-1.35139	0.114164
chr12_47472848_47473244_-	397	AMIGO2	1.34128	0.00845699	0.972182	0.00649553	1.82103	0.000742495
chr6_112167832_112194170_-	26339	FYN	-1.02916	0.179965	-1.18576	0.109953	-0.377367	0.244311
chr9_135804339_135810419_-	6081	TSC1	0.946022	0.23817	0.803392	0.197141	0.248408	0.394511
chr3_9422302_9424882_+	2581	THUMPD3	-1.60527	5.35788e-06	-2.16164	5.48939e-07	-0.6571	0.00894636
chr6_43014845_43015684_-	840	CUL7	2.22436	2.93423e-08	1.45447	0.00501032	2.70248	2.34272e-11
chr3_52724720_52724960_+	241	GNL3	0.247267	0.017616	-0.0282714	0.703297	0.881676	8.16317e-13
chr3_184072502_184072691_-	190	NA	2.55853	0.00199757	1.92892	0.0218901	2.28264	0.00659723
chr9_116810274_116810930_+	657	ZNF618	0.410465	0.814998	-0.073249	1	0.707519	0.488901
chr1_87329288_87346344_-	17057	2015-09-01	0.338921	0.119094	-0.713165	0.00195578	1.06192	1.25583e-10
chr21_43267300_43274674_-	7375	PRDM15	0.861172	0.504593	0.0764521	0.918512	1.42114	0.0749344
chr6_30167041_30168811_-	1771	TRIM26	0.336612	0.272794	-0.306776	0.135386	2.39767	2.42034e-15
chr17_26912429_26912881_-	453	SPAG5	0.113325	6.7136e-07	0.0355434	0.00181896	0.0398443	5.58053e-05
chr20_33867921_33872183_-	4263	EIF6	0.532829	7.20039e-09	-0.163123	0.0110805	0.5259	8.39052e-09
chr22_30689308_30689639_-	332	TBC1D10A	1.0711	0.00352161	0.751549	0.106156	0.930883	0.0190338
chr17_80044434_80044925_-	492	FASN	2.78268	3.40154e-61	2.41697	3.15027e-39	3.16642	1.226e-73
chr1_241665870_241667341_-	1472	FH	1.28835	0.00260402	0.163795	0.490891	2.40311	7.75855e-19
chr20_57566130_57566366_+	237	NELFCD	-0.357085	0.0550822	-0.805286	0.00249611	-0.371969	0.0626539
chr3_50211783_50214200_+	2418	SEMA3F	2.09298	2.7477e-42	1.26545	3.58678e-11	1.80412	3.74534e-27
chr3_28379527_28379983_-	457	AZI2	-3.7933	0.00060183	-1.60459	0.060546	0.50501	0.273028
chr11_72415379_72416849_-	1471	ARAP1	3.17045	2.30208e-19	2.34143	1.4196e-05	3.07198	4.10043e-12
chr8_109248432_109260841_-	12410	NA	-0.110281	3.26015e-07	-0.17897	2.23065e-10	-0.180617	7.64134e-09
chr10_99504672_99508025_+	3354	ZFYVE27	0.0955635	0.276191	-0.856044	0.0575274	1.38843	6.27269e-06
chr1_155238583_155239278_-	696	CLK2	-0.296609	2.14626e-05	-0.709838	6.87842e-12	-0.3791	8.03562e-06
chr11_62394156_62394331_-	176	GANAB	1.93946	0.0401103	0.88969	0.540666	1.36196	0.260012
chr11_112099396_112100930_+	1535	PTS	-2.69694	1.70752e-50	-3.02165	7.85325e-49	-0.396938	0.000160665
chr2_65488526_65492176_+	3651	ACTR2	1.08828	0.000266235	-0.189848	0.1672	-0.337573	0.187616
chr7_148525972_148526819_-	848	EZH2	1.61319	0.0013924	-1.19509	0.197808	1.07351	0.013017
chr5_1612187_1632959_-	20773	NA	0.0355834	0.264143	-0.388987	0.0123908	0.0915659	0.00455242
chr12_4628046_4634419_-	6374	C12orf4	-1.29732	0.00822527	-0.95773	0.00974103	1.77884	1.55946e-11
chr6_2838920_2840652_-	1733	SERPINB1	1.58932	2.74446e-27	1.22529	2.83123e-14	1.13886	7.92155e-15
chr11_62361879_62361987_-	109	MTA2	0.531237	0.0892934	0.0769618	0.85241	0.145178	0.560173
chr12_124090706_124091978_+	1273	DDX55	-1.05354	0.0405037	-1.46834	0.00697861	-1.25396	0.0413927
chr5_172342693_172351007_+	8315	ERGIC1	-0.188202	0.521632	-0.0131847	0.383544	0.878321	0.00184564
chr2_65325200_65331867_-	6668	RAB1A	-1.30665	0.248365	-2.52181	0.112487	0.258618	0.486092
chr17_45249430_45258927_-	9498	CDC27	-1.29698	0.047766	-2.97542	0.00502439	-0.834941	0.149034
chr10_102765472_102766241_+	770	LZTS2	0.416179	0.0260133	0.613779	0.00114917	0.473491	0.0136284
chr3_128516912_128525214_+	8303	RAB7A	-0.27688	0.370839	-2.01846	0.0192474	-0.0230055	0.559028
chr14_65543381_65544630_-	1250	MAX	-1.05613	3.96141e-08	-1.37268	2.86604e-08	-0.124226	0.41743
chr7_128214845_128231903_+	17059	NA	-1.35001	0.154065	-1.82643	0.0424211	-1.33643	0.351392
chr18_48248469_48252331_+	3863	MAPK4	-0.445142	0.252855	-0.543663	0.0103766	-0.180562	0.16723
chr11_96098314_96104176_-	5863	CCDC82	-0.421189	0.479197	0.157009	0.565469	1.95033	0.186097
chr2_223488449_223488990_-	542	FARSB	2.04137	0.0429281	0.317445	0.297692	0.736767	0.0211419
chr7_30538554_30540151_-	1598	GGCT	-0.466242	0.0655126	-1.46652	3.0011e-05	-0.0347965	0.884992
chr18_6962058_6962461_-	404	NA	-0.209773	0.0822376	-0.906008	1.58375e-10	0.332406	0.0183891
chr10_97444381_97446251_-	1871	NA	-0.883514	0.418312	-0.580476	0.192302	-0.128044	0.664237
chr7_116422151_116435708_+	13558	NA	-0.704383	0.0203464	-0.323128	0.165936	-0.558037	0.0184088
chr15_90809630_90814419_+	4790	NGRN	1.37934	0.00774974	0.761011	0.0766332	2.35933	6.91904e-06
chr15_72543295_72543547_-	253	PARP6	-1.43637	0.0163579	-2.69249	0.000119042	0.0481365	0.402778
chr16_2867967_2868683_+	717	PRSS21	0.25547	0.188343	-0.888842	0.00258132	1.49939	2.00348e-11
chr2_9558861_9563501_-	4641	ITGB1BP1	-0.344516	0.00560705	-0.849583	1.67307e-05	0.356017	0.0312191
chr3_17056403_17084365_+	27963	PLCL2	-0.503574	0.679462	-1.89396	0.149782	0.937561	0.0240433
chr17_27049917_27050588_+	672	RPL23A	0.554698	0.0108282	0.034554	0.80887	-0.653213	0.0279277
chr6_79911443_79911772_-	330	NA	-1.78253	7.93888e-20	-2.3769	5.12713e-26	-1.65941	2.00089e-20
chr3_49514333_49547851_+	33519	DAG1	0.337035	0.152271	-0.734438	0.0702636	0.160077	0.0140197
chr12_7079443_7079579_-	137	PHB2	-0.960418	2.91478e-06	-1.63242	2.89048e-11	-0.966276	1.53119e-05
chr2_10263184_10263513_+	330	RRM2	0.58358	0.555291	-0.164716	0.593859	-0.477864	0.564205
chr7_72400649_72409128_+	8480	POM121	-1.66966	0.000554943	-1.79383	0.000662794	0.712344	0.0137634
chr12_65082233_65085249_+	3017	RASSF3	1.3806	0.27727	-0.182995	0.642663	1.09917	0.30584
chr17_79852462_79857117_+	4656	ANAPC11	-0.570631	0.032227	-0.724993	0.0450677	0.858455	0.0070682
chr22_30077590_30090740_+	13151	NF2	0.575252	0.0365093	0.00155603	0.44429	0.733642	2.95666e-05
chr16_90015921_90020650_+	4730	DEF8	-0.639269	0.00535043	-0.323454	0.187014	0.972322	2.22873e-05
chr7_72614672_72616151_+	1480	GTF2IP4	0.165081	0.615559	-0.575468	0.132351	0.296983	0.140106
chr16_31102663_31105877_-	3215	VKORC1	0.475349	0.029312	-0.057515	0.43574	1.57479	3.97139e-11
chr1_156526485_156530725_-	4241	IQGAP3	1.39806	0.236317	-0.0343515	0.616526	-0.466399	0.296372
chr10_70962799_70967548_+	4750	SUPV3L1	0.558083	0.0744765	-0.0736907	0.341428	-0.552956	0.283743
chr19_49490642_49494558_-	3917	GYS1	0.913403	6.21067e-06	0.391191	0.0626639	1.38898	5.07479e-12
chr1_150790506_150799018_-	8513	ARNT	-0.502181	0.22141	-0.421337	0.474233	-1.84208	0.0192259
chr1_150684047_150686560_-	2514	HORMAD1	-1.65661	0.187142	-0.888837	0.620697	1.054	0.10896
chr3_183906776_183906875_+	100	ABCF3	5.05296	1.67589e-17	2.64714	0.000849774	2.92975	0.000264844
chr16_89753205_89756960_+	3756	CDK10	-0.297028	0.00130005	-0.702251	3.79401e-09	-0.143259	0.0957484
chr1_214588069_214625147_-	37079	PTPN14	-2.27176	0.0614115	-0.667059	0.152802	-1.69891	0.0672061
chr8_101961128_101963413_-	2286	YWHAZ	1.49475	1.97277e-16	0.805348	8.48218e-05	1.46469	3.84422e-23
chr2_61726048_61726847_-	800	XPO1	-1.52531	0.134575	-1.48929	0.135299	-0.954426	0.428012
chr1_65268744_65270455_+	1712	RAVER2	-2.96568	0.00539136	-2.23541	0.0202844	0.958668	0.0197304
chr8_38157108_38162104_-	4997	WHSC1L1	-0.559427	0.392888	-2.8266	0.0261333	-1.1343	0.170339
chr1_230468787_230472853_-	4067	PGBD5	-1.20163	0.462151	-1.73504	0.0580328	-1.1375	0.41757
chr11_65480529_65481063_+	535	KAT5	1.2679	0.0541969	0.306624	0.285417	0.758063	0.325785
chr15_78834987_78836531_+	1545	PSMA4	-2.99357	1.28264e-21	-3.96578	1.22058e-28	-1.89965	7.26595e-12
chrX_153592533_153592626_-	94	FLNA	4.4074	1.31125e-08	4.08182	3.97408e-09	3.45775	7.98765e-06
chr18_7037750_7038246_-	497	NA	0.343059	4.52304e-22	0.402909	2.40604e-25	0.416966	1.76836e-29
chrX_23851729_23874418_-	22690	NA	-0.929926	0.0429077	-1.04641	0.0568761	1.06051	0.0027928
chr13_103474509_103483914_+	9406	BIVM	-1.7629	0.0924177	-0.914195	0.0601047	2.35323	0.000447713
chr16_67268375_67270313_-	1939	FHOD1	0.00475906	0.585193	0.0617762	0.142473	0.486583	0.0194531
chr20_35399876_35401796_-	1921	DSN1	0.892748	7.99625e-09	1.27398	7.67167e-23	1.90499	2.15433e-53
chr11_6625590_6629623_+	4034	ILK	1.14544	9.92511e-10	0.0807801	0.210469	1.51948	8.26969e-18
chr18_10677872_10680195_-	2324	PIEZO2	1.44746	0.571162	0.847997	0.709246	0.850424	0.436531
chr1_28733974_28784342_+	50369	PHACTR4	0.274551	0.00455917	-0.852733	0.231015	0.320733	0.238516
chr1_160305112_160309970_-	4859	NA	0.660084	0.0303374	1.11598	0.0670645	0.170564	0.296303
chr6_76344527_76357446_+	12920	SENP6	1.65169	2.0814e-54	1.44024	4.10602e-28	0.575508	0.000316408
chr11_95571371_95574780_-	3410	MTMR2	-0.518853	0.661301	-0.294347	0.491888	1.99278	0.00140867
chr11_71809461_71809826_-	366	LAMTOR1	1.76611	0.180475	0.817045	0.458502	1.41766	0.056769
chr2_170667833_170668177_+	345	SSB	0.561879	0.607582	0.717357	0.405051	0.0877585	0.724885
chr9_140108520_140108821_+	302	NDOR1	0.892811	1.30818e-15	0.699046	9.63486e-11	0.570969	4.2745e-06
chr17_18181671_18183849_-	2179	TOP3A	-1.13276	0.310392	-2.13362	0.0653659	1.4752	0.0356265
chr19_10229632_10229742_-	111	EIF3G	1.31467	0.00252767	0.940327	0.0460685	1.85471	1.35703e-05
chr1_155208441_155209676_-	1236	GBA	0.334004	0.277109	-1.73793	0.0918526	-0.274715	0.546076
chr12_57905886_57906018_+	133	MARS	-0.628031	0.0143192	-1.13499	0.000360296	-0.588959	0.0155008
chr7_99688277_99688660_+	384	NA	2.29262	2.81938e-46	1.32083	6.27322e-16	1.57436	3.1533e-13
chr11_65480529_65480818_+	290	KAT5	2.07396	0.0800314	0.921705	0.612952	2.81657	0.000965895
chr16_75665753_75669577_-	3825	NA	1.22595	0.025911	0.382089	0.17933	0.454232	0.0259898
chr19_12786956_12787921_-	966	DHPS	-0.0109865	0.54561	-0.138579	0.141232	0.215625	0.00222302
chr19_33075917_33076721_+	805	PDCD5	0.927754	0.00390548	0.428952	0.284564	2.03435	9.51748e-16
chr19_35649303_35651611_+	2309	FXYD5	-2.0235	0.0018196	-3.2558	3.44055e-06	-0.47385	0.202349
chr16_56926045_56926864_+	820	SLC12A3	-0.964275	0.0158685	-0.694217	0.0193876	0.0517734	0.687555
chr5_424092_425756_+	1665	NA	0.110424	0.66545	1.05247	0.146785	0.314109	0.404061
chr12_57039137_57039620_-	484	ATP5B	-1.28591	2.81315e-07	-1.64843	5.79639e-10	0.139634	0.363207
chr17_7489115_7489263_+	149	MPDU1	1.07304	0.0504951	-0.228032	0.809752	2.08895	2.41996e-06
chr4_146017263_146019282_-	2020	ANAPC10	1.50797	0.0174517	1	0.130316	1.0776	0.0549205
chr3_47852201_47868836_+	16636	NA	0.0365296	0.667716	-0.121816	0.0407705	0.0463348	0.250969
chr7_127026209_127031550_-	5342	ZNF800	-0.912635	0.0449353	-0.934817	0.189646	0.464605	0.0320421
chr3_128974997_128976312_+	1316	COPG1	2.45487	3.83958e-06	1.76137	0.00523171	3.99281	3.60142e-23
chr1_153948381_153949451_-	1071	NA	0.586594	5.51458e-15	-0.634528	0.00834446	1.27059	5.38858e-35
chr9_33034328_33036571_+	2244	DNAJA1	1.75538	5.35432e-05	0.719021	0.0408983	1.49876	0.000602913
chr6_34740784_34741222_+	439	SNRPC	-0.645203	0.0718023	-1.13261	0.00376659	-0.920111	0.0401091
chrX_53576466_53577626_-	1161	HUWE1	4.30469	3.64295e-09	3.89772	2.5455e-06	5.29794	9.08264e-22
chr6_33269548_33272073_-	2526	NA	1.72254	9.45508e-27	1.32005	1.70936e-20	1.84695	1.87087e-30
chr8_59496759_59498210_-	1452	NSMAF	0.265831	0.310207	-0.399899	0.266173	-0.172871	0.735378
chr19_49224516_49225110_-	595	NA	-0.249593	0.681543	1.15099	0.0283065	3.12454	4.73426e-12
chr19_336173_344773_-	8601	MIER2	-0.195826	0.0573227	-0.217098	0.267825	-0.165164	0.395839
chr16_81118199_81129735_-	11537	GCSH	0.0494404	0.307664	0.901005	0.0763431	1.17901	0.000265494
chr2_112187197_112237483_-	50287	MIR4435-2HG	0.152003	0.621997	-0.186999	0.612692	-0.57289	0.252652
chr10_114205408_114206344_-	937	ZDHHC6	0.970119	0.100672	1.44025	0.0436037	1.30986	0.245793
chr17_76198832_76201520_+	2689	AFMID	0.587283	0.0426874	-0.169188	0.459731	0.98345	0.0418945
chr5_176522724_176523057_+	334	FGFR4	2.23507	4.21591e-06	1.78245	0.00288136	1	0.142745
chr10_99969656_99991268_+	21613	R3HCC1L	-1.00934	0.217251	-1.24465	0.175708	-0.552541	0.47676
chr1_180243247_180243785_-	539	ACBD6	-0.470866	0.407559	-0.408302	0.627906	0.88742	0.0395953
chr5_134126242_134130539_+	4298	DDX46	0.884523	0.833106	1.45943	0.473997	-1.28379	0.271065
chr10_101579026_101579184_+	159	NA	0.293518	0.618704	0.104784	0.736755	1.97637	5.25031e-08
chr6_91226400_91228976_-	2577	MAP3K7	-1.09478	0.294323	-0.977956	0.268605	1.24782	0.00118817
chr11_118774161_118778191_-	4031	BCL9L	-0.477755	0.318378	-0.821516	0.232486	0.652077	0.0869667
chr15_90174941_90176050_-	1110	KIF7	-0.157334	0.3799	0.120157	0.303611	-1.12758	0.254137
chr10_70098399_70098896_+	498	HNRNPH3	-0.0483981	0.656241	-0.340513	0.11455	1.01487	4.29826e-06
chr5_889762_891269_-	1508	BRD9	-1.06773	3.21426e-08	-2.46138	2.28014e-22	-0.646223	1.13542e-05
chr18_19202762_19203831_+	1070	NA	0.863389	0.0719006	1.06031	0.0477589	2.06826	0.00269476
chr11_65987304_65988101_+	798	NA	0.927095	0.0349392	0.0968637	0.339439	-0.912992	0.316268
chr3_169820473_169820589_-	117	PHC3	1.03446	8.62881e-06	1.17722	1.83097e-07	1.04767	1.08381e-07
chrX_107911734_107918047_+	6314	NA	1.12583	1.58544e-15	0.881308	9.50891e-14	0.583608	1.36058e-05
chr17_57189706_57196679_-	6974	SKA2	0.853883	0.383645	-1.03958	0.206854	-1.20306	0.1237
chr1_160303469_160305031_-	1563	COPA	0.396094	0.22336	0.812664	0.290454	2.0914	4.35496e-05
chr1_44785416_44820931_-	35516	NA	0.745871	0.0356016	0.353637	0.119623	0.818553	0.00554037
chr19_5218543_5218797_-	255	PTPRS	-1.81858	0.00526777	-4.65027	5.52071e-08	-0.927136	0.0336704
chr1_226054382_226054811_-	430	TMEM63A	-0.367143	0.378738	-0.799657	0.00273778	0.841295	4.43589e-06
chr7_129120730_129125419_+	4690	NA	0.570263	0.00636861	0.351983	0.311084	0.117554	0.0697778
chr1_151210741_151211605_+	865	PIP5K1A	-0.116958	0.523686	-0.365939	0.310508	1.25508	9.27565e-06
chr5_40747121_40755925_-	8805	TTC33	0.335559	0.701552	-0.0966235	0.165628	1.73098	0.104321
chr19_34717369_34718269_+	901	LSM14A	-0.442153	0.306141	-0.726182	0.0383715	-2.22101	0.00335486
chr11_88061364_88068104_-	6741	CTSC	-1.89987	0.000342799	-2.97728	1.6057e-06	-0.167457	0.532089
chr2_47698201_47702163_+	3963	MSH2	-0.51188	0.777003	0.208027	0.773733	0.0116066	0.738737
chr1_146740537_146747016_+	6480	CHD1L	0.732597	1.53813e-05	0.667974	0.00141513	0.326123	7.9669e-07
chr15_40303547_40309308_+	5762	EIF2AK4	-0.96549	0.334333	-0.894803	0.517227	-0.452998	0.271015
chr14_24615105_24615416_-	312	PSME2	1.06528	2.36156e-07	0.185634	0.438054	1.18708	2.77835e-11
chr19_3532093_3532414_+	322	FZR1	3.17824	4.82188e-05	1.66234	0.0294217	2.2716	4.51501e-05
chr17_80442826_80443372_+	547	NARF	3.23326	1.00788e-05	2.06375	0.0221547	2.08285	0.00908227
chr8_104033453_104054567_+	21115	ATP6V1C1	0.925855	0.0584625	0.127157	0.106943	-0.743565	0.318247
chr9_95014167_95018961_-	4795	NA	-0.386277	0.000694217	-1.70238	9.62237e-11	0.776802	3.34537e-10
chr8_144102850_144102982_+	133	LY6E	-0.896208	0.193161	0.0835382	0.928439	0.585489	0.148162
chr16_88014733_88037900_+	23168	NA	-2.04826	5.10302e-05	-1.03781	0.0177832	-0.990276	0.0784833
chr6_153294271_153296041_-	1771	FBXO5	-0.296982	0.644847	-0.163499	0.301304	0.864599	0.0860912
chr17_43481462_43481634_-	173	ARHGAP27	1.2493	0.0496461	-0.568049	0.423569	1.01012	0.217018
chr19_14518041_14518903_+	863	NA	1.14079	5.91056e-05	0.779639	0.00200168	0.0198947	0.101837
chr16_1550700_1551663_+	964	NA	2.03789	2.06989e-24	1.61533	6.9486e-12	1.37572	3.03844e-10
chr13_30014186_30054286_+	40101	MTUS2	0.707819	0.0423206	0.888491	0.29193	0.234883	0.435042
chr6_126293474_126295992_+	2519	HINT3	0.999373	0.405915	0.827915	0.717815	2.26018	0.18725
chr12_54066429_54069836_-	3408	ATP5G2	-0.310565	0.122755	-1.26089	1.44501e-06	0.230469	0.026622
chr12_50856413_50867197_+	10785	NA	0.00459582	0.600576	-0.845111	0.229909	-0.222326	0.197042
chr15_78834561_78836531_+	1971	PSMA4	-0.113942	0.0254286	-0.904607	0.00124902	-0.239226	0.0906035
chr15_93496803_93498652_+	1850	NA	0.634553	0.542561	0.044224	0.83878	-0.104337	0.786315
chr5_177631741_177631815_+	75	HNRNPAB	2.44044	0.000118196	1.72004	0.0184913	0.450736	0.565427
chr3_67705526_67720239_+	14714	SUCLG2-AS1	0.380604	0.199111	0.824249	0.042934	0.149576	0.164917
chr9_124505200_124519291_+	14092	DAB2IP	0.281361	0.10092	-0.195016	0.174366	0.657608	0.00799116
chr14_64921593_64926476_+	4884	MTHFD1	1.28532	3.26185e-05	-0.281599	0.123331	1.04126	1.97401e-10
chr10_5759713_5762222_+	2510	NA	-1.18878	0.00802564	-1.14982	0.00775399	-0.145406	0.308858
chr1_70639392_70641492_-	2101	LRRC40	1.37481	0.0262848	1.22787	0.120083	2.43223	3.01903e-06
chr2_37425815_37426846_+	1032	CEBPZOS	0.110684	0.790533	0.214263	0.329117	1.49883	0.000921587
chr6_30551471_30551581_+	111	NA	0.923606	0.0209085	0.738234	0.0972328	1.27256	0.00168577
chr11_9163655_9164268_-	614	DENND5A	1.81372	0.00109714	-0.29011	0.812647	1.22909	0.0343226
chr11_102220704_102221076_+	373	NA	0.0351227	0.00224924	0.0477948	3.59949e-06	0.0594032	1.98522e-07
chr8_95543313_95547066_-	3754	KIAA1429	0.257036	0.732599	-1.45943	0.12331	1.30075	0.427823
chr1_53370505_53373539_-	3035	ECHDC2	-0.544421	0.0122796	-0.817298	0.015118	0.209282	0.074615
chr1_156939835_156946774_-	6940	ARHGEF11	-0.713696	0.0591273	-0.899323	0.0144588	-0.589095	0.203257
chr1_97250810_97270355_+	19546	PTBP2	-1.49022	8.90582e-13	-1.27122	9.62514e-13	-0.601466	7.63096e-05
chrX_299445_299512_-	68	PPP2R3B	1.54063	0.00158421	0.730549	0.122533	-1.25913	0.0934386
chr3_112269109_112277222_-	8114	NA	-0.70476	0.000584497	-1.25615	0.000685436	0.429418	0.0935122
chr16_1833507_1836537_+	3031	NUBP2	0.766983	4.09508e-13	0.558637	5.46542e-08	1.53771	9.9347e-59
chr19_45561140_45562525_+	1386	CLASRP	0.860253	0.0117829	-0.0631249	0.622638	1.3296	2.64524e-06
chr15_94888393_94899365_+	10973	MCTP2	0.245616	0.0833064	-0.100855	0.555619	1.50285	0.00977346
chr1_16525239_16525644_-	406	ARHGEF19	0.0365259	0.539038	0.0536198	0.364436	1.5765	0.000435144
chr3_145803060_145804573_-	1514	PLOD2	-2.91324	3.36804e-06	-1.94244	0.0561973	0.353844	0.365059
chr3_179138715_179143931_-	5217	GNB4	0.885667	0.169344	-3.64386	0.0361201	2.3573	5.75946e-05
chrX_15706981_15720904_+	13924	NA	-0.142979	0.18243	0.0265482	9.66058e-05	0.606577	7.4717e-13
chr14_58714550_58718841_+	4292	PSMA3	-0.0108966	0.865221	-0.540132	0.641239	1.66563	0.100573
chr1_934812_934905_-	94	HES4	3.49203	0.000130574	4.58445	1.23181e-08	4.83268	3.83596e-10
chr9_72915116_72929657_+	14542	NA	-0.592776	0.393075	0.188136	0.735006	-1.14848	0.133043
chrX_153595218_153595764_-	547	FLNA	4.19969	1.03219e-14	2.31207	0.00012133	2.72614	5.47437e-07
chr1_76255742_76255836_+	95	RABGGTB	-0.732377	7.86957e-16	-0.758018	6.35064e-14	0.18091	0.0219712
chr5_178030758_178030844_-	87	CLK4	2.75223	1.43509e-05	3.09311	1.55786e-07	2.23401	0.00197391
chr6_31607003_31607975_-	973	BAG6	0.628075	0.0254048	-0.297518	0.269916	1.07852	0.00129963
chr2_242255025_242265407_+	10383	2002-09-01	0.610328	0.00939323	0.53936	0.00909242	0.642734	0.00189522
chr10_3175506_3176674_+	1169	PFKP	0.941605	0.194534	0.620008	0.30476	2.62358	1.09535e-07
chr16_3446646_3447191_-	546	NA	-0.635579	0.0930511	-1.43512	0.00581838	0.684875	0.199023
chr2_159525814_159526231_+	418	NA	-1.65371	0.0836077	-3.88401	0.000307432	-0.535944	0.473848
chr1_154241430_154241837_+	408	UBAP2L	-0.435938	0.36216	-0.860447	0.171159	1.46361	1.28116e-08
chr2_240954277_240957969_-	3693	NDUFA10	-0.830075	0.590346	-0.917538	0.669957	-1.22239	0.555928
chr7_34997682_35029495_-	31814	NA	-0.812664	0.355104	0.140178	0.283927	0.127722	0.0672964
chr1_44687312_44750506_-	63195	NA	-0.514376	8.37458e-08	-0.630795	1.40173e-08	-0.186729	0.000602996
chr5_68590727_68595838_-	5112	CCDC125	0.668447	0.276754	-0.0843922	0.624665	0.0859513	0.599839
chr3_122172848_122180070_-	7223	KPNA1	-0.14589	0.244014	-1.12463	0.00699548	0.972241	0.0586093
chr7_30665935_30668175_+	2241	GARS	1.08184	0.00112533	0.0574103	0.0644539	0.265611	0.177629
chr1_220184398_220191790_-	7393	EPRS	-1.25642	0.344755	-0.26086	0.474799	1.13907	0.47088
chr15_49037189_49044545_-	7357	CEP152	0.670224	0.0232931	0.352481	0.0714077	0.443734	0.0607597
chr21_38441924_38444444_-	2521	PIGP	-1.42523	0.0121373	-3.24127	6.14529e-05	-0.484923	0.271502
chr8_98699833_98703179_+	3347	MTDH	1.23537	0.0329763	0.538923	0.844146	1.17539	0.144292
chr14_93685081_93686594_+	1514	UBR7	0.523831	0.15602	0.955573	0.0713645	1.75228	0.089839
chr8_145000052_145000951_-	900	PLEC	0.92644	2.10771e-09	0.391156	0.0256027	0.729985	1.18076e-06
chr5_139554870_139574030_+	19161	CYSTM1	0.650868	0.359153	-0.528111	0.717959	1.05072	0.468543
chrX_48433671_48433948_+	278	RBM3	0.642215	0.00229955	0.272371	0.256603	1.05182	5.64523e-10
chr19_3019461_3019696_-	236	TLE2	0.978602	2.32955e-11	0.972948	9.62155e-10	1.31343	1.25864e-25
chr22_35719170_35719488_+	319	TOM1	3.64075	0.000259885	3.78864	0.000147905	4.25942	1.06046e-05
chr15_80181696_80189132_-	7437	MTHFS	1.60711	0.0337363	0.56548	0.574222	-0.00645502	0.726361
chr6_42936236_42936611_-	376	PEX6	1.96245	1.12793e-08	1.80919	5.89392e-06	1.94602	0.00414564
chr6_155129932_155131148_+	1217	SCAF8	0.718465	0.101954	1.35811	0.136834	4.98879	1.75991e-10
chr19_12885555_12885625_-	71	HOOK2	2.23281	3.41979e-19	2.3514	2.49805e-18	0.563553	0.272146
chr22_16187302_16189031_-	1730	AP000525.9	-0.86148	0.145132	-0.429453	0.48763	1.114	0.00492759
chr1_46810816_46818539_+	7724	NSUN4	0.745929	0.0341275	-0.0307398	0.723624	1.85817	4.83667e-06
chr12_124810916_124811954_-	1039	NCOR2	-1.28835	0.018794	-1.19381	0.0768811	-1.21519	0.110944
chr5_31536000_31538587_+	2588	C5orf22	-0.0993046	0.134543	-0.875575	0.0404084	-0.0634521	0.402633
chr5_41794180_41800388_-	6209	NA	0.541674	0.00958232	-0.101846	0.349974	0.742932	0.00263996
chr3_4716932_4718297_+	1366	ITPR1	0.0129219	0.396084	-0.754397	0.180552	-2.20036	0.0136788
chr6_170888058_170889089_-	1032	PDCD2	-0.378535	0.0100921	-0.568014	0.00322488	-0.232657	0.0689134
chr9_108301632_108308638_+	7007	FSD1L	0.764372	0.347135	0.50696	0.486746	1.39548	0.414017
chr11_376351_376420_+	70	B4GALNT4	3.1552	5.0682e-39	2.95171	1.74555e-27	2.58326	7.97584e-18
chr12_16036055_16036474_+	420	STRAP	0.886027	0.287127	0.584413	0.453641	1.86955	0.0059185
chr19_45860801_45860887_-	87	ERCC2	0.32992	0.434971	0.224354	0.666561	0.247328	0.656748
chr12_117477015_117484363_-	7349	TESC	0.641788	0.0153848	0.588816	0.192274	0.751928	0.0591637
chr2_231253348_231254633_+	1286	SP140L	0.660897	0.0399463	-0.811053	0.063623	0.742891	0.0078259
chr3_113442942_113464788_-	21847	NAA50	-0.306103	0.052729	-1.7267	2.66616e-11	-1.23491	5.37913e-08
chr3_100065099_100067646_+	2548	NIT2	-1.49432	0.0873648	-1.99085	0.0525211	0.292181	0.333138
chr17_34863763_34864900_-	1138	MYO19	-0.110183	0.414639	-0.420586	0.0721589	-0.642755	0.0440903
chr1_156223299_156230241_-	6943	NA	-0.304494	0.190707	-0.373773	0.365313	0.0493453	0.0174734
chr12_7078740_7079118_-	379	PHB2	1.2581	4.13225e-06	0.493732	0.0485391	1.80104	1.10557e-12
chr6_52941341_52943596_+	2256	FBXO9	-0.292084	0.661006	-0.320556	0.724098	1.14133	0.12921
chr1_204394869_204396775_-	1907	PIK3C2B	0.222136	0.368211	-0.17658	0.382621	-0.0448542	0.692629
chr1_47840965_47842375_+	1411	CMPK1	-1.01248	0.110387	-1.24619	0.0131538	-1.86495	0.00493465
chr1_78383958_78392098_+	8141	NEXN	-0.357813	0.3356	-1.38427	0.479558	0.48084	0.114022
chr2_170676153_170677601_-	1449	METTL5	1.81246	0.157255	2.13358	0.143248	3.04154	0.00626213
chrX_18725945_18767909_+	41965	NA	-0.768492	0.367817	1.00031	0.563735	1.20654	0.138673
chr3_132180049_132181310_+	1262	DNAJC13	4.13433	6.29845e-06	2.64349	0.0141201	2.9292	8.73794e-05
chr13_28862259_28866518_+	4260	PAN3	0.562242	0.379172	-1.45686	0.0406012	-0.591563	0.210259
chr9_128001106_128001219_-	114	HSPA5	2.54663	5.25693e-05	1.57977	0.020667	2.51164	6.87198e-05
chr22_31579052_31583032_+	3981	RNF185	1.09398	0.582643	1.19552	0.437961	0.646672	0.435566
chr20_42233713_42242489_+	8777	IFT52	-0.234465	0.50558	-0.770518	0.609725	-1.08246	0.204244
chr2_219562333_219562576_+	244	STK36	0.683143	0.0742755	-1.68625	0.0837268	-0.406964	0.839958
chr15_99653920_99666926_+	13007	SYNM	0.557482	0.64214	0.111421	0.810973	1.68806	0.0188462
chr16_10841133_10849577_+	8445	NUBP1	1.11886	0.0430282	0.0480748	0.732476	1.21855	0.010622
chr18_13726728_13730625_+	3898	RNMT	-1.25376	0.24818	-1.61891	0.182163	0.665882	0.660254
chr19_48639036_48640264_-	1229	NA	2.05713	8.25373e-09	1.50589	0.000872255	2.2319	4.78934e-10
chr22_36161530_36164303_-	2774	RBFOX2	-0.717521	0.200168	-2.38963	0.0118935	0.994584	1.49221e-05
chr12_42749024_42781257_+	32234	PPHLN1	0.0827938	1.64779e-27	-0.528299	0.000165713	0.0436982	5.58653e-08
chr9_96715090_96715177_-	88	NA	2.17348	1.06855e-06	2.1487	5.46015e-07	0.828778	0.140571
chr17_9760893_9763258_+	2366	GLP2R	0.306161	0.611698	-1.37395	0.0868412	1.01535	0.0525129
chr19_10221542_10221620_+	79	PPAN	2.66695	5.27783e-06	1.86032	0.0150627	2.76895	1.56243e-05
chr18_9195696_9208654_+	12959	ANKRD12	-0.97553	0.195382	-1.05801	0.198211	-0.497639	0.407475
chr18_6965431_6966145_-	715	LAMA1	1.15609	8.48507e-68	0.355984	1.32297e-07	-0.147705	0.0113717
chr20_34326939_34328446_-	1508	RBM39	-0.394941	7.78942e-40	-0.870596	2.88882e-85	-0.0988568	3.49488e-07
chr16_28597041_28600420_+	3380	SGF29	-0.665852	0.186499	-2.44889	0.0337765	0.269061	0.491008
chr10_104156246_104156481_+	236	NFKB2	2.49882	4.81069e-21	1.54736	4.82758e-07	2.10769	2.81982e-13
chr3_100211772_100237920_+	26149	TMEM45A	-0.114349	0.547859	-0.758135	0.00317094	-0.261931	0.010894
chr12_51399219_51402258_-	3040	SLC11A2	-3.47079	4.06171e-33	-3.64185	1.14499e-28	-2.21863	6.05635e-22
chr12_4665668_4668022_+	2355	RAD51AP1	-0.316062	0.00302658	-0.78404	6.00482e-11	-0.0365924	0.492601
chr7_99936512_99947339_+	10828	NA	-1.95496	8.90295e-33	-1.90162	8.53868e-32	-1.24786	1.11499e-19
chr4_41496623_41526425_+	29803	LIMCH1	0.0801703	0.559266	0.751589	0.393155	2.83189	0.0103513
chrX_23701822_23704118_+	2297	PRDX4	-0.371923	0.0637464	-1.21192	1.09379e-06	-0.0945819	0.287644
chr2_272305_275139_+	2835	ACP1	-0.424613	0.0197767	-1.03653	6.78791e-05	0.492761	0.00164319
chr2_61420115_61430274_-	10160	USP34	1.04836	0.0493483	-0.292573	0.391634	0.980891	0.00405337
chr18_20516923_20526406_+	9484	RBBP8	-2.4011	0.0372335	-1.43254	0.304969	0.293476	0.444452
chr1_234553979_234556447_-	2469	TARBP1	0.895977	0.411579	0.794251	0.12195	2.83426	2.40425e-05
chr11_134023258_134026912_-	3655	NCAPD3	-0.168739	0.00114489	-0.252637	2.45071e-06	-0.0990507	0.0556059
chr9_35705667_35705746_-	80	TLN1	5.35157	2.59095e-83	4.6851	5.49678e-47	-0.216361	0.871926
chr16_56401439_56403104_-	1666	AMFR	1.47149	0.158734	1.04528	0.730607	3.96122	4.02317e-07
chrX_133905384_133915850_-	10467	FAM122B	-1.36702	8.71115e-14	-1.09948	5.11208e-11	-0.0991483	0.0596822
chr11_93454578_93455119_+	542	CEP295	0.533406	0.37439	0.313302	0.349565	1.08722	0.0110423
chr11_118888255_118888667_-	413	RPS25	0.593221	3.37319e-06	0.277104	0.0156375	0.749559	1.12141e-08
chr3_149613357_149629764_+	16408	RNF13	0.213273	0.748729	-2.05889	0.0030446	2.20123	0.00170103
chr11_59560987_59564755_+	3769	STX3	0.0655883	0.00293996	0.139793	0.0819206	0.546936	0.0635863
chr12_67692875_67696102_+	3228	CAND1	-0.406825	0.123389	0.498592	0.0410859	0.80197	0.127845
chr11_66899544_66947549_+	48006	KDM2A	1.23061	0.103381	1.92658	0.00212187	-0.0872442	0.261301
chr19_55855211_55857580_+	2370	NA	-0.299046	0.0657356	-0.73245	0.00042879	-0.53297	0.000459537
chr7_99214639_99216147_+	1509	ZSCAN25	0.520007	0.433171	0.505891	0.889547	0.897902	0.394239
chr1_40542585_40544231_-	1647	PPT1	0.340087	0.440709	1.13171	0.374263	2.70412	0.0343731
chr22_21457515_21470217_+	12703	BCRP2	-0.102029	0.536515	-0.270393	0.107142	0.89839	0.047023
chr10_81108862_81109420_+	559	PPIF	2.64747	1.83414e-11	1.7948	6.42622e-05	2.20801	2.32433e-08
chr11_65113529_65113717_+	189	DPF2	0.950247	0.348475	0.98926	0.229237	1.55167	0.0489656
chr22_29091861_29095825_-	3965	CHEK2	-0.220608	0.200348	-0.533928	0.0713694	1.74414	2.32415e-23
chr20_60754412_60755224_+	813	SS18L1	-0.103735	0.13194	-0.031232	0.478091	0.0357545	0.570367
chr12_2981410_2983142_-	1733	FOXM1	0.427421	0.521183	-0.287632	0.627666	0.916007	0.558922
chr19_11034868_11036361_-	1494	YIPF2	2.07222	0.0009591	0.482605	0.639485	1.26869	0.122433
chr16_88798318_88798742_-	425	PIEZO1	2.47436	9.01289e-06	1.48111	0.029916	1.1518	0.132774
chr1_19547304_19549117_-	1814	EMC1	1.59821	1.28375e-05	0.866588	0.028689	0.313227	0.178586
chr16_23625412_23632682_-	7271	PALB2	-1.51042	0.0115997	-1.48193	0.00548967	-0.72806	0.15538
chr5_64850773_64857323_-	6551	CENPK	-0.900722	0.000667104	-2.20016	2.94035e-15	-0.298558	0.321948
chr7_104746140_104746305_+	166	KMT2E	2.56867	0.0644805	2.709	0.0477974	1.80044	0.244799
chr19_10369004_10369088_+	85	MRPL4	3.52227	4.07815e-15	3.20616	1.18912e-11	3.14271	3.66078e-11
chr8_99120979_99129259_-	8281	HRSP12	-0.0331283	0.213962	-0.604932	0.0380566	-0.334471	0.045575
chr5_65459750_65460435_+	686	SREK1	1.6123	4.58024e-06	1.27576	0.000867427	1.03161	0.00613501
chr17_74942532_74943370_+	839	NA	2.90279	5.57978e-07	2.18244	0.00087978	3.64345	2.90601e-11
chr17_45247408_45258927_-	11520	CDC27	0.280587	0.542749	-0.475683	0.555416	0.225842	0.43547
chr5_413548_422843_+	9296	AHRR	-1.15556	0.00506943	-1.92709	0.000774551	-0.652046	0.042742
chr14_104381526_104387806_-	6281	C14orf2	-0.657904	0.0114819	-1.15734	0.000102032	-0.24783	0.0996539
chr15_52632591_52638557_-	5967	MYO5A	0.743276	0.144642	0.197196	0.275129	1.07692	0.291705
chr6_27094241_27100145_-	5905	HIST1H2BJ	0.514573	0.186111	0.508456	0.0605787	0.837648	0.144629
chr3_58116635_58117653_+	1019	FLNB	-1.82125	3.62156e-07	-2.39635	3.28804e-10	0.602461	0.00500103
chr16_23649450_23652430_-	2981	PALB2	-0.0554639	0.386421	-0.0269359	0.693991	0.0100678	0.615648
chr5_38876475_38881694_+	5220	OSMR	1.02452	0.00748132	-0.0881471	0.557731	-0.133733	0.635582
chr19_6682240_6684398_-	2159	C3	-0.45585	0.00300744	-1.945	9.80568e-16	-0.720553	9.56393e-06
chr11_65767947_65769380_-	1434	EIF1AD	0.035265	0.327704	1.04974	2.57536e-10	1.6292	2.24632e-33
chr7_44800192_44801047_+	856	ZMIZ2	1.77506	0.000794419	0.476255	0.372813	2.58483	3.32934e-08
chr6_44084366_44093689_-	9324	NA	0.679987	0.116712	0.63022	0.468348	2.38891	1.20512e-07
chr5_170827214_170827842_+	629	NPM1	-0.626081	0.251407	-1.28096	0.03215	0.835906	0.0212798
chr1_39463983_39469018_+	5036	AKIRIN1	0.00642139	0.551069	-1.61802	0.00544902	2.41813	3.90968e-30
chr4_39700010_39776453_+	76444	UBE2K	0.0142468	0.362318	0.241791	0.102335	0.105809	0.297022
chr9_116035718_116037661_-	1944	CDC26	0.763487	0.00742858	0.318237	0.342637	0.5444	0.0704027
chr5_176959201_176959443_-	243	FAM193B	0.861294	0.0131414	0.329184	0.523598	-0.295456	0.602321
chr15_34845292_34845945_-	654	GOLGA8B	-0.878839	0.210137	-0.208321	0.601817	0.581825	0.220577
chr12_88926280_88939528_-	13249	KITLG	-0.606086	0.255534	-1.73135	0.135644	0.282855	0.750289
chr1_155984860_155988060_-	3201	SSR2	1.78229	1.08065e-09	0.922213	0.0621796	2.58264	2.23751e-09
chr20_48715518_48729643_-	14126	UBE2V1	0.420042	0.227	1.45663	0.0384648	2.01047	0.00190251
chr22_19164717_19165239_-	523	SLC25A1	1.79536	7.57281e-33	1.35261	6.32441e-17	0.861579	9.03592e-06
chrX_153277368_153277695_-	328	NA	1.83984	1.1654e-28	1.21179	1.09586e-09	3.10376	1.99194e-92
chr6_31750410_31750497_-	88	VARS	2.46907	3.20959e-31	2.16117	5.13432e-19	1.90156	1.49857e-15
chr21_33642840_33647140_-	4301	MIS18A	0.906258	0.309726	-1.17668	0.151291	0.209453	0.64207
chr11_47238600_47259387_+	20788	DDB2	0.259828	0.0668251	0.306334	0.0330011	0.646207	0.00361309
chr17_79651133_79651842_+	710	NA	1.50362	6.68836e-16	1.01798	1.6364e-05	1.33655	4.45956e-14
chr4_113558759_113565823_+	7065	LARP7	-1.68594	0.00140179	-2.68065	3.2889e-05	-1.02915	0.0297935
chr2_61726048_61749745_-	23698	NA	-0.0403943	0.21236	-0.516983	0.0391643	-0.443615	0.100469
chr20_61908003_61909468_+	1466	ARFGAP1	-0.129692	0.109922	-0.432524	0.00153664	-0.217749	0.102234
chr19_35648520_35649246_+	727	FXYD5	0.635613	0.508634	0.660385	0.325318	1.09219	0.165138
chr17_30692506_30693683_+	1178	ZNF207	-1.02293	0.0299243	-1.47205	0.00371408	-1.87659	9.12659e-06
chr2_65318212_65325104_-	6893	RAB1A	-0.783996	0.000711239	-1.92269	3.99963e-05	1.13749	0.000184447
chr1_79115590_79119927_+	4338	IFI44	-0.979576	0.00117314	-1.09363	0.000328742	-0.0340907	0.638915
chr2_75109429_75112620_+	3192	NA	0.74231	0.0332884	0.0541798	0.552333	1.23979	0.000136502
chr18_3271752_3272881_+	1130	NA	0.766978	0.10858	0.90299	0.0131677	1.87535	0.000940754
chr4_160264556_160266257_+	1702	RAPGEF2	-0.666887	0.00228919	-0.312182	0.141797	-1.35939	4.45098e-05
chr8_53537347_53540591_-	3245	RB1CC1	-0.369533	0.0788216	-0.507006	0.0816566	-0.522301	0.282754
chr16_30991978_30992059_+	82	SETD1A	3.8677	2.52514e-65	3.36246	1.04574e-40	2.11703	8.58718e-10
chr19_14200174_14200596_-	423	SAMD1	-0.919379	0.105085	0.0225287	0.674644	0.731266	0.0603039
chr19_50170056_50170278_+	223	BCL2L12	0.225022	0.321209	-0.184425	0.528052	2.06979	5.58699e-14
chr13_113514728_113516753_+	2026	ATP11A	1.29047	0.0269632	0.925423	0.0413792	1.44027	5.82099e-06
chr3_49508482_49514281_+	5800	DAG1	-2.98892	0.0023725	-2.16372	0.00302936	0.192645	0.21821
chr2_223725976_223752547_+	26572	ACSL3	-1.68182	0.194644	-1.3599	0.164192	-1.69032	0.0170587
chr10_15879317_15880226_-	910	FAM188A	-2.24663	3.42732e-05	-1.26327	0.00491826	-0.781395	0.052679
chr1_53715228_53716361_-	1134	LRP8	-1.13066	7.83814e-05	-1.272	2.37036e-05	0.570757	0.0103873
chr20_42825915_42826089_-	175	NA	-0.039357	0.333399	0.0359039	0.409082	-0.125657	0.00890731
chr6_31498958_31499072_-	115	NA	0.749008	0.00664903	0.869857	0.00101071	1.27176	2.24345e-07
chr12_88017_88569_+	553	NA	-0.770311	0.000611271	-0.735641	0.00221741	-0.375054	0.0859541
chr1_154962183_154962634_+	452	FLAD1	-0.164603	0.437681	-0.265427	0.188124	0.612598	0.0446444
chr2_182781732_182783324_+	1593	SSFA2	1.10948	1.06539e-45	0.64155	6.66204e-12	0.823623	1.53735e-23
chrX_153648085_153648370_+	286	TAZ	-0.583966	0.000751682	-1.53675	1.50225e-15	-1.25063	2.21216e-13
chr2_85779104_85780061_-	958	NA	-0.121035	0.22608	0.256528	0.23892	0.823085	0.0137796
chr11_35965694_36103202_+	137509	LDLRAD3	-0.568071	0.039429	-0.138849	0.0724936	0.12684	0.128692
chr1_155238150_155239278_-	1129	CLK2	0.125142	0.00872388	-0.0404662	0.49938	-0.088323	0.129073
chr5_24535388_24537488_-	2101	NA	0.188945	0.615945	1.39855	0.0732532	3.83742	2.8078e-31
chr19_49228217_49232193_-	3977	NA	1.75716	4.64464e-19	0.652401	0.00813452	1.62653	3.75624e-23
chr5_36105400_36108635_-	3236	NA	0.0451179	0.534867	0.0701648	0.497776	0.30802	0.353973
chr1_176118210_176132004_-	13795	RFWD2	-0.570535	0.249912	-0.26738	0.249763	0.74066	0.581011
chr17_45608921_45623274_+	14354	NPEPPS	1.89232	0.0319845	1.96913	0.00881546	0.240509	0.31776
chr11_47755681_47758167_-	2487	FNBP4	-0.946172	0.269718	-2.03968	0.0316326	-0.580069	0.464129
chr1_45799169_45800062_-	894	MUTYH	0.195814	0.134518	0.325703	0.21621	1.41359	3.09837e-07
chr9_96416857_96418215_+	1359	PHF2	1.22104	0.162025	0.684553	0.692363	-0.206892	0.469711
chr6_32154678_32155018_-	341	PBX2	0.0516016	0.129559	-0.18687	0.537404	0.187807	0.03413
chr1_222903519_222904698_+	1180	BROX	-0.163753	0.523444	-0.488147	0.557303	0.497115	0.29819
chr16_56924268_56926864_+	2597	NA	-0.778676	0.135808	-0.900823	0.164454	0.533012	0.0519454
chr16_14743830_14748922_+	5093	BFAR	-1.53605	0.0667135	-2.65535	0.0779206	0.130089	1
chr2_225422573_225449660_-	27088	CUL3	-1.13482	0.000383363	-1.74543	0.0064158	-2.14136	0.00140126
chr17_30300250_30302500_+	2251	SUZ12	-0.89806	0.203648	-1.06303	0.474064	0.140996	0.823203
chr4_47892720_47896196_-	3477	NFXL1	0.326809	0.733973	0.43309	0.952711	-0.153079	0.802148
chr1_93300470_93306107_+	5638	NA	-0.150507	4.78701e-08	-0.73479	4.27753e-40	-0.112783	8.49388e-15
chr11_720223_720548_+	326	EPS8L2	2.60541	0.000810675	0.736966	0.481261	2.19773	0.0464998
chr2_38973321_38973835_-	515	SRSF7	-0.155676	0.141945	-1.31109	3.57312e-09	1.60435	1.55022e-37
chr2_114369824_114383185_-	13362	RPL23AP7	-0.136512	0.0432477	0.448107	0.318661	0.172461	0.571093
chr10_80899534_80921809_+	22276	ZMIZ1	-0.518441	0.319871	-0.595769	0.225162	0.0874628	0.431081
chr13_33111164_33112819_-	1656	NA	-2.36914	0.0488988	-1.01507	0.10376	-0.361926	0.370124
chr11_34478364_34482797_+	4434	CAT	-0.907668	6.5478e-08	-2.32673	7.67215e-12	-0.287431	0.0526882
chr2_208446670_208486529_-	39860	METTL21A	0.0880913	0.295475	-0.196792	0.00238087	0.216884	0.0591963
chr1_51050483_51061792_-	11310	FAF1	0.381915	0.850963	0.360571	0.428404	1.9597	0.247494
chr1_169772450_169773252_+	803	C1orf112	-0.096623	0.490793	-0.0273206	0.224747	0.391705	0.401861
chr10_69695992_69700695_-	4704	NA	0.838584	0.323708	-0.495337	0.704176	0.555934	0.46649
chrX_41604854_41646430_-	41577	CASK	-2.38466	0.0248206	-0.0524674	0.0750689	-1.58496	0.0696687
chr4_1961467_1976589_+	15123	NA	0.846244	0.00165477	0.958013	0.000323453	0.773497	0.00143141
chr6_79913347_79918263_-	4917	HMGN3	-0.697511	0.0130441	-0.475421	0.0145616	0.848835	0.00556388
chr6_33652850_33653135_+	286	NA	1.54316	1.64227e-25	0.67834	0.000505653	1.01178	1.85869e-07
chr9_94800647_94808280_-	7634	SPTLC1	1.43468	0.00494534	0.120294	0.356676	-0.179324	0.730001
chr16_70712312_70713532_-	1221	MTSS1L	1.09897	3.75547e-05	0.377407	0.0513309	-0.402547	0.113414
chr11_93440063_93454477_+	14415	CEP295	-0.80125	0.222072	-0.386198	0.479839	-0.378512	0.0491613
chr9_2170472_2181570_+	11099	SMARCA2	3.28643	0.000821866	1.27159	0.0607404	0.958176	0.262098
chr11_9161401_9163520_-	2120	DENND5A	0.664551	1.53751e-05	0.734057	1.38635e-06	0.0214827	0.144036
chr5_95116129_95119500_+	3372	RHOBTB3	-0.245112	0.368017	-1.5119	0.034441	-0.533557	0.160877
chr2_180819761_180823748_-	3988	CWC22	-1.47999	0.0237396	-2.21115	0.00454811	-0.315402	0.544435
chr7_23222108_23224688_+	2581	NUPL2	0.741186	0.288875	-0.886208	0.354087	1.91824	0.00444599
chr7_92161863_92163551_+	1689	NA	-1.73667	0.0228985	-1.01818	0.0229046	0.437548	0.260188
chr5_133716499_133724015_+	7517	UBE2B	-1.13765	0.00654895	-1.26334	0.000621398	-0.448497	0.1247
chr1_983745_984246_+	502	AGRN	1.25683	0.000162749	1.15209	2.21179e-05	0.672802	0.00193197
chr1_234584325_234586173_-	1849	TARBP1	0.410862	0.707398	-0.0955777	0.927947	-0.257852	1
chr19_49488862_49490450_-	1589	NA	-0.126186	0.290449	-0.162095	0.208595	0.633836	0.000269949
chr12_10852253_10852835_-	583	NA	0.388231	0.307242	-0.907057	0.188974	0.36039	0.416612
chr14_21821991_21822569_-	579	SUPT16H	2.89435	0.0206022	2.37867	0.143651	1.81586	0.268058
chrX_67718965_67731690_+	12726	YIPF6	0.850622	0.0547148	0.665221	0.0171436	0.150848	0.403078
chr4_39700010_39739039_+	39030	UBE2K	-0.512456	0.516758	0.221273	0.152188	0.668615	0.18555
chr10_13361356_13364834_-	3479	SEPHS1	-0.566691	0.181532	-1.39732	0.0436895	0.220827	0.336543
chr19_18541740_18542456_+	717	SSBP4	1.54255	0.00106863	-0.203455	0.415973	2.86427	6.53778e-13
chr2_55214834_55252221_-	37388	RTN4	1.51858	7.49496e-07	0.947533	0.00233274	0.244734	0.136502
chr12_48064128_48073486_-	9359	RPAP3	-0.383774	0.00879004	-0.387803	0.0233944	0.963008	0.000113915
chr1_38262492_38265238_+	2747	MANEAL	1.32013	0.055682	0.168373	0.294927	1.05567	0.00588286
chr22_39900539_39905426_+	4888	MIEF1	-0.426953	0.0593537	-0.764131	0.00571445	0.17819	0.511531
chr16_89627776_89627985_+	210	RPL13	0.501477	1.45601e-05	-0.118932	0.376258	0.893847	1.61677e-14
chr16_81031034_81034852_-	3819	CMC2	-1.20211	0.00077242	-1.40844	1.11548e-05	-0.0359233	0.30493
chr8_48642027_48647868_+	5842	SPIDR	0.4575	0.000739209	0.26412	0.0848387	1.06534	3.08872e-14
chr6_105845802_105850721_-	4920	PREP	-1.02571	0.440415	-1.00681	0.481587	-1.01995	0.441439
chr1_43632590_43632830_-	241	EBNA1BP2	1.28118	0.1113	-0.754888	0.423255	0.165107	0.925452
chr6_64286890_64288341_+	1452	PTP4A1	0.176097	0.155543	-0.617918	6.91373e-07	0.541132	1.03363e-06
chr17_40725184_40725328_-	145	PSMC3IP	1.79336	0.0218114	0.306396	0.781717	1.50383	0.0474274
chr14_24911001_24911551_-	551	SDR39U1	0.0220445	0.226735	-0.475084	0.038634	0.826558	4.61845e-09
chr1_36605767_36614937_-	9171	TRAPPC3	-0.992138	0.00044222	-1.10285	0.000567885	-0.103497	0.354089
chr10_79797062_79797722_+	661	RPS24	-1.65187	2.35641e-41	-2.71377	4.51602e-73	-0.806272	3.98671e-14
chr15_34826374_34828065_-	1692	GOLGA8B	-0.413738	0.263401	-0.833524	0.260818	-1.88882	0.0493947
chr2_233671367_233674429_+	3063	GIGYF2	-0.347271	0.418854	-0.337522	0.340348	-0.799013	0.2378
chr7_6066592_6077054_-	10463	NA	-0.696121	0.00395377	-0.853661	0.000384862	-0.23682	0.0163983
chr11_113619142_113629275_-	10134	NA	-0.425061	0.608541	0.493852	0.787772	0.344821	0.341538
chr2_220363660_220364842_+	1183	NA	0.109497	0.0104917	0.616595	0.00149553	-0.00314946	0.3086
chr3_184081353_184082753_+	1401	POLR2H	-0.128977	0.127542	-0.593751	1.20781e-08	-0.215724	0.000292896
chr19_36221026_36221242_+	217	KMT2B	1.83399	0.000975775	1.35603	0.0833451	2.84065	8.77036e-07
chr6_31715209_31721077_+	5869	MSH5	0.629184	3.77412e-06	0.129475	0.347351	0.253757	0.193742
chr21_37429502_37431113_-	1612	SETD4	-1.90046	0.0482079	-1.46467	0.260031	1.08489	0.0169479
chr19_6733685_6733855_-	171	GPR108	2.85454	7.28338e-06	0.856265	0.176036	2.86937	2.28339e-07
chr11_68560870_68562271_-	1402	CPT1A	-2.1482	0.000286381	-2.82817	3.56227e-05	-1.26043	0.011998
chr12_121017400_121017576_-	177	POP5	0.687169	7.45983e-06	0.783867	7.50158e-05	0.617827	0.00177857
chr10_95169496_95185827_-	16332	MYOF	-1.02801	0.0127053	-0.623624	0.126595	-0.691878	0.0546426
chr4_119200292_119200778_+	487	NA	0.121567	0.0578444	-1.11071	9.91038e-09	-0.051919	0.467415
chr16_2048853_2048965_-	113	ZNF598	0.22813	0.662088	-0.106143	0.727502	-0.286822	0.585287
chr2_188368497_188394090_-	25594	TFPI	0.583987	0.000418575	1.10643	0.0239799	0.335475	0.0611173
chr1_230823889_230824165_+	277	COG2	-0.900464	0.00858831	-1.8011	0.000141157	-0.924179	0.00083485
chr20_35838568_35842162_+	3595	RPN2	1.16718	0.429584	0.0560994	0.507053	0.168685	0.726008
chr22_46327249_46345799_-	18551	WNT7B	-0.0953728	0.63099	0.547488	0.237991	1.21903	0.0311855
chr1_43825067_43825160_+	94	CDC20	-0.729889	0.536463	0.954556	0.00726579	-2.22347	0.000385661
chr5_56531859_56532939_+	1081	GPBP1	0.0356016	0.586747	-0.959187	0.0124565	-0.0135942	0.622495
chr19_6420482_6421288_-	807	KHSRP	0.447923	0.0557893	-0.206977	0.192498	0.383708	0.226007
chr17_16052831_16054903_-	2073	NCOR1	-1.86323	0.255964	-2.14547	0.15092	-0.917538	0.395532
chr1_231401166_231401759_+	594	NA	-0.296136	0.613207	-0.713325	0.289482	0.627894	0.414838
chr11_3123511_3125422_-	1912	NA	0.669094	0.00597487	0.747633	0.186667	0.552036	0.257045
chr11_62598734_62599425_-	692	STX5	-0.355205	0.203884	-1.34972	0.000255394	-1.22923	0.00104086
chr17_58151520_58153490_-	1971	HEATR6	1.61694	5.44064e-05	1.7187	1.31443e-05	1.41158	0.000145016
chr20_47682830_47682901_+	72	CSE1L	5.23399	1.295e-100	4.97693	1.295e-100	3.3669	8.80406e-49
chr15_66996413_67004005_+	7593	SMAD6	-0.0100897	8.31496e-08	0.00840221	0.285033	0.0210521	0.000188871
chr5_102203097_102249637_+	46541	PAM	1.7432	8.36047e-12	1.81188	3.61837e-09	1.70086	1.21796e-05
chr11_85339732_85345129_+	5398	TMEM126B	-0.267175	0.00720705	-0.754377	0.000151152	-0.243213	0.00592945
chr1_220978616_220985285_+	6670	NA	0.00236731	0.236682	-0.249666	0.0238746	0.493371	7.19919e-05
chr19_2324911_2328385_-	3475	NA	0.162536	0.0776707	-0.317809	0.0142427	-0.347866	0.0048705
chr17_36474634_36478008_+	3375	MRPL45	1.24784	0.166235	0.097369	0.165628	0.753611	0.0367212
chr2_74154179_74184251_+	30073	NA	-0.12049	0.0862388	-0.00917386	0.00609062	-0.265893	0.00596226
chr16_68386312_68387394_+	1083	PRMT7	0.0981478	0.513196	-0.666419	4.38813e-05	0.801834	3.24106e-11
chr1_53740492_53741302_-	811	LRP8	-0.0275509	0.929464	-1.55306	0.0127783	-0.23587	0.620184
chr11_9167362_9171627_-	4266	DENND5A	0.547751	0.0690448	0.370698	0.219174	0.739627	0.0786735
chr15_75130533_75130606_-	74	ULK3	2.18966	1.46864e-15	1.9914	5.04457e-11	1.41927	5.15255e-05
chr5_33461849_33462010_+	162	TARS	4.71026	2.69389e-11	3.37252	0.00016826	4.69157	8.84901e-08
chr1_47838779_47840580_+	1802	CMPK1	-0.365944	0.137623	-1.78958	0.00104775	-0.246745	0.460353
chr21_35134290_35138178_+	3889	ITSN1	-0.12114	0.465236	0.343587	0.283219	-1.07475	0.114052
chr5_175779751_175786483_-	6733	NA	0.0697177	0.431771	-0.127794	0.349386	0.333852	0.0804992
chr10_70097090_70098259_+	1170	HNRNPH3	-0.608189	2.73947e-08	-0.467721	6.72703e-06	0.0261376	0.0231856
chr7_48143008_48146469_+	3462	UPP1	-0.521575	5.88567e-05	-0.736114	1.12362e-08	-1.69637	1.90016e-19
chr2_99172271_99179927_+	7657	NA	0.0276122	0.66541	-0.5086	0.220862	1.36923	0.00451213
chr1_162562572_162567581_+	5010	UAP1	-1.16629	5.13606e-05	-2.36317	1.06805e-09	-0.938238	8.08063e-05
chr1_203770756_203786053_+	15298	NA	-1.53973	1.04165e-07	-1.6877	2.03635e-08	0.169346	0.658037
chr19_50498532_50504046_-	5515	VRK3	0.613721	0.304676	0.0461702	0.441244	3.17412	3.01602e-05
chr16_57803895_57804438_-	544	NA	3.53796	2.13284e-13	2.44667	2.84091e-07	2.9721	5.46147e-12
chr3_10320718_10320904_+	187	TATDN2	-0.870365	0.197851	-1.30212	0.122348	0.927081	0.0194792
chr19_47342877_47349249_-	6373	AP2S1	-0.394777	0.435343	-0.453708	0.060753	0.899417	2.24506e-05
chr1_160324080_160325444_+	1365	NCSTN	1.81959	1.20366e-09	0.895516	0.00109631	2.51127	3.70334e-24
chr22_31284327_31285166_+	840	OSBP2	1.69271	0.558006	0.676651	1	-0.0330403	0.221644
chr17_79172771_79173180_-	410	CEP131	2.02265	0.000133677	0.970438	0.097084	1.43365	0.0470372
chr9_37080031_37086664_+	6634	EBLN3	0.148304	0.296354	-0.219649	0.0501259	0.204624	0.09045
chr10_70190412_70191613_-	1202	NA	-0.298916	0.509279	-2.14655	0.00314368	-0.816193	0.287593
chrX_14877456_14880373_-	2918	NA	-1.6458	0.112174	-2.41114	0.00101668	-0.307743	0.254197
chr11_61188599_61188861_-	263	CPSF7	-0.68784	4.2021e-05	-1.05513	3.62738e-06	-0.103438	0.412519
chr12_49918679_49919726_+	1048	SPATS2	-0.782282	0.518737	-0.225365	0.639573	1.08108	0.275357
chr7_100850185_100850858_-	674	PLOD3	1.60904	0.000488063	0.340454	0.555737	1.86612	0.000116627
chr1_36644916_36645115_+	200	MAP7D1	-0.14439	0.521973	-0.807355	0.303617	-1.46297	0.0757667
chr15_50489906_50497435_+	7530	SLC27A2	1.34416	0.000204975	0.804644	0.145602	0.176694	0.149501
chr15_65261403_65261591_-	189	NA	-0.752593	0.510037	0.491932	0.560024	0.869703	0.516914
chr2_61412753_61413580_+	828	AHSA2	-1.5111	3.85251e-39	-2.12011	8.43935e-42	-0.860461	3.96333e-19
chr20_25261048_25261584_+	537	PYGB	2.96101	0.00568057	2.16351	0.115716	1.90027	0.219278
chrX_31191721_31196048_-	4328	DMD	-1.97488	1.31778e-10	-2.14683	3.02152e-14	-0.0800529	0.650788
chr6_49431166_49438686_+	7521	NA	0.119582	0.271296	-0.210349	0.584154	1.74016	0.00219085
chr17_19568360_19575033_+	6674	ALDH3A2	-1.61757	0.0888453	-0.909341	0.0899799	0.651038	0.437177
chr20_35236403_35238003_+	1601	C20orf24	0.303637	0.0354569	0.291617	0.382819	1.38268	0.00471301
chr17_7230328_7230758_-	431	NEURL4	1.21973	0.0289536	1.42251	0.0135621	1.80521	0.000812962
chr6_7883499_7884591_-	1093	TXNDC5	0.183219	0.529609	0.117429	0.152729	1.03523	0.000934724
chr7_158468308_158472651_-	4344	NCAPG2	0.0134174	0.959867	-0.992759	0.83737	0.111322	0.443921
chr5_6623398_6632711_-	9314	NA	0.926687	0.00484677	1.06482	0.000382674	1.6204	5.11874e-11
chr12_27863888_27867712_+	3825	MRPS35	-1.22651	0.138224	-1.94753	0.0163344	1.49487	0.249564
chr11_57177594_57182087_-	4494	SLC43A3	-1.6562	2.42394e-20	-2.24141	3.45105e-25	-0.463682	0.000604062
chr11_93425196_93428647_+	3452	NA	0.288984	0.724576	-0.395462	0.671712	3.21393	5.80439e-05
chr1_151261182_151261570_+	389	ZNF687	1.599	0.0274683	1.84461	0.0256924	1.55948	0.0766267
chr8_25266456_25267614_+	1159	DOCK5	-0.655608	0.109909	-1.82366	1.47931e-08	-1.49152	0.000969453
chr19_48202662_48204584_+	1923	GLTSCR1	-1.57455	0.00066962	-0.623498	0.0413773	0.313935	0.00965719
chr20_13756916_13763149_-	6234	ESF1	0.780687	0.417769	0.691835	0.411637	0.956931	0.563042
chr12_76462764_76467982_-	5219	NA	0.0714859	0.536049	-0.241726	0.172695	0.480469	0.00462874
chrX_153994675_153995530_+	856	DKC1	0.20116	0.388126	-1.01554	0.0170164	0.229677	0.211502
chr2_225379489_225422375_-	42887	NA	0.054824	0.92012	-0.421036	0.149529	0.858918	0.240556
chr2_58366967_58373450_+	6484	VRK2	0.204886	0.225637	-0.624126	0.666675	0.330217	0.545803
chr1_43212523_43212923_-	401	P3H1	1.39728	1.16932e-23	1.12528	6.12317e-11	0.838746	0.000197861
chr19_3009700_3011019_-	1320	TLE2	0.557566	0.383097	0.339845	0.59225	1.55938	0.0311077
chr3_88106442_88107168_-	727	CGGBP1	0.0709513	0.302777	-1.175	3.32059e-05	-1.13222	0.000176469
chr12_54679896_54680445_+	550	HNRNPA1	-0.151218	0.00173713	-1.12924	2.37178e-74	-0.339439	1.9097e-16
chr11_12785981_12872597_+	86617	NA	-1.2202	0.000955229	-0.835999	0.0790152	-2.6594	0.00119583
chr6_33243660_33243741_+	82	RPS18	2.05058	1.92749e-14	1.34981	1.22319e-05	1.16083	0.000177853
chr1_223008557_223010337_+	1781	RP11-452F19.3	0.514467	0.10084	1.04083	0.00542674	1.72132	0.0496011
chr11_57193825_57194534_-	710	SLC43A3	0.93211	1.0337e-13	0.648796	6.94349e-08	1.36799	2.41673e-35
chr12_9590085_9590606_-	522	DDX12P	-0.837216	0.529483	-1.0337	0.155445	0.0542698	0.623291
chr21_30433888_30434448_-	561	CCT8	-0.5646	0.0572833	-1.11326	0.00533493	-0.457489	0.0606082
chr5_65449424_65451892_+	2469	SREK1	-1.54696	1.50132e-11	-2.55939	4.97085e-27	-1.42808	3.54435e-18
chr9_35679339_35679850_+	512	CA9	-1.22886	0.0957585	-2.23779	0.0342908	1.35865	0.0216994
chr16_70287703_70287821_-	119	AARS	1.07965	0.176519	0.600624	0.492837	0.439342	0.649488
chr16_27237167_27238040_-	874	NSMCE1	0.162324	0.671208	0.777958	0.24277	0.574558	0.672177
chr6_88216166_88218137_+	1972	SLC35A1	-0.92222	0.00599647	-2.2695	0.00024749	-0.974653	0.00383432
chr5_148892772_148899852_-	7081	CSNK1A1	1.25431	0.000189775	0.560614	0.159091	0.867942	0.00378009
chr20_45865260_45867501_-	2242	ZMYND8	1.99932	0.00507419	1.56778	0.00360306	0.378968	0.231704
chr9_130672807_130674546_-	1740	ST6GALNAC4	0.679815	0.0208975	-1.88187	0.212374	1.11164	0.0242364
chr19_3977345_3977425_-	81	EEF2	4.73013	1.295e-100	4.52139	1.295e-100	3.40134	9.08184e-98
chr12_111160074_111160276_-	203	PPP1CC	0.490742	0.0721469	-0.553341	0.0363167	-0.0556424	0.393322
chr12_122199644_122208812_+	9169	TMEM120B	-0.826464	0.100039	-1.06029	0.0528806	1.70377	6.009e-05
chr1_24987290_24987803_+	514	SRRM1	-0.219001	0.760204	-0.750687	0.317789	1.22114	0.00369422
chr16_29990829_29992981_+	2153	TAOK2	0.740714	1.79302e-06	0.125476	0.126492	0.260227	0.395673
chr7_6431672_6439756_+	8085	RAC1	-0.256182	0.099422	-0.649613	0.014728	0.203676	0.0515745
chr14_105958646_105960171_+	1526	C14orf80	2.18653	9.71151e-05	1.06682	0.000918801	1.39317	1.14058e-05
chr13_111287123_111287819_+	697	NA	0.506249	3.16053e-08	0.172321	0.0246161	-0.377922	0.00499503
chr6_111793343_111803952_-	10610	REV3L	-0.271496	0.21918	-0.493342	0.223683	0.359403	0.17003
chr11_122950649_122953792_-	3144	NA	-0.684841	0.0483686	-1.10016	0.00324892	-0.0844607	0.643271
chr11_46001517_46096565_-	95049	NA	-1.5456	0.0167177	-0.660892	0.165725	0.767303	0.108007
chr19_36122126_36122232_+	107	RBM42	1.561	0.0599156	-0.917618	0.398174	-0.114201	1
chr9_33267897_33270620_+	2724	CHMP5	-1.4021	0.00704744	-2.00994	0.000732509	-0.194947	0.142923
chr12_44190900_44191104_-	205	TWF1	-0.819149	0.307308	-2.81851	0.00500931	0.286585	0.56966
chr12_113756876_113758135_-	1260	SLC8B1	0.0354053	0.467381	-0.93468	0.00312963	0.682547	2.25458e-05
chr6_31803228_31805012_+	1785	C6orf48	0.541016	4.17252e-12	0.358371	1.32872e-05	0.802266	6.2908e-44
chr19_49224254_49225110_-	857	RASIP1	-0.0874554	0.793651	1.14001	2.41303e-05	1.83005	1.68287e-15
chr11_64004694_64004891_+	198	VEGFB	1.09686	0.0242553	0.54496	0.238486	2.10114	1.12703e-05
chr12_53946421_53994736_-	48316	ATF7	-1.0515	0.237834	-0.414911	0.367999	-2.12162	0.00391691
chr1_3547681_3548029_-	349	WRAP73	0.0511104	0.835547	-0.135636	0.459982	-0.298226	0.250328
chr17_39911684_39911981_-	298	JUP	-1.84133	1.11704e-79	-1.80512	8.67111e-75	-0.676873	4.49248e-13
chr12_10852866_10853852_-	987	NA	0.701485	0.0513819	0.0426483	0.586071	1.31872	0.000168005
chr19_45477854_45480599_+	2746	CLPTM1	-0.120641	0.649404	-0.572225	0.760729	0.4713	0.79626
chr12_8906689_8925916_+	19228	RIMKLB	-0.910139	0.310323	0.0882272	0.334853	0.473051	0.167158
chr6_13634784_13638039_-	3256	RANBP9	-0.814303	0.154554	-1.21178	0.0156073	0.141012	0.145828
chr6_70386433_70407454_-	21022	LMBRD1	-0.758969	0.12356	-1.42228	0.028615	0.0437637	0.420841
chr16_16425620_16427503_+	1884	NA	1.51311	0.000103169	0.349296	0.28244	0.449038	0.152924
chr11_33744009_33752969_-	8961	CD59	0.121195	0.886909	-1.51816	0.0164679	1.85827	0.0581935
chr8_131073315_131088593_-	15279	ASAP1	0.323407	0.372956	0.557128	0.406981	2.38149	0.00087575
chr8_11660440_11679258_+	18819	NA	0.0530876	0.000324303	0.00060689	0.019476	0.160051	5.0173e-32
chr21_44483188_44484009_-	822	CBS	1.20647	0.00356923	1.43	0.000593175	1.5479	0.000595516
chr3_136170989_136183722_-	12734	STAG1	0.102098	0.253224	-0.250407	0.598475	-0.125271	0.612482
chr5_24498628_24509674_-	11047	CDH10	-1.38304	6.62529e-08	-1.04381	8.3805e-06	-0.414835	0.00508688
chr8_6590171_6599181_+	9011	AGPAT5	-1.26652	0.198202	-1.34702	0.0954504	-0.546827	0.191501
chr1_161128001_161128201_+	201	UFC1	-0.76988	0.206979	-1.23017	0.0628131	0.355684	0.610654
chr1_24973280_24973569_+	290	SRRM1	-0.79831	0.00288344	-0.97904	0.00796445	0.211252	0.00998076
chr5_39390677_39392305_-	1629	DAB2	0.832427	0.160684	1.28452	0.353199	0.901007	0.21735
chr10_100202714_100202880_-	167	HPS1	2.59768	4.86811e-07	2.59441	1.88368e-06	3.51509	9.12197e-12
chr6_31609199_31609315_-	117	BAG6	1.85502	1.16982e-13	1.37776	1.63871e-06	0.748108	0.0180328
chr4_151170836_151177171_+	6336	DCLK2	-1.04208	0.00376574	-0.230686	0.217996	0.3549	0.238172
chr1_156714140_156714799_-	660	HDGF	-0.0613916	0.814486	0.243192	0.256646	1.47614	3.42644e-11
chr19_13226280_13226439_-	160	TRMT1	-1.05699	0.237522	-2.41504	0.0145914	0.292782	0.860495
chr12_31451158_31476877_-	25720	FAM60A	0.869844	0.00741376	0.672577	0.00154261	0.545118	0.00495334
chr11_130003623_130010292_+	6670	NA	-0.092805	0.296343	-0.431307	0.0387472	-0.824063	0.00498294
chr1_153516415_153517129_-	715	S100A4	0.165484	0.0110938	-0.086616	0.276996	1.36232	3.93593e-29
chr6_43172595_43172670_+	76	CUL9	2.26303	4.40532e-08	2.7641	1.9262e-06	1.19422	0.224766
chr10_7844817_7849621_+	4805	ATP5C1	0.762197	1.55676e-05	-0.129401	0.416353	0.173388	0.149113
chr17_19866304_19871726_-	5423	AKAP10	1.32627	1.43842e-06	1.08804	0.000266755	2.93815	1.36071e-31
chr12_93863131_93870729_+	7599	MRPL42	-4.67156	2.78378e-20	-4.73229	2.71203e-19	-2.4519	3.96247e-10
chr2_160007067_160025760_+	18694	NA	0.269944	0.862956	-0.144933	0.477221	1.01643	0.542296
chr20_43515619_43516288_+	670	YWHAB	0.594581	0.0899364	0.865067	0.114998	1.64136	0.00465182
chr6_99860194_99860426_-	233	PNISR	-1.25264	0.00484206	-2.15464	0.000119688	0.03305	0.639824
chr1_52947514_52954580_-	7067	NA	-0.611516	0.429568	-0.975278	0.44758	1.33762	0.0780817
chr6_30554082_30554250_+	169	ABCF1	2.61773	0.00010259	0.116488	0.461563	2.07089	0.0246268
chr2_111141521_111141891_-	371	NA	-0.0865825	0.455201	-0.0828803	0.331799	-0.0102683	0.391243
chr1_200636756_200638894_-	2139	NA	1.79026	0.000157609	1.04329	0.00784775	1.52323	8.07242e-06
chr11_76072107_76076895_-	4789	PRKRIR	0.750959	0.00723675	0.145619	0.513807	1.02698	0.00139641
chr12_53899046_53899432_+	387	TARBP2	0.425262	0.0525643	-0.343185	0.242597	0.583902	0.0284723
chr2_74362785_74372315_-	9531	BOLA3	-0.755541	0.0746235	-1.20929	0.00536198	-0.121499	0.817225
chr17_73898235_73900620_-	2386	MRPL38	-0.501339	0.00154039	-0.723722	0.000174106	-0.248763	0.0460271
chr11_118272432_118274638_+	2207	ATP5L	1.02611	0.0214859	-0.547376	0.607773	0.457846	0.16244
chr10_101934038_101935701_-	1664	ERLIN1	0.575454	0.178311	0.747792	0.267155	2.31006	6.88753e-05
chr17_4856185_4856566_+	382	NA	2.31542	1.42818e-07	1.68562	0.00110507	3.02915	3.46515e-09
chr16_583998_586028_+	2031	CAPN15	0.621007	2.8918e-19	0.401599	4.68042e-06	0.535934	2.11929e-11
chr2_201686028_201686869_+	842	BZW1	-0.126352	0.637318	-0.422182	0.00264409	0.643939	0.0120462
chr1_230339036_230371759_+	32724	GALNT2	0.446108	0.43889	-0.243742	0.550637	0.485457	0.407577
chr2_182774698_182775852_+	1155	NA	1.83066	2.08869e-05	0.524394	0.303828	0.558991	0.333685
chr20_61296440_61299096_+	2657	NA	0.692934	0.00260916	0.0250947	0.0364375	0.97813	0.000445148
chr1_150529526_150529625_+	100	ADAMTSL4	0.999231	0.159411	0.349728	0.638934	-0.11875	1
chr6_105198347_105219067_-	20721	HACE1	-0.633872	0.637451	0.449803	0.708527	1.13245	0.624452
chr6_166360708_166361951_-	1244	LINC00473	0.699564	2.44743e-31	0.47635	3.14862e-11	0.210981	0.00531416
chrX_17737526_17739560_+	2035	NHS	-1.37459	1.56975e-07	-2.25322	5.55932e-12	-1.86507	3.17541e-09
chr3_185316333_185318552_+	2220	SENP2	-1.0651	0.201483	-1.07281	0.309575	0.297751	0.76726
chr6_159197536_159204551_-	7016	EZR	1.06331	0.0535916	0.179872	0.57787	0.821928	0.213425
chr12_57601999_57602493_+	495	LRP1	2.48166	0.00179994	2.18824	0.00338452	0.862963	0.184552
chr5_141024005_141024139_-	135	FCHSD1	-0.123255	0.319728	-2.5462	0.0069062	0.467364	0.401414
chr11_47599580_47600379_-	800	KBTBD4	0.976267	0.0531587	0.758791	0.0724201	1.65333	5.60076e-06
chr11_66406223_66407170_+	948	RBM4	1.10431	0.00117062	0.851848	0.0228672	1.21492	4.84192e-05
chr19_3548265_3550981_-	2717	MFSD12	1.59168	6.96116e-12	1.36148	3.4546e-06	3.27618	2.91544e-43
chr5_34945908_34950274_+	4367	DNAJC21	-0.186522	0.021433	-0.483376	0.00763777	0.272012	0.127402
chr6_4056669_4057269_+	601	PRPF4B	-0.988055	0.00314602	-0.723265	0.006446	-1.31591	3.41488e-05
chr9_72939059_72961981_+	22923	NA	-2.51233	2.13044e-16	-1.90802	8.10853e-17	-0.788538	5.33332e-08
chr18_20514041_20516716_+	2676	RBBP8	0.590887	0.324292	0.903785	0.599637	0.507604	1
chr20_57603896_57605357_-	1462	ATP5E	-0.771258	0.00108708	-1.66235	1.71482e-09	0.677793	0.00027542
chr12_69991546_69991747_+	202	CCT2	1.95155	0.0641295	1.65642	0.133963	1.47639	0.128972
chr22_38355483_38363105_+	7623	POLR2F	0.53927	0.124773	-2.02019	0.195078	2.26106	0.000471348
chr11_8933218_8936372_+	3155	AKIP1	0.0960794	0.60724	0.08754	0.34027	1.01431	0.00011142
chr10_12228331_12237685_-	9355	NA	1.87065	7.22913e-07	1.29482	0.00179209	0.920341	0.0529996
chr10_5759713_5762506_+	2794	FAM208B	-1.01702	0.0138351	-1.15342	0.00502727	-0.278649	0.132518
chr11_71634521_71639410_-	4890	RP11-849H4.2	-1.08246	0.0346025	-1.00257	0.0665761	0	1
chr17_65942012_65943841_+	1830	BPTF	-2.43296	0.00128525	-0.825775	0.091797	0.0726524	0.364942
chr12_70688074_70704674_+	16601	CNOT2	0.229466	0.000412339	1.2761	0.00925694	0.249899	0.128914
chr2_37450544_37454686_-	4143	CEBPZ	0.789103	0.561019	1.06205	0.663324	0.170499	0.624114
chr20_21346342_21349100_+	2759	XRN2	0.739245	0.117214	-1.99938	0.00415736	-1.13754	0.0837637
chr9_116798657_116810172_+	11516	ZNF618	-0.480329	0.804424	-0.0781947	0.757675	1.03953	0.506674
chr9_111697969_111698587_+	619	FAM206A	-1.41405	0.000568764	-1.8267	0.000264752	1.13461	0.000356217
chr2_136513261_136527338_+	14078	UBXN4	0.574224	0.0926911	0.269224	0.33424	0.902782	0.117455
chr9_102747351_102768787_-	21437	ERP44	-0.304437	0.0721546	-1.06305	0.0158027	0.242402	0.330351
chr8_145295056_145295472_+	417	MROH1	1.80207	6.45615e-09	1.61238	0.000407313	1.93407	4.66623e-05
chr17_79974403_79974675_+	273	ASPSCR1	2.18869	1.18575e-24	1.28939	7.66215e-06	1.73356	3.18771e-10
chr9_124910552_124921905_-	11354	NA	0.900459	0.00425183	0.313014	0.325274	0.98121	0.0135813
chr3_172365904_172428636_-	62733	NCEH1	-0.610498	0.462489	-0.330149	0.58186	-0.0589306	0.587913
chr12_49953604_49953721_-	118	MCRS1	3.78524	1.38637e-07	2.99041	0.000317603	3.18597	0.000119778
chr19_15226732_15226962_-	231	NA	3.6513	2.72552e-77	3.63945	1.40443e-65	1.33348	0.000359229
chr17_47783671_47785091_-	1421	SLC35B1	0.281734	0.153993	0.136366	0.369194	0.489325	0.000763674
chr6_42897649_42902212_+	4564	NA	0.682019	0.0226275	0.323037	0.323266	0.317507	0.154613
chr1_64104471_64114187_+	9717	PGM1	-0.88093	0.595075	-0.394504	0.584742	1.03607	0.169261
chr4_40339381_40340068_+	688	CHRNA9	-1.53739	0.0141459	0.636303	0.426702	0.0703446	0.607271
chr16_31123348_31123441_+	94	BCKDK	0.374769	0.000416193	0.0865615	0.4031	-0.446581	0.0130877
chr14_103852417_103871412_+	18996	MARK3	-3.45814	0.00239978	-3.36923	0.00222616	-2.77749	0.00419563
chr1_116946597_116947037_+	441	ATP1A1	0.584948	0.0573142	0.431867	0.296424	0.532312	0.0438689
chr11_13733355_13733474_+	120	FAR1	1.19257	0.03367	-0.941159	0.340693	1.54542	0.000581072
chr19_58918943_58919732_-	790	NA	0.441858	4.30452e-06	0.380883	0.0003162	0.511942	2.4556e-08
chr12_65115485_65122735_-	7251	NA	0.576391	0.139692	0.144056	0.193824	0.793377	0.0747644
chr15_22980178_22990056_+	9879	CYFIP1	1.84677	0.0468801	1.65074	0.104154	1.55773	0.0474211
chr3_47460333_47460817_-	485	SCAP	0.263034	0.871192	0.822305	0.547863	1.23068	0.203231
chr9_35684804_35685265_-	462	TPM2	1.27122	4.40925e-80	0.94354	2.59532e-37	1.0776	4.46108e-56
chr5_32379316_32385613_-	6298	ZFR	-0.460458	0.00376418	-0.92438	4.87234e-06	-0.16554	0.236075
chr18_12982674_12984038_+	1365	SEH1L	0.23827	0.16101	-0.137789	0.167965	0.748823	0.127952
chr20_10265420_10273808_+	8389	SNAP25	-0.789752	0.00188394	-1.18152	2.76387e-06	0.414369	0.0361114
chr1_154207235_154207671_+	437	UBAP2L	-1.66956	0.034073	-1.1538	0.114749	-0.0225596	0.84993
chrX_18259499_18264696_-	5198	SCML2	0.292437	0.320145	-2.60129	3.75079e-08	-0.447402	0.140363
chr15_64973586_64973890_+	305	ZNF609	1.8788	0.0556762	2.15106	0.0287792	2.37073	0.00649048
chr1_47024472_47027149_-	2678	MKNK1	0.884907	0.289962	0.840083	0.37754	0.961378	0.290405
chr19_5208402_5210479_-	2078	PTPRS	0.122683	0.232504	-0.508347	0.275863	0.775119	0.0315548
chr10_12123626_12126538_+	2913	DHTKD1	0.122857	0.351749	-0.215274	0.545909	-0.108312	0.587542
chr3_47470160_47476497_-	6338	SCAP	-1.32532	0.00186961	-2.97797	0.000432786	-1.7038	0.00231875
chr19_11456304_11456753_-	450	NA	-0.158934	0.161152	-0.248454	0.0389021	0.847238	9.79494e-10
chr2_188361805_188368374_-	6570	TFPI	2.38123	0.17974	1.2185	0.414815	2.9833	0.0109922
chr8_145724444_145725478_+	1035	PPP1R16A	1.15274	1.61083e-27	1.25481	2.82798e-23	1.21818	3.49342e-27
chr1_162482613_162487891_+	5279	UHMK1	-1.52845	0.0138384	-1.23316	0.0161805	-0.744586	0.0719129
chr2_160569172_160585519_+	16348	2007-03-01	-0.198582	0.678919	-1.01531	0.266523	0.239348	0.656474
chr6_44224615_44225136_-	522	SLC35B2	1.29363	0.0146108	0.890805	0.0623783	1.69898	0.000898276
chr19_55774050_55776645_-	2596	HSPBP1	0.386486	0.0751782	0.604518	0.077165	2.26166	4.48293e-12
chr12_5860136_5915217_-	55082	NA	1.51539	0.270274	-0.532741	0.179248	0.311397	0.249799
chr11_14482877_14486456_-	3580	COPB1	0.368779	0.118745	-1.05667	0.235253	-0.579117	0.356518
chr1_160278966_160279981_-	1016	COPA	-0.777609	0.000362245	-1.41477	3.96416e-07	-1.04706	5.87288e-06
chr10_70513834_70514435_+	602	NA	-0.292958	0.713714	-1.86137	0.300815	-0.00561959	1
chr9_35059798_35060309_-	512	VCP	-0.155963	0.789966	0.168438	0.531459	0.0105135	0.592332
chr4_110736960_110739091_+	2132	NA	-0.550015	0.00641285	-0.98799	0.00305496	1.01279	0.000541471
chr19_54710330_54711265_+	936	RPS9	-1.55433	2.92998e-58	-1.73227	3.1455e-67	0.198424	0.000386951
chr19_40486053_40486192_+	140	PSMC4	2.22043	9.23989e-08	1.2726	0.0114712	0.681681	0.202839
chr19_10934575_10935732_+	1158	DNM2	-2.11223	0.0328829	-1.68603	0.04926	-1.12478	0.169936
chr22_50943966_50944102_-	137	LMF2	1.97868	5.61376e-10	1.44285	0.000183007	2.41472	2.67054e-14
chr21_42622828_42647297_+	24470	BACE2	0.831929	6.72713e-07	0.16088	0.0676835	0.380711	0.0569893
chr3_15283760_15288238_+	4479	NA	1.72593	0.0467698	0.34353	0.437274	2.69874	4.42643e-09
chr14_21731495_21737456_-	5962	HNRNPC	-1.34939	2.10414e-06	-1.42537	2.53813e-08	-0.656301	0.00163145
chr14_24771312_24771437_+	126	NOP9	4.41327	9.62466e-06	3.05495	0.026447	4.56196	9.24981e-07
chr5_37327878_37328459_-	582	NUP155	0.433614	0.413592	0.996561	0.119907	2.58314	6.01822e-06
chr1_153782786_153784206_-	1421	GATAD2B	-1.51329	0.00578455	-1.40216	0.0114469	0.714357	0.141505
chr2_135696632_135700181_+	3550	CCNT2	-0.198808	0.0323381	0.303614	0.118151	0.975162	7.35415e-06
chr6_99819463_99825261_-	5799	COQ3	0.364257	0.482414	-0.949006	0.402394	0.600593	0.198196
chr3_100211772_100238305_+	26534	NA	-0.00666195	0.168664	-1.09743	1.81163e-05	-0.292374	0.00131343
chr19_5651083_5653125_+	2043	SAFB	-0.868725	0.239635	-1.03322	0.10388	-0.951464	0.301359
chr8_134488843_134558016_-	69174	ST3GAL1	0.983692	0.0234002	0.374057	0.162486	0.687616	0.0898448
chr13_49684542_49688790_+	4249	FNDC3A	1.17834	0.628932	0.496629	0.751168	-0.254227	0.716149
chr17_57760897_57760985_+	89	CLTC	3.11143	1.02642e-09	2.92123	3.11047e-06	2.26866	0.00168005
chr20_62364704_62364938_+	235	ZGPAT	2.7375	7.219e-07	1.49068	0.0614614	2.16534	0.0145079
chr19_55556677_55558754_-	2078	RDH13	-0.850341	0.0331498	-0.797244	0.00688422	-0.607683	0.119154
chr7_127724899_127725762_+	864	SND1	1.40161	0.155881	0.0585311	0.23025	2.32471	2.81769e-05
chr19_50172421_50173472_+	1052	NA	0.364776	0.11036	-0.391777	0.376832	0.417797	0.0344755
chr6_108533458_108544153_-	10696	NA	-0.154335	0.255999	-0.383036	0.119602	0.709747	0.0411398
chr3_57850443_57875767_+	25325	SLMAP	1.45504	0.34032	0.212397	0.36769	0.63166	0.128109
chr11_4411688_4414862_-	3175	TRIM21	0.78136	0.38067	1.06011	0.493685	0.306444	0.337662
chr11_65351236_65351711_+	476	EHBP1L1	-0.401459	0.297255	-1.22192	0.000636784	-0.666576	0.0441724
chr2_97757449_97760437_-	2989	FAHD2B	0.76184	0.084549	1.73697	0.0404448	1.36479	0.445119
chr12_4665716_4668022_+	2307	RAD51AP1	0.242666	0.0119217	0.316482	0.036469	1.44847	1.98123e-21
chr20_35238133_35240394_+	2262	NA	-0.47942	0.119628	-0.404687	0.236195	1.11238	3.23919e-07
chr11_129735878_129739388_-	3511	NFRKB	-0.619178	0.039119	-1.07695	0.00693772	-1.32271	0.000894414
chr12_27091643_27107077_+	15435	FGFR1OP2	-0.90085	0.0988616	-1.63387	0.0610609	-0.659068	0.336373
chr9_99106278_99113384_-	7107	NA	0.196356	0.641637	-0.2595	0.346532	-0.0904375	0.407969
chr1_235359430_235383107_-	23678	ARID4B	1.23472	0.000279102	1.24817	2.22073e-05	0.870445	0.0380182
chr12_1812148_1863423_+	51276	NA	-0.791602	0.270353	0.0548329	0.862291	-0.968483	0.455553
chr6_26402640_26405585_+	2946	BTN3A1	-0.910643	8.81957e-05	-1.35922	9.35688e-08	-0.780573	0.00224683
chr8_141813749_141828375_-	14627	PTK2	-0.61416	0.0910854	-1.32107	0.142889	-2.6883	0.000183681
chr8_103855975_103862226_-	6252	AZIN1	2.09335	0.00216841	1.61716	0.00942804	1.5502	0.0549069
chr12_49960624_49961830_-	1207	MCRS1	0.452111	0.0358742	0.10933	0.464334	0.915293	0.0138073
chr17_26696049_26696309_-	261	VTN	1.3015	0.0286868	0.828624	0.0163298	2.16187	2.81564e-15
chr1_173722693_173725061_+	2369	NA	2.06914	3.7299e-06	1.38746	0.000761318	2.13538	0.000859877
chr12_51447643_51450132_+	2490	NA	-0.603943	8.82374e-07	-0.918927	6.45597e-16	-0.558859	1.42257e-10
chr16_16415657_16416162_+	506	NA	-1.41067	3.55347e-05	-1.95379	7.80962e-08	-1.22522	0.00394164
chr1_44475768_44489919_-	14152	NA	-0.990662	6.65733e-07	-1.00709	3.15112e-06	-0.360961	0.0983965
chr3_183961709_183962388_-	680	NA	1.09788	3.46094e-06	0.314236	0.0108361	2.48091	6.27153e-43
chr5_131534073_131534571_-	499	P4HA2	0.36108	0.480858	-0.0858642	0.72117	2.42559	4.99333e-08
chr11_67261308_67261392_-	85	PITPNM1	2.87895	7.59108e-07	2.53431	0.000212527	1.67554	0.0217967
chr17_79478652_79478928_-	277	ACTG1	-0.056034	0.0757208	-0.399349	6.65418e-15	-0.382323	4.23492e-13
chr3_184587316_184588487_+	1172	NA	4.37402	1.86509e-06	3.21122	0.00407847	4.32854	1.12798e-07
chrX_133906313_133915850_-	9538	FAM122B	-2.38182	1.48617e-17	-2.5799	5.52845e-20	0.500974	0.00197154
chr14_92268765_92278655_-	9891	TC2N	3.1964	0.000769321	2.6612	0.00413233	0.748461	0.104447
chr22_42342009_42342420_-	412	CENPM	0.25214	0.479886	-0.28527	0.562371	1.4479	0.0168636
chr9_90344650_90345922_+	1273	NA	-0.280648	0.410452	-0.540511	0.0514167	0.161093	0.30485
chr1_92732150_92732256_-	107	GLMN	-1.06446	0.168653	-0.888378	0.296508	1.84794	2.43236e-05
chr19_45161178_45162009_+	832	PVR	-0.183816	0.425212	-3.85612	0.00103485	1.6833	1.15093e-05
chr1_26883591_26885297_+	1707	RPS6KA1	0.314109	0.757996	1.10692	0.535836	0.032697	0.636956
chr1_155108448_155108774_+	327	NA	-0.272393	0.538862	0.0734622	0.812197	0.896616	0.00636837
chr12_57058584_57065532_-	6949	NA	0.123132	0.0466442	-1.04723	1.88046e-05	1.00186	1.3565e-12
chr5_64956724_64960060_+	3337	NA	0.475597	0.23824	0.112482	0.114564	0.759507	0.00846225
chr3_129152979_129156562_-	3584	MBD4	-0.0712861	0.100047	-0.279718	0.00703503	0.191563	0.0132471
chr1_228296175_228296655_-	481	MRPL55	0.223088	8.4571e-05	0.0892213	0.102425	0.569932	4.07993e-27
chr1_207510754_207532890_+	22137	NA	-1.66873	2.5906e-63	-0.764082	8.40957e-15	-0.789527	1.19146e-28
chr20_49520538_49545187_-	24650	ADNP	-1.35669	5.48044e-06	-0.490157	0.0478934	0.697896	0.0022604
chr1_171556360_171556786_+	427	PRRC2C	-0.521956	0.101892	-2.8978	0.00469269	-1.34428	0.0468359
chr12_95905774_95906576_+	803	METAP2	2.25417	0.149635	2.0259	0.279162	2.95793	0.0420723
chr15_25650649_25654234_-	3586	UBE3A	-1.64528	4.51662e-06	-0.77014	0.0515692	-0.156766	0.447858
chr17_16343017_16343498_+	482	LRRC75A-AS1	-1.49443	2.34852e-81	-2.89718	1.295e-100	-0.565199	4.88223e-18
chr3_186508044_186508114_-	71	RFC4	2.6638	1.295e-100	2.54455	1.295e-100	1.87216	2.643e-61
chr6_7601757_7602855_+	1099	SNRNP48	-0.370082	0.439606	-1.45233	0.0305542	-1.44617	0.00940673
chr17_40024157_40024961_-	805	ACLY	1.90345	0.0159258	1.4408	0.0269876	1.12873	0.371719
chr1_109200201_109203584_-	3384	HENMT1	0.646175	0.0554941	-0.0188708	0.210137	0.673445	0.0778418
chr20_48257202_48259004_-	1803	B4GALT5	0.992765	0.383447	1.31216	0.319647	2.2192	0.0167918
chr10_30605139_30611319_-	6181	MTPAP	-1.12996	0.171691	-2.68143	0.0270432	-0.192569	0.222749
chr19_15228826_15229976_-	1151	ILVBL	-0.317198	0.243398	-1.00172	0.00181878	0.0885759	0.570241
chr10_12252023_12257738_+	5716	NA	-0.231946	0.410379	0.677865	0.419394	1.07944	0.0769466
chr10_103892978_103897606_+	4629	PPRC1	0.612366	0.0382765	0.253651	0.243782	0.30667	0.17817
chrX_151867738_151869099_+	1362	NA	1.94023	7.98024e-08	1.43279	1.6492e-06	1.51617	3.72178e-05
chr3_69111330_69112132_-	803	UBA3	-0.42854	0.360876	-0.562381	0.237397	2.23598	3.88327e-05
chr12_133151150_133153384_+	2235	FBRSL1	0.810704	0.0157933	0.50586	0.10099	2.01231	1.23669e-09
chr3_15283095_15283684_+	590	CAPN7	-2.27847	0.18361	-1.41801	0.0817427	-1.11197	0.195672
chr2_37545042_37551823_-	6782	NA	1.25586	1.67354e-07	0.424213	0.0476518	0.30117	0.176622
chr17_5336735_5338192_-	1458	NA	0.660698	0.00373913	0.144635	0.301094	1.36627	1.00846e-09
chr20_57561263_57562762_+	1500	NA	0.503486	0.0495625	-0.258933	0.417407	1.38993	4.39859e-10
chr10_35299370_35300775_-	1406	CUL2	-0.403606	0.291704	-0.141788	0.168683	-0.708504	0.275027
chr17_7530732_7530874_-	143	SAT2	0.212292	0.510519	0.327373	0.264443	0.555223	0.061314
chr2_74754186_74754374_-	189	AUP1	1.0722	1.63507e-15	0.751464	4.2898e-08	1.20492	3.72052e-18
chr17_26659013_26662365_-	3353	IFT20	0.807862	0.0376193	0.413123	0.138156	2.48496	6.65535e-13
chr18_33552870_33554858_+	1989	C18orf21	-0.358405	0.0506505	-0.303498	0.141838	-0.832768	0.0727174
chr6_56912194_56915571_+	3378	KIAA1586	0.588211	0.281301	0.167528	0.879625	1.42501	0.0887447
chr10_94715471_94733809_+	18339	EXOC6	-1	0.385204	-0.415037	0.39751	-0.148099	0.776177
chr6_52129584_52130872_-	1289	MCM3	-0.359765	0.00917076	-0.215028	0.0207613	-0.886921	1.79541e-06
chr10_104161916_104162008_+	93	NFKB2	2.97629	1.75284e-64	2.56251	6.12832e-43	-0.115984	0.69651
chr10_73990198_73992758_+	2561	ANAPC16	0.744271	0.000657319	1.25162	0.129221	0.182031	0.0403649
chr1_93592856_93599259_+	6404	MTF2	-0.0519946	0.171098	-0.286161	0.248112	1.48157	3.62711e-09
chr9_134361569_134362553_+	985	PRRC2B	0.279553	0.0636421	0.284749	0.176426	0.124085	0.416849
chr9_19376649_19378365_-	1717	RPS6	0.253338	0.0751577	-0.731422	1.40111e-05	0.724644	1.2668e-10
chr1_150802441_150804293_-	1853	ARNT	1.13446	0.000291144	1.51096	2.91358e-05	1.42986	3.72516e-07
chr6_42633983_42637829_+	3847	UBR2	0.539546	0.835213	0.669052	0.620811	0.76691	0.689758
chr1_53343641_53347142_+	3502	ZYG11A	-2.92746	1.67121e-12	-2.30073	1.99826e-09	0.338211	0.0876908
chr6_146214529_146215285_-	757	SHPRH	1.752	0.00650522	2.35802	0.011299	3.92592	8.61621e-10
chr3_179104417_179107791_+	3375	MFN1	-0.534153	0.512771	-0.509622	0.513976	0.709068	0.22273
chr16_88636974_88643517_+	6544	ZC3H18	1.07487	0.0249009	0.872001	0.144494	0.458968	0.416359
chr7_102207530_102208456_-	927	POLR2J3	-0.742553	0.0125372	-0.679352	0.0531039	-1.19184	0.000745325
chrX_48919589_48919765_+	177	CCDC120	1.76989	0.038236	0.683038	0.370477	0.0359793	0.2608
chr1_185274775_185275616_-	842	IVNS1ABP	1.03087	2.15154e-26	0.681134	2.98508e-10	1.00363	2.02227e-29
chr9_133320382_133325658_+	5277	ASS1	1.25301	5.30809e-46	0.946103	4.04587e-27	2.30582	4.59389e-95
chr10_35819171_35841946_+	22776	CCNY	-1.78136	0.0301949	-1.76344	0.0209734	-1.11548	0.0113026
chr20_43348758_43355727_+	6970	NA	-0.538343	1.35901e-07	-2.1869	1.494e-28	-0.743047	1.63723e-05
chr2_58421408_58425728_-	4321	FANCL	-0.140829	0.676043	0.143018	0.104044	-1.02534	0.61825
chr16_85112609_85114920_+	2312	KIAA0513	0.536975	0.0212553	0.498711	0.0345881	0.838041	0.000192311
chr6_136268662_136429868_+	161207	PDE7B	-0.582668	0.0216659	0.0901978	0.288322	0.325067	0.686284
chr8_23060274_23069628_-	9355	TNFRSF10A	-0.537815	0.109086	-0.837943	0.209559	0.416714	0.201577
chr11_810039_811596_+	1558	NA	-0.00493675	0.325709	0.0717989	0.446819	0.284705	1.03436e-06
chr10_123686042_123687358_-	1317	NA	1.62703	1.75179e-08	1.31619	0.000473604	2.42079	6.15559e-10
chr22_24143157_24145481_+	2325	SMARCB1	0.50436	0.00342786	-0.170348	0.325706	-0.951275	0.000218569
chr3_186508044_186509513_-	1470	RFC4	0.660849	3.52067e-27	0.871943	1.11789e-27	0.811059	5.58603e-21
chr1_161145864_161146223_-	360	B4GALT3	-0.546979	0.0154787	-0.44545	0.0819563	0.60315	0.0495445
chr16_30012361_30016541_+	4181	INO80E	-0.228199	0.00287975	-0.627607	6.73084e-14	0.164163	0.000327723
chr13_28004758_28006680_+	1923	NA	-0.718283	0.0699894	-1.17959	0.011582	0.866263	0.000193621
chr1_155658965_155679563_+	20599	DAP3	0.139041	0.44262	0.127408	0.169359	0.697971	0.0833053
chr8_30021691_30032600_+	10910	DCTN6	-0.415799	0.00540249	-0.506815	0.00236942	-1.12553	0.00788596
chr1_52222030_52226361_+	4332	OSBPL9	-2.81105	6.80897e-22	-3.765	4.47784e-25	-0.944055	1.21106e-05
chr17_78115180_78115580_-	401	EIF4A3	0.639491	0.0502957	0.609267	0.225946	0.130292	0.507101
chr11_94917758_94922942_-	5185	NA	0.312796	0.511778	-0.0462341	0.433876	2.59111	0.00485488
chr16_30996618_30996804_+	187	NA	1.62887	7.82206e-10	0.101554	0.0747545	1.44095	1.84711e-11
chr1_244849971_244852550_+	2580	DESI2	-3.50679	0.000201625	-2.2042	0.00114423	-1.21969	0.0187855
chr12_57602982_57603474_+	493	LRP1	1.99388	0.0654891	1.51314	0.16299	1.99563	0.0951078
chr11_31448027_31451817_+	3791	NA	-0.56976	0.0481334	-0.551904	0.231429	-0.134062	0.636106
chr3_119222467_119222800_+	334	TIMMDC1	1.61913	0.119463	1.13573	0.407132	2.13766	0.00754126
chr16_69056882_69074210_+	17329	TANGO6	-0.952785	0.167344	-1.50053	0.198387	0.472029	0.386012
chr16_16417146_16418240_+	1095	AC138969.4	1.08542	8.27e-09	-0.0331802	0.381003	1.32058	4.80535e-08
chr6_7310262_7313274_-	3013	SSR1	3.35821	2.05213e-10	0.59905	0.239025	5.28033	1.59889e-45
chr2_190649319_190656515_+	7197	PMS1	-0.494967	0.0775782	-0.851386	0.242968	0.0723508	0.758408
chr13_76370885_76374819_+	3935	LMO7	0.662032	0.229024	-0.0478609	0.787057	-0.0484059	0.824199
chr19_985975_989761_+	3787	WDR18	3.27859	1.02751e-07	3.86988	3.79362e-10	3.54721	2.93942e-09
chr8_145533582_145535006_+	1425	HSF1	1.87609	1.2371e-92	1.13027	2.52329e-21	0.516973	0.000179625
chr3_39448255_39449093_+	839	RPSA	2.2402	3.72103e-14	1.66545	5.57486e-07	2.26275	1.68413e-15
chr17_41150848_41151949_+	1102	RPL27	-0.315934	0.0528019	-0.991453	5.80216e-08	-0.255322	0.0597171
chr1_31453013_31454158_-	1146	PUM1	-0.362099	0.777061	-0.536227	0.747887	1.89228	0.0251925
chr1_150528041_150528672_+	632	NA	2.32835	6.33871e-09	1.56535	6.41064e-05	2.79699	6.44249e-15
chr14_73614802_73637504_+	22703	PSEN1	-0.29971	0.515155	-1.53842	0.393183	0.124496	0.349603
chr12_56642350_56642542_-	193	ANKRD52	2.602	4.72202e-06	1.28277	0.0481948	1.33299	0.0405874
chr19_18047388_18053464_+	6077	CCDC124	0.586526	0.24305	-1.57348	0.108028	-0.00727605	0.700259
chr3_88105149_88107168_-	2020	CGGBP1	0.204232	0.0604173	-0.0846415	0.461334	0.278072	0.0378554
chr15_66737045_66779565_+	42521	NA	-1.65271	6.49049e-06	-0.875475	0.00074005	-1.04298	0.00211464
chr8_74872053_74881794_-	9742	TCEB1	-0.433804	0.0348297	-0.81627	0.00305035	0.644872	0.0441372
chr1_2332374_2333645_+	1272	RER1	0.404475	0.147168	-0.136096	0.379851	1.17227	3.83285e-07
chr19_17420466_17424831_+	4366	DDA1	-0.732519	0.0688189	-1.59553	0.00846172	-0.334828	0.310208
chr13_79889128_79892955_-	3828	NA	-1.3179	6.10581e-25	-0.984814	4.57466e-15	-0.649443	7.26824e-10
chr3_42680398_42680479_+	82	NA	0.0176585	0.823847	0.0608611	0.429156	-0.0426145	0.564487
chr1_150941607_150947094_-	5488	CERS2	0.867707	2.71568e-05	-0.0650391	0.46591	2.04591	5.3723e-31
chr8_82615359_82621022_-	5664	ZFAND1	-0.201972	0.103157	-0.435476	0.15841	0.192609	0.637852
chr1_171556890_171557517_+	628	PRRC2C	-1.406	0.00649883	-1.93544	0.002005	1.13031	0.00578346
chr16_24579214_24580065_+	852	RBBP6	-0.122026	1	-0.466412	0.652953	1.09952	0.384021
chrX_106198318_106199709_-	1392	MORC4	-1.16024	0.281643	0.598666	0.600207	1.15085	0.204634
chr3_170585923_170586086_-	164	RPL22L1	-0.493745	0.0185639	-0.105995	0.374901	-0.00247673	0.224881
chr19_9939069_9940640_+	1572	UBL5	0.297848	0.24793	-0.953863	2.65672e-08	0.0398406	0.629495
chr16_1555602_1556238_+	637	TELO2	0.0356751	0.639632	0.0512435	0.634616	0.0860352	0.1677
chr17_2267957_2268190_+	234	SGSM2	2.86839	2.07411e-05	1.37756	0.160166	1.96737	0.00436764
chr2_157293127_157332609_+	39483	GPD2	0.71727	0.0696238	1.03	0.299169	-0.329462	0.669291
chr11_85701421_85707868_-	6448	PICALM	-0.723858	0.0165312	-1.56304	0.00297916	-0.226457	0.392874
chr3_150290316_150299404_+	9089	EIF2A	0.00716302	0.832429	-0.218102	0.169964	0.115608	0.590418
chr10_32120728_32132388_-	11661	ARHGAP12	-0.713157	0.0406278	-2.38606	0.000479206	-0.358032	0.1796
chr6_1742820_1930336_-	187517	GMDS	-1.57575	7.38246e-07	-0.921054	0.00246113	-0.85779	0.00131302
chr17_5291272_5292121_-	850	NUP88	2.02969	1.54829e-21	1.82616	2.02169e-19	1.73914	1.39478e-20
chr10_123718925_123719872_-	948	NA	0.50046	0.0382634	0.591194	0.00225609	0.850948	4.74509e-07
chr19_56188584_56189892_+	1309	NA	3.60127	1.75736e-24	2.46404	3.17518e-07	3.02627	7.30809e-13
chr17_36367522_36375099_-	7578	NA	-0.405122	0.516035	0.268735	0.322285	-0.635003	0.314708
chr15_43018615_43019818_-	1204	CDAN1	1.48554	0.00298738	0.388255	0.356054	2.3963	5.09581e-06
chr9_139110654_139110839_-	186	NA	-0.351249	0.570517	-0.891404	0.159499	-1.77571	0.0070837
chr2_219617989_219618306_+	318	NA	1.64311	0.00848998	0.569096	0.290098	1.22229	0.0206217
chr19_5016350_5039846_+	23497	NA	-0.00822051	0.94958	-0.210882	0.781829	0.175087	0.418535
chr16_3073362_3073474_-	113	HCFC1R1	0.128938	0.715552	0.404005	0.183638	0.722164	0.017665
chr1_146057734_146066114_-	8381	NBPF11	-0.0240944	0.605694	0.103363	0.433597	0.524637	0.0352056
chr1_182824848_182825666_+	819	DHX9	1.02952	0.00207995	-0.299328	0.545795	0.597899	0.0366892
chr15_56130802_56132644_-	1843	NEDD4	-1.54511	0.138879	-1.18286	0.192119	-1.8464	0.100662
chr20_42339450_42340127_+	678	NA	0.146259	0.0583121	0.509928	0.0385047	1.04984	0.00394126
chr8_145749489_145749644_+	156	LRRC14	0.278664	0.00105964	0.505519	2.34217e-11	0.59777	6.96778e-14
chr17_58538148_58539170_-	1023	APPBP2	-0.972272	0.26698	-0.706024	0.570427	0.648492	0.369891
chr22_21351255_21351520_+	266	LZTR1	2.1856	1.17519e-08	0.953502	0.00874355	0.00914598	0.868283
chr6_111280455_111281616_+	1162	GTF3C6	0.546982	0.610926	-1.437	0.420996	-0.653518	0.704064
chr5_172447370_172461401_+	14032	ATP6V0E1	-1.38494	0.00172097	-2.2246	3.36766e-05	-1.38466	0.0023838
chr1_233086490_233092092_+	5603	NTPCR	0.760927	0.191672	0.101346	0.32111	2.10136	0.00821753
chr8_97245455_97246338_-	884	NA	1.08506	0.00032959	0.318857	0.0416422	2.42747	7.4992e-23
chr17_7228299_7228527_-	229	NEURL4	0.577303	0.152997	0.670305	0.190542	0.13047	0.767351
chr2_203167780_203168108_+	329	NOP58	3.19739	3.36636e-06	0.177204	0.882512	2.20519	0.000461586
chr17_18148974_18149057_-	84	FLII	3.89331	1.295e-100	3.15321	5.60222e-73	1.64898	1.21013e-12
chr17_16248025_16251929_-	3905	CENPV	0.0644402	0.172616	-0.542651	1.37968e-06	0.49526	0.0237065
chr15_90809108_90809519_+	412	NGRN	-0.0398845	0.0122472	-0.0198029	0.484009	-0.0031788	0.458687
chr12_121000873_121001134_+	262	RNF10	1.74846	0.00298365	1.12329	0.165515	2.64962	1.065e-05
chr15_41046988_41047280_-	293	RMDN3	0.810547	0.278168	-2.8606	0.0157859	0.0869081	1
chr5_133509713_133512545_-	2833	SKP1	-0.443417	0.00761613	-0.456638	0.00517696	0.889619	3.04526e-14
chr1_54320724_54325728_-	5005	YIPF1	1.33815	1.21122e-08	0.917997	1.471e-06	2.16536	3.92967e-19
chr2_209167077_209168894_+	1818	PIKFYVE	-0.481533	0.599651	-0.25634	0.914756	-0.996175	0.143216
chr14_24770928_24771170_+	243	NOP9	1.6909	0.0107259	0.738079	0.306818	1.08597	0.084671
chr15_41021832_41023252_+	1421	RAD51	-0.567083	0.461704	-0.757914	0.260249	0.27468	0.700508
chr5_131562914_131563482_-	569	P4HA2	-0.168704	0.541385	-0.515985	0.17015	-0.433797	0.203784
chr20_33722752_33725682_-	2931	EDEM2	1.48086	0.107229	0.706846	0.605908	1.86014	0.106272
chr10_126605841_126631025_+	25185	RP11-298J20.4	0.604685	0.0975385	0.40864	0.193821	0.673812	0.0127853
chr22_38333799_38336715_+	2917	MICALL1	-1.63651	0.0363224	-2.30753	0.0205117	-3	0.0178063
chr7_157202695_157208709_+	6015	DNAJB6	-0.701157	1.7881e-12	-0.660556	7.35739e-10	-0.665073	1.39238e-08
chr19_15218332_15219476_+	1145	NA	0.441976	2.06637e-05	0.283268	0.00577843	1.53418	2.01841e-69
chr1_38435407_38445136_-	9730	NA	-0.148712	0.0965836	-0.399044	0.176285	0.423451	0.234672
chr4_174090112_174169130_+	79019	GALNT7	0.345875	0.0365778	0.955678	0.000927569	-0.942183	0.00444994
chr6_3081350_3083318_+	1969	RIPK1	0.563288	0.249726	0.456157	0.393922	-0.612754	0.461923
chr6_43488512_43488669_+	158	POLR1C	-0.0409974	0.86112	-0.375743	0.477264	0.743583	0.0433217
chr1_65301189_65301780_-	592	JAK1	1.09318	0.465377	0.570287	0.633112	1.63924	0.0999977
chr8_145651155_145651562_-	408	NA	1.60924	1.00398e-24	0.785241	0.000182002	0.36872	0.00772181
chr17_78188564_78188831_-	268	SGSH	-0.0220263	0.89627	-1.58496	0.161241	0.375509	0.566196
chr1_154187050_154192311_-	5262	C1orf43	0.540062	0.0515371	-0.176817	0.384801	0.972375	0.000142886
chr12_65134468_65136920_-	2453	GNS	-0.754987	0.318129	-0.629384	0.168029	1.10903	0.0109362
chr6_42936723_42937405_-	683	PEX6	3.15257	4.39619e-08	2.66752	1.12045e-05	4.61812	2.15285e-14
chr19_55791070_55791402_-	333	HSPBP1	-0.00942501	0.044445	-1.79083	0.00137119	-1.24739	0.00379167
chr8_109482350_109489010_+	6661	NA	-0.157541	0.185413	-0.0677218	0.498826	1.21652	7.17069e-06
chr5_176074703_176079743_+	5041	TSPAN17	1.24209	0.0167513	0.626463	0.0772981	2.24181	7.76385e-05
chr13_42882745_42887182_+	4438	AKAP11	-1.12928	0.0455412	-0.873645	0.0414869	0.723093	0.135212
chr18_10735328_10736601_-	1274	NA	-0.112471	0.91744	-1.49259	0.303337	-2.70711	0.0567725
chr19_10935897_10939711_+	3815	DNM2	-0.96987	0.36058	-1.2092	0.168979	0.0703302	0.741846
chr12_42836543_42839774_+	3232	PPHLN1	0.515794	9.20673e-09	-0.0558207	0.501687	0.627461	3.10142e-09
chr1_232539317_232551239_-	11923	SIPA1L2	1.02106	0.025359	0.392317	0.222132	1.36257	0.0476788
chr8_62546283_62550505_-	4223	NA	0.294577	0.546467	-0.304695	0.560091	0.410382	0.330321
chr7_155094556_155095534_+	979	INSIG1	0.114527	0.41422	-0.73639	0.0579779	-0.507216	0.0352171
chr5_14713082_14713652_-	571	ANKH	0.626564	0.125485	-0.465709	0.80663	1.18247	0.0793042
chr18_21660875_21662876_+	2002	NA	1.3881	0.152623	0.407424	0.48373	2.29018	0.00795899
chr10_60121161_60123368_+	2208	UBE2D1	-1.26873	0.00294467	-1.39147	0.0101164	0.143768	0.176118
chr11_65769984_65770705_+	722	BANF1	-0.0796383	0.45157	-0.928762	2.46585e-06	-0.678487	8.50847e-05
chr3_119585475_119595259_-	9785	GSK3B	-0.928213	0.0907368	-2.39755	0.0224295	2.27099	8.46576e-07
chr1_156708556_156710803_-	2248	MRPL24	0.865098	0.000579194	0.252788	0.127573	0.935621	2.99103e-06
chr3_185304302_185307901_+	3600	SENP2	1.25066	0.283656	0.355449	0.503145	0.0742246	0.612223
chr17_65116728_65119085_-	2358	HELZ	1.01582	0.114442	2.24101	0.171039	0.384143	0.611448
chr6_25093916_25097288_-	3373	CMAHP	1.20511	0.0481408	0.504704	0.322772	1.03194	0.170937
chr1_233482368_233489552_+	7185	RP5-862P8.2	0.5025	0.457322	-0.296132	0.507237	0.68574	0.428734
chr6_43006430_43006579_-	150	CUL7	2.11993	7.31414e-16	0.758973	0.0482646	2.04747	2.74268e-11
chr16_1412535_1412611_+	77	GNPTG	2.61329	8.96413e-97	2.11083	4.53586e-44	1.11713	1.23954e-09
chr11_65404160_65404236_+	77	PCNXL3	1.71283	3.74848e-39	1.85313	8.66194e-44	0.645878	0.00233854
chr3_10184705_10188197_+	3493	VHL	0.494044	0.113109	-0.153465	0.729113	0.408464	0.0538185
chr2_114383306_114384054_-	749	NA	0.157795	0.671515	0.549912	0.197102	1.71133	0.0215348
chr22_31854636_31858917_-	4282	EIF4ENIF1	0.0835608	0.599684	-0.948907	0.401899	-0.801593	0.407162
chr13_33111164_33112754_-	1591	N4BP2L2	-1.89553	0.0818559	-0.498119	0.0831282	-1.47131	0.0483394
chr12_109046193_109048081_-	1889	CORO1C	0.772845	0.145468	-0.565893	0.132894	0.630816	0.257174
chr19_7607814_7607892_+	79	PNPLA6	4.34054	2.09353e-31	4.37368	2.47134e-30	2.19592	0.00294487
chr7_17861304_17865644_-	4341	SNX13	2.43359	0.0742963	1.17075	0.180869	0.851199	0.329063
chr7_127955073_127961318_-	6246	RBM28	0.0152917	0.0594779	-0.182676	0.850954	0.475338	0.193593
chr6_157470085_157488173_+	18089	ARID1B	0.780133	0.236641	1.00487	0.29447	-0.393342	0.735821
chr12_39713815_39716469_-	2655	KIF21A	1.91219	1.93058e-09	1.28415	1.18695e-05	0.844383	0.148615
chr14_78177223_78182114_+	4892	SLIRP	0.134545	0.365388	0.0810689	0.446846	0.634186	0.31605
chr16_58718082_58718620_-	539	SLC38A7	0.340191	0.0498877	0.243764	0.219187	-0.32073	0.301434
chr17_38416919_38418776_+	1858	WIPF2	-1.32193	0.2223	-0.754888	0.226062	0.630264	0.0608731
chr5_79974912_80021271_+	46360	MSH3	-1.16572	0.185328	0.0506417	0.889214	-1.86163	0.0917427
chr1_46655029_46655129_-	101	POMGNT1	-0.250015	0.528644	-0.695013	0.0642908	-0.47297	0.29711
chr3_195594135_195594231_-	97	TNK2	1.9757	0.00166945	1.77621	0.00673521	0.950803	0.261896
chr5_36177394_36181919_+	4526	SKP2	-1.75681	4.08843e-23	-2.50279	1.09988e-46	-1.12635	3.68083e-17
chrX_23726061_23731251_-	5191	ACOT9	-2.20823	0.0198376	-1.76456	0.0868233	-2.22896	0.0951052
chr2_55494771_55496304_-	1534	MTIF2	0.725941	0.174561	0.551442	0.0145087	-0.384948	0.535384
chr2_54026218_54028849_+	2632	NA	0.107627	0.0304663	1.0949	0.0293995	0.471105	0.106273
chr8_145151153_145151239_+	87	CYC1	3.80966	5.49948e-56	3.54599	1.02861e-40	3.70165	4.04201e-41
chr1_161179721_161180093_+	373	NA	2.82262	8.60873e-15	1.17879	0.00860379	2.24187	8.81292e-16
chr3_194134568_194146070_-	11503	NA	0.573006	0.000102756	0.22943	0.000551368	0.745688	0.000132992
chr9_116151386_116151717_-	332	ALAD	1.06489	0.35073	0.0578441	1	-0.252158	0.8871
chr11_117063974_117064568_+	595	SIDT2	0.705898	0.168236	-1.50328	0.437985	1.82056	0.0131771
chr6_24523153_24528224_+	5072	ALDH5A1	0.0584956	1	2.63631	0.20916	0.0917925	0.714638
chr16_31503661_31504923_-	1263	NA	0.866641	6.19553e-06	0.225508	0.1116	1.3938	6.07669e-14
chr19_19758134_19758222_-	89	ATP13A1	4.18526	8.20624e-24	3.37777	2.89916e-09	2.07762	0.0051096
chr3_100018175_100020910_+	2736	TBC1D23	-2.86236	0.0169201	-1.25523	0.201148	-0.963	0.235067
chr12_132539753_132546654_+	6902	EP400	0.311537	0.325426	0.793508	0.23924	0.760213	0.143449
chr4_39779430_39779979_+	550	UBE2K	-0.376565	0.242976	-0.321819	0.452198	1.89624	0.0228137
chr12_115117777_115118683_-	907	TBX3	-1.03869	2.3349e-07	-1.679	8.40131e-16	0.240085	0.027414
chr11_6550351_6554910_+	4560	NA	2.03272	0.0383171	1.01276	0.0547235	3.70511	0.00186244
chr9_102977770_102988343_+	10574	INVS	-0.168819	0.263424	-0.510416	0.310114	-0.0113153	0.357376
chr5_55247903_55250637_-	2735	NA	2.10787	0.000508411	-0.112532	0.175775	2.10422	1.33715e-06
chr9_127683519_127684001_-	483	GOLGA1	0.00382171	0.96214	-1.65674	0.00115652	-0.299902	0.462308
chr7_102953090_102953393_-	304	DNAJC2	-0.654307	0.242664	-1.31436	0.0565788	0.237482	0.724822
chr10_75577312_75579289_-	1978	CAMK2G	-0.840011	0.0016688	-1.01009	0.000201662	-0.20952	0.327074
chr17_79662253_79662815_+	563	HGS	2.54807	1.23308e-32	2.2052	7.29436e-17	1.32019	3.26525e-05
chr16_4776855_4776979_-	125	ANKS3	0.500063	0.520602	1.04461	0.267072	0.747166	0.428254
chr15_59960337_59961090_-	754	BNIP2	-1.20923	0.0828185	-1.32796	0.0895307	0.40891	0.460152
chr17_35508346_35512604_-	4259	ACACA	-0.104995	0.790671	0.552541	0.545832	2.18558	0.000701503
chr11_36296322_36297686_-	1365	COMMD9	-1.19663	0.00158518	-2.86448	5.24035e-05	-0.971257	0.0134213
chr4_39747430_39776453_+	29024	NA	-1.55637	0.00365612	-0.436085	0.0798167	-0.701977	0.0360303
chr1_28343750_28354299_-	10550	EYA3	1.46315	0.000939552	-0.499571	0.67831	-0.462734	0.680394
[truncated: 19,787 more rows]
