# Supplementary material for: Smu1 and RED are required for activation of spliceosomal B complexes assembled on short introns
Source: Nat Commun. 2019 Aug 13;10:3639. doi: 10.1038/s41467-019-11293-8 (PMC6692369; doi:10.1038/s41467-019-11293-8)
Supplement: Supplementary file 6 — Supplementary Data 2 [file 41467_2019_11293_MOESM6_ESM.xlsx]

## Sheet: AltSplicing_SMU1
INCL_COORDs	Gene_Name(s)	High_Confidence_Junction	Competing_Junction	minJDist	COMPET_TYPE	HCJ_5'ss	HCJ_3'ss	HCJ_Junc	CompJ_5'ss	CompJ_3'ss	CompJ_Junc	HCJ_LR(KD/CNT)	CompJ_LogRatio(KD/CNT)	HCJ_Delta(KD-CNT)	CompJ_Delta(KD-CNT)	HCJ_Pval	CompJ_Pval	HCJ_Eff_CNT	HCJ_Eff_KD	HCJ_N_CNT	HCJ_N_KD	HCJ_PSI1	HCJ_PSI2	CompJ_Eff_CNT	CompJ_Eff_KD	CompJ_N_CNT	CompJ_N_KD	CompJ_PSI1	CompJ_PSI2
chr1:100609698-100614181	TRMT13	chr1_100609699_100613449_+	chr1_100609699_100614180_+	0	COMP_3'SS_-731_CE	known	known	known	known	known	novel	-0.479436	2.12979	-0.380867	0.881138	0.000691169	6.24736e-27	0.33209	0.205607	88	65	1	0.619133	0.0485075	0.4081	12	130	0.118862	1
chr19:15233840-15234186	ILVBL	chr19_15233841_15233926_-	chr19_15234054_15234185_-	-128	nonME_COMP/RET_INTRON	known	known	known	known	known	known	-0.355292	0.250345	-0.43215	0.221468	1.13602e-05	1.13602e-05	0.487521	0.341737	292	121	0.951299	0.519149	0.512479	0.658263	307	234	0.778532	1
chr17:78186072-78187971	SGSH	chr17_78186073_78187970_-	chr17_78186073_78187602_-	0	COMP_5'SS_368	known	known	novel	known	known	known	1.70856	-0.145441	0.161236	-0.135359	0.000339921	0.000339921	0.0290698	0.160494	4	12	0.0299401	0.191176	0.97093	0.839506	166	67	1	0.864641
chr9:88624845-88628634	NAA35	chr9_88624846_88627960_+	chr9_88624846_88628633_+	0	COMP_3'SS_-673_CE	known	known	known	known	known	novel	-0.390327	2.13976	-0.289577	0.300023	1.54145e-06	1.46372e-20	0.229643	0.155431	250	248	0.902878	0.6133	0.010064	0.0855181	10	136	0.037415	0.337438
chr15:93536227-93540187	CHD2	chr15_93536228_93538982_+	chr15_93536228_93540186_+	0	COMP_3'SS_-1204_CE	known	novel	novel	known	known	known	1.50206	-0.150211	0.173552	-0.139473	0.000201081	0.136464	0.0202429	0.0909091	4	35	0.0420168	0.215569	0.437247	0.376263	107	148	1	0.860527
chr4:170634445-170641058	CLCN3	chr4_170634446_170641057_+	chr4_170634446_170638942_+	0	COMP_3'SS_2115_CE	known	known	known	known	known	known	-0.280069	0.332597	-0.244269	0.349617	0.000198017	0.0119744	0.62	0.468553	185	148	1	0.755731	0.23	0.320755	68	101	0.594828	0.944444
chr15:49913318-49917310	DTWD1	chr15_49914627_49917309_+	chr15_49913319_49917309_+	0	COMP_5'SS_1308_CE	novel	known	novel	known	known	known	0.796537	-0.209196	0.229319	-0.188764	0.000169979	1.2573e-08	0.0482529	0.107018	28	60	0.156757	0.386076	0.793677	0.64386	476	366	1	0.811236
chrX:55028061-55029395	APEX2	chrX_55028864_55029394_+	chrX_55028062_55029394_+	0	COMP_5'SS_802_CE	known	known	known	known	known	known	-0.251172	0.476377	-0.222111	0.0369505	3.65727e-06	0.0724491	0.209335	0.162839	896	389	1	0.777889	0.00700117	0.0112735	29	26	0.0458716	0.0828221
chr10:114207224-114208640	VTI1A	chr10_114207225_114208639_+	chr10_114208247_114208639_+	0	COMP_5'SS_-1022_CE	known	known	known	known	known	known	1.42576	-0.38247	0.759675	-0.317825	2.14209e-05	0.0149933	0.0786517	0.327273	6	35	0.240325	1	0.573034	0.390909	50	42	1	0.682175
chrX:39937221-40036260	BCOR	chrX_39937222_40036259_-	chrX_40004159_40036259_-	0	COMP_3'SS_-66937_CE/RET_INTRON	known	known	known	known	novel	novel	0.629277	-1.23292	0.467023	-0.424569	0.000405442	0.031128	0.348485	0.653846	22	50	0.532977	1	0.225	0.0655738	8	3	0.5625	0.137931
chr1:228404988-228430884	OBSCN	chr1_228404989_228430883_+	chr1_228404989_228407024_+	0	COMP_3'SS_23859_CE	known	known	novel	known	known	known	1.28713	-0.861985	0.582609	-0.62963	0.000527135	0.0526632	0.042471	0.153846	10	17	0.2	0.782609	0.232143	0.0980392	25	4	0.962963	0.333333
chr8:145011238-145012319	PLEC	chr8_145011239_145011332_-	chr8_145011239_145012318_-	0	COMP_5'SS_-986/RET_INTRON	known	known	known	known	known	novel	-0.184007	1.55688	-0.16807	0.0254964	3.9999e-05	0.000450095	0.355737	0.295948	957	503	1	0.83193	0.002228	0.0105696	5	17	0.00670391	0.0322004
chr12:2973917-2975559	FOXM1	chr12_2973918_2974520_-	chr12_2973918_2975558_-	0	COMP_5'SS_-1038_CE	known	known	known	known	known	known	-0.222238	0.584361	-0.199276	0.442538	2.28031e-23	7.84242e-15	0.817083	0.654258	1013	1159	1	0.800724	0.147462	0.264523	182	468	0.557462	1
chr1:228491638-228492824	OBSCN	chr1_228492267_228492823_+	chr1_228491639_228492823_+	0	COMP_5'SS_628	known	known	known	known	known	novel	-0.340759	0.667172	-0.28877	0.27619	0.000470075	0.0335393	0.492105	0.35	186	90	1	0.71123	0.0473684	0.0923077	17	23	0.257143	0.533333
chr2:131099516-131099707	CCDC115	chr2_131099517_131099587_-	chr2_131099517_131099706_-	0	COMP_5'SS_-119/RET_INTRON	known	known	known	known	known	known	-0.879832	0.96248	-0.585147	0.147759	6.0572e-06	0.0808351	0.311404	0.129187	70	26	1	0.414853	0.0219298	0.0574163	4	11	0.0704225	0.218182
chr18:77737700-77748240	TXNL4A	chr18_77746750_77748239_-	chr18_77737701_77748239_-	0	COMP_3'SS_9049_CE	known	known	known	known	known	known	1.05123	-0.0912913	0.192182	-0.0872482	2.17643e-13	2.16065e-13	0.0432659	0.123791	61	127	0.090379	0.282561	0.952547	0.869439	1364	898	1	0.912752
chr9:33467865-33468028	NOL6	chr9_33467866_33468007_-	chr9_33467866_33468027_-	0	COMP_5'SS_-20	novel	known	novel	known	known	known	1.8624	-0.332556	0.154596	-0.220158	3.21184e-14	6.90276e-05	0.00359712	0.0231624	13	74	0.0292276	0.183824	0.0904419	0.0648548	351	209	0.734864	0.514706
chr15:44673173-44705534	CASC4	chr15_44673174_44695084_+	chr15_44673174_44705533_+	0	COMP_3'SS_-10449_CE	known	known	known	known	known	known	-0.343559	0.144836	-0.331442	0.0821089	3.4325e-09	0.0476204	0.308405	0.218734	465	417	0.891013	0.559572	0.173395	0.200419	261	382	0.4192	0.501309
chr8:90921948-90926783	OSGIN2	chr8_90921949_90926782_+	chr8_90921949_90926304_+	0	COMP_3'SS_478_CE	known	known	novel	known	known	known	1.72765	-0.126028	0.191587	-0.11841	2.65857e-21	0.00658819	0.0116086	0.0653266	27	116	0.0387275	0.230315	0.332504	0.293132	801	524	1	0.88159
chr10:129917582-129924457	MKI67	chr10_129921260_129921354_-	chr10_129917583_129924456_-	-3102	DUAL_COMP	known	known	known	known	known	known	-0.204354	0.665413	-0.184827	0.0216824	0.000184442	0.0828752	0.464075	0.378302	393	400	1	0.815173	0.00655022	0.0127421	8	24	0.0259366	0.047619
chr16:732873-733167	JMJD8	chr16_733087_733166_-	chr16_732874_733166_-	0	COMP_3'SS_213_CE/RET_INTRON	known	known	known	known	known	known	-0.523466	1.89106	-0.407536	0.849088	1.35494e-41	1.09596e-36	0.925201	0.548148	803	147	1	0.592464	0.0586881	0.388889	50	104	0.150912	1
chr16:71880006-71881913	ATXN1L,IST1	chr16_71880007_71881702_+	chr16_71880007_71881912_+	0	COMP_3'SS_-210_CE	known	novel	novel	known	known	known	0.824526	-0.617596	0.418671	-0.460761	3.44319e-05	6.85027e-14	0.109375	0.249462	20	115	0.244186	0.662857	0.697917	0.376344	133	174	1	0.539239
chr9:131870355-131872762	CRAT	chr9_131871556_131872761_-	chr9_131870356_131872761_-	0	COMP_3'SS_1200_CE	known	known	known	known	known	known	1.31809	-0.681313	0.732353	-0.494048	0.000193436	0.000193436	0.152941	0.571429	12	11	0.267647	1	0.847059	0.428571	71	8	1	0.505952
chr3:50147120-50148112	RBM5	chr3_50147121_50147811_+	chr3_50147121_50148111_+	0	COMP_3'SS_-300_CE	known	known	known	known	known	known	-0.33364	3.49099	-0.283688	0.860531	1.12505e-05	8.64496e-41	0.508159	0.364	217	181	1	0.716312	0.00932401	0.306	3	152	0.0187793	0.87931
chr22:41677085-41682090	RANGAP1	chr22_41681522_41681989_-	chr22_41677086_41682089_-	-100	DUAL_COMP	known	novel	novel	novel	known	novel	1.33646	-0.907283	0.291451	-0.0935995	1.20546e-09	0.0028574	0.0291971	0.111111	19	79	0.0913242	0.382775	0.0481752	0.0194444	32	13	0.154206	0.0606061
chr5:68607030-68616064	CCDC125	chr5_68607031_68616063_-	chr5_68609873_68616063_-	0	COMP_3'SS_-2842_CE	known	known	known	known	known	known	1.79341	-0.933098	0.254745	-0.584416	7.94477e-05	0.0222209	0.0216216	0.129944	3	22	0.043956	0.298701	0.305085	0.12	17	5	0.857143	0.272727
chr17:58151246-58153491	HEATR6	chr17_58151520_58153490_-	chr17_58151247_58153490_-	0	COMP_3'SS_273	known	known	known	known	known	known	1.71079	-0.343333	0.435897	-0.290598	0.00016287	0.00016287	0.060241	0.333333	4	14	0.0641026	0.5	0.939759	0.666667	77	29	1	0.709402
chr22:50355458-50356588	PIM3	chr22_50356513_50356587_+	chr22_50355459_50356336_+	-177	nonME_COMP/RET_INTRON	known	known	known	known	known	known	-0.218025	0.197058	-0.195895	0.178857	1.5929e-11	1.77274e-10	0.529109	0.425459	1026	995	1	0.804105	0.449357	0.547234	873	1285	0.821143	1
chr19:11456303-11456884	RAB3D,TMEM205	chr19_11456304_11456683_-	chr19_11456413_11456883_-	-109	DUAL_COMP	known	known	known	known	known	known	1.07329	-1.54021	0.203666	-0.0546911	1.54992e-10	0.00245656	0.03108	0.0909091	39	115	0.0968523	0.300518	0.0225118	0.00482509	18	3	0.0693431	0.014652
chr1:155640254-155644801	YY1AP1	chr1_155640255_155644800_-	chr1_155640255_155642350_-	0	COMP_5'SS_2450_CE	known	known	novel	known	known	known	1.51024	-0.0677106	0.156159	-0.0654691	6.41125e-09	9.56047e-06	0.0197869	0.0895916	12	67	0.0403727	0.196532	0.95586	0.893281	627	677	1	0.934531
chr8:128903243-129001408	PVT1	chr8_128951922_129001407_+	chr8_128903244_129001407_+	0	COMP_5'SS_48678_CE	known	known	known	known	known	known	-0.434811	1.36957	-0.352613	0.745784	0.000135415	8.30182e-11	0.613636	0.39726	107	57	1	0.647387	0.107955	0.424658	18	61	0.254216	1
chr4:7002977-7012380	TBC1D14	chr4_7002978_7006570_+	chr4_7002978_7012379_+	0	COMP_3'SS_-5809_CE	known	known	known	known	known	novel	-0.214342	1.84074	-0.192928	0.141876	8.92218e-05	1.05738e-07	0.600683	0.484794	351	270	1	0.807072	0.00669216	0.0421687	6	41	0.0254545	0.167331
chr1:198233364-198248084	NEK7	chr1_198233365_198247090_+	chr1_198233365_198248083_+	0	COMP_3'SS_-993	known	known	known	known	known	novel	-0.211802	1.59828	-0.190875	0.0788895	1.53155e-06	5.44399e-06	0.521978	0.422345	569	532	1	0.809125	0.00641026	0.0316957	6	39	0.0193906	0.0982801
chrX:79963001-79971656	BRWD3	chrX_79963002_79971655_-	chrX_79965076_79971655_-	0	COMP_3'SS_-2074_CE	known	known	novel	known	known	known	1.65808	-0.1752	0.231426	-0.126263	5.7009e-07	0.122893	0.013269	0.0696517	10	27	0.0514019	0.282828	0.318792	0.267559	189	79	0.959596	0.833333
chr11:95598839-95621320	MTMR2	chr11_95598840_95621319_-	chr11_95615660_95621319_-	0	COMP_3'SS_-16820_CE	known	known	known	known	known	known	0.169541	-0.711166	0.155948	-0.508929	2.34376e-08	4.74905e-05	0.685619	0.812294	409	739	0.844052	1	0.872727	0.428571	47	11	1	0.491071
chr19:14030751-14031373	CC2D1A	chr19_14030764_14031372_+	chr19_14030752_14031369_+	-3	DUAL_COMP	known	novel	novel	novel	known	novel	1.77216	-0.360528	0.241919	-0.278846	0.000424421	0.154971	0.0204778	0.120482	5	9	0.0437956	0.285714	0.276451	0.192771	80	15	0.778846	0.5
chr7:100279615-100279695	GIGYF1	chr7_100279616_100279694_-	NA	NA	UNIDNT_COMP/RET_INTRON	known	known	known	NA	NA	NA	-0.697188	NA	-0.502016	NA	4.89109e-12	NA	0.246154	0.122581	175	151	1	0.497984	NA	NA	NA	NA	NA	NA
chr9:80863788-80866824	CEP78	chr9_80863789_80866823_+	chr9_80863789_80866820_+	0	COMP_3'SS_3	known	known	known	known	known	known	1.38895	-0.727974	0.617165	-0.433036	0.00012951	0.0441292	0.0689655	0.276596	17	12	0.147541	0.764706	0.264368	0.12766	68	5	0.71875	0.285714
chr1:110590490-110592965	STRIP1	chr1_110592182_110592964_+	chr1_110590491_110592964_+	0	COMP_5'SS_1691_CE	known	known	known	known	known	novel	-0.291227	1.96724	-0.252654	0.23005	0.0009773	2.91778e-12	0.204427	0.152778	313	153	1	0.747346	0.0059556	0.042588	10	51	0.0352564	0.265306
chr4:166024247-166033899	TMEM192	chr4_166024248_166032800_-	chr4_166024248_166033898_-	0	COMP_5'SS_-1098_CE	known	known	known	known	known	known	0.542699	-0.289876	0.227841	-0.251644	0.000248113	8.63399e-06	0.0876289	0.150778	50	154	0.2125	0.440341	0.448454	0.335603	260	344	1	0.748356
chr18:59942705-59947879	KIAA1468	chr18_59942706_59947878_+	chr18_59942706_59947006_+	0	COMP_3'SS_872	known	known	novel	known	known	known	1.40399	-0.346093	0.667586	-0.292553	6.39993e-05	0.000220079	0.0701754	0.285714	7	23	0.16	0.827586	0.824561	0.583333	93	48	1	0.707447
chr2:27260569-27261570	TMEM214	chr2_27260570_27261013_+	chr2_27260570_27261569_+	0	COMP_3'SS_-556	known	known	known	known	known	novel	-0.229419	2.17283	-0.205004	0.291629	5.22051e-31	1.82213e-18	0.976879	0.776614	675	444	1	0.794996	0.015896	0.139616	10	79	0.0322581	0.323887
chr5:43454144-43483924	C5orf28	chr5_43454145_43483923_-	chr5_43480089_43483923_-	0	COMP_3'SS_-25944_CE	known	known	known	known	known	known	0.199364	-0.40931	0.180748	-0.335892	0.000880275	0.0087449	0.520548	0.635394	189	297	0.819252	1	0.205479	0.136461	74	63	1	0.664108
chr21:45726636-45730889	PFKL	chr21_45727994_45730888_+	chr21_45726637_45730888_+	0	COMP_5'SS_1357_CE	novel	known	novel	known	known	known	2.09068	-0.244799	0.254618	-0.217138	7.4049e-14	0.000135466	0.0107108	0.0866551	10	49	0.0327381	0.287356	0.448804	0.351351	468	207	1	0.782862
chr11:123986188-123988204	VWA5A	chr11_123987387_123988203_+	chr11_123986189_123988203_+	0	COMP_5'SS_1198_CE/RET_INTRON	known	known	known	known	known	known	0.47425	-0.638008	0.237155	-0.380207	1.06847e-05	2.51985e-12	0.0849393	0.136481	118	210	0.291667	0.528822	0.193433	0.102199	270	157	0.759104	0.378897
chr1:6697563-6698355	DNAJC11	chr1_6697564_6698142_-	chr1_6697564_6698354_-	0	COMP_5'SS_-212	known	known	known	known	known	known	2.8881	-0.102951	0.165706	-0.0978288	1.37654e-19	0.0916027	0.0030303	0.0544218	4	63	0.00915751	0.174863	0.298788	0.269558	492	316	1	0.902171
chr2:99220653-99224861	COA5	chr2_99220654_99224860_-	chr2_99220654_99224769_-	0	COMP_5'SS_91	novel	known	novel	known	known	known	1.53319	-0.101876	0.196918	-0.096858	0.000431174	0.00105654	0.0163934	0.0759494	4	23	0.0505051	0.247423	0.918033	0.829114	279	261	1	0.903142
chr7:107253876-107258773	BCAP29	chr7_107254177_107258772_+	chr7_107253877_107255690_+	-300	DUAL_COMP	known	known	known	known	known	known	-1.17576	1.85003	-0.152836	0.841444	0.000114178	9.5991e-05	0.0971302	0.0299728	43	10	0.214634	0.0617978	0.0754717	0.48	3	11	0.0816327	0.923077
chr17:15969007-15973479	NCOR1	chr17_15971435_15973478_-	chr17_15969008_15973478_-	0	COMP_3'SS_2427_CE	known	known	known	known	known	novel	-0.643247	1.39334	-0.474417	0.481587	2.72195e-14	2.6542e-22	0.38285	0.20122	316	131	1	0.525583	0.0567633	0.228659	46	149	0.120823	0.60241
chr10:12111185-12126539	DHTKD1	chr10_12123626_12126538_+	chr10_12111186_12126538_+	0	COMP_5'SS_12440_CE	known	known	known	known	known	novel	-0.224614	0.736024	-0.201176	0.0210166	0.000168822	0.269481	0.512658	0.409524	485	214	1	0.798824	0.0182482	0.0380952	4	3	0.0185874	0.039604
chr11:43357543-43363983	API5	chr11_43357544_43363982_+	chr11_43357544_43363977_+	0	COMP_3'SS_5/RET_INTRON	known	known	known	known	known	known	0.181285	-0.141838	0.253779	-0.132238	4.91179e-05	4.91179e-05	0.399518	0.478924	496	658	0.665328	0.919107	0.600482	0.521076	746	716	1	0.867762
chr5:162891807-162896647	HMMR	chr5_162891808_162896646_+	chr5_162894754_162896646_+	0	COMP_5'SS_-2946_CE	known	known	known	known	known	known	-0.355692	0.338343	-0.299312	0.287049	0.000246798	0.00279799	0.491758	0.344569	178	91	1	0.700688	0.285714	0.400749	103	106	0.712951	1
chr12:7343119-7343484	PEX5	chr12_7343165_7343483_+	chr12_7343120_7343483_+	0	COMP_5'SS_45	known	known	known	known	known	known	0.536924	-0.13542	0.17086	-0.126651	3.73273e-05	3.73273e-05	0.151246	0.258741	84	110	0.178197	0.349057	0.848754	0.741259	476	317	1	0.873349
chrX:19973623-19983162	CXorf23	chrX_19973684_19983161_-	chrX_19973624_19983161_-	0	COMP_3'SS_60	known	known	known	known	novel	novel	-1.20591	0.425504	-0.561842	0.300145	0.000704056	0.15633	0.271845	0.0813953	27	6	0.736842	0.175	0.174757	0.267442	17	22	0.418605	0.71875
chr1:117146646-117150564	IGSF3	chr1_117146647_117150563_-	chr1_117146647_117149113_-	0	COMP_5'SS_1450_CE	known	known	known	known	known	known	0.297043	-0.702048	0.256988	-0.145149	0.000761286	0.00242593	0.227823	0.30662	225	175	0.743012	1	0.0958722	0.0475113	71	20	0.251748	0.106599
chr3:4817125-4821234	ITPR1	chr3_4817126_4821233_+	chr3_4819058_4821233_+	0	COMP_5'SS_-1932_CE	known	known	novel	known	known	known	3.15105	-0.133644	0.154702	-0.125098	2.36697e-25	0.00486117	0.00225606	0.0527027	3	116	0.0066778	0.161379	0.336717	0.294595	596	653	1	0.874902
chr16:4871453-4872876	GLYR1	chr16_4871598_4872875_-	chr16_4871454_4872875_-	0	COMP_3'SS_144	known	known	known	known	known	known	-0.62502	0.990899	-0.464749	0.628757	1.10363e-52	1.10363e-52	0.784679	0.42	757	293	1	0.535251	0.215321	0.58	207	405	0.371243	1
chr1:79115589-79119928	IFI44	chr1_79115590_79115870_+	chr1_79115590_79119927_+	0	COMP_3'SS_-4057_CE	known	known	known	known	known	known	-0.448908	1.2675	-0.361675	0.265772	8.87159e-12	3.57367e-15	0.481013	0.307042	265	326	1	0.638325	0.0261383	0.0928425	30	226	0.103333	0.369106
chr16:89759733-89760581	CDK10	chr16_89759734_89759805_+	chr16_89759734_89760580_+	0	COMP_3'SS_-775_CE	known	known	known	known	known	novel	-2.34476	3.2965	-0.485839	0.962987	1.38196e-28	3.9522e-39	0.341991	0.0327869	157	9	0.519737	0.0338983	0.0192308	0.519573	3	145	0.0370126	1
chr1:170501373-170508351	GORAB	chr1_170502792_170508350_+	chr1_170501374_170508350_+	0	COMP_5'SS_1418_CE	known	known	novel	novel	known	novel	1.2907	-1.64634	0.358896	-0.240524	2.84273e-05	0.000135267	0.037594	0.136667	9	40	0.123457	0.482353	0.0864662	0.0166667	22	4	0.294872	0.0543478
chr19:9268069-9269502	ZNF317	chr19_9268070_9268655_+	chr19_9268070_9269501_+	0	COMP_3'SS_-846	known	known	known	known	known	known	-0.327855	0.733717	-0.279532	0.519879	1.56886e-06	7.76474e-08	0.75	0.540351	158	153	1	0.720468	0.212264	0.442105	44	125	0.480121	1
chr8:126056939-126059449	KIAA0196	chr8_126056940_126059448_-	chr8_126056940_126059240_-	0	COMP_5'SS_208	known	known	known	novel	known	novel	-0.253797	2.01322	-0.22415	0.142966	6.19379e-07	1.63707e-16	0.448739	0.348154	533	414	1	0.77585	0.010084	0.0755034	11	89	0.0203735	0.163339
chr6:133095451-133100407	SLC18B1	chr6_133095452_133100406_-	chr6_133097568_133100406_-	0	COMP_3'SS_-2116_CE	known	known	novel	known	known	known	2.35307	-0.315743	0.266284	-0.270753	2.93044e-09	0.00360186	0.00894454	0.0940767	4	26	0.0240385	0.290323	0.37746	0.275261	210	78	1	0.729247
chr16:88926379-88927322	TRAPPC2L	chr16_88926380_88927318_+	chr16_88926380_88927321_+	0	COMP_3'SS_-3	known	known	known	known	known	known	-0.367831	0.819623	-0.307766	0.559402	6.8259e-29	1.69621e-31	0.78139	0.540905	696	561	1	0.692234	0.195067	0.442733	173	459	0.440598	1
chr11:82985782-82991184	CCDC90B	chr11_82985783_82991183_-	chr11_82989872_82991183_-	0	COMP_3'SS_-4089_CE	known	known	known	known	known	known	0.442321	-0.151472	0.397638	-0.140558	0.000146177	0.0201935	0.139506	0.217116	112	136	0.528037	0.925676	0.433333	0.372425	350	234	1	0.859442
chr19:54705476-54711266	RPS9	chr19_54705477_54711265_+	chr19_54710330_54711265_+	0	COMP_5'SS_-4853_CE	known	known	known	known	known	known	1.84238	-0.159141	0.423094	-0.147124	1.20715e-276	1.71431e-289	0.0222713	0.140567	241	2156	0.0683616	0.491456	0.958863	0.817791	10418	12548	1	0.852876
chr6:31612128-31612302	BAG6	chr6_31612129_31612301_-	chr6_31612191_31612301_-	0	COMP_3'SS_-62	known	novel	novel	known	known	known	2.30707	-0.137826	0.284357	-0.12875	6.75584e-13	2.59819e-10	0.0134615	0.13522	6	42	0.0272374	0.311594	0.967308	0.842767	502	267	1	0.87125
chr17:61875458-61877828	DDX42	chr17_61876985_61877827_+	chr17_61875459_61877827_+	0	COMP_5'SS_1526_CE	known	known	known	known	known	known	-0.189403	1.6017	-0.172547	0.476558	0.000869891	1.78395e-28	0.482633	0.399356	527	247	1	0.827453	0.0447898	0.222222	48	137	0.0936902	0.570248
chr1:9811719-9833330	CLSTN1	chr1_9811720_9833329_-	chr1_9811739_9815171_-	-19	DUAL_COMP	known	novel	novel	known	known	known	1.66014	-0.0701235	0.240511	-0.0677213	6.04242e-12	0.026622	0.0124585	0.0655319	14	76	0.0522648	0.292776	0.685468	0.639048	716	670	1	0.932279
chr10:63700166-63759850	ARID5B	chr10_63700167_63759849_+	NA	NA	UNIDNT_COMP/RET_INTRON	known	known	known	NA	NA	NA	0.303328	NA	0.261643	NA	0.00029891	NA	0.301344	0.408127	156	230	0.738357	1	NA	NA	NA	NA	NA	NA
chr11:93469469-93470230	TAF1D	chr11_93469917_93470229_-	chr11_93469470_93470229_-	0	COMP_3'SS_447	known	known	known	known	known	novel	-0.3121	3.4274	-0.268092	0.369588	4.01539e-60	4.01539e-60	0.991083	0.725381	777	522	1	0.731908	0.0089172	0.274619	6	197	0.00899743	0.378585
chr10:60148578-60154118	TFAM	chr10_60148579_60150524_+	chr10_60148579_60154117_+	0	COMP_3'SS_-3593_CE	known	known	known	known	known	known	-0.213725	1.12968	-0.156046	0.178837	0.000222858	2.73915e-16	0.211649	0.170922	624	394	0.827815	0.671769	0.0216729	0.0670705	63	154	0.0847682	0.263605
chr1:148561114-148568736	NBPF15	chr1_148566880_148568735_+	chr1_148561115_148568735_+	0	COMP_5'SS_5765_CE	known	known	known	known	known	known	-0.598574	0.61938	-0.450405	0.461722	7.94963e-05	1.83474e-13	0.298025	0.163793	165	37	1	0.549595	0.32	0.594488	183	150	0.538278	1
chr14:103406660-103410228	CDC42BPB	chr14_103406661_103410227_-	chr14_103406661_103407290_-	0	COMP_5'SS_2937_CE	known	known	known	novel	known	novel	-0.469882	2.29772	-0.319613	0.0867637	3.41412e-06	1.0145e-07	0.199534	0.124724	256	112	0.749271	0.429658	0.00310559	0.0309051	3	27	0.00945626	0.0962199
chrX:54019271-54022126	PHF8	chrX_54020336_54022125_-	chrX_54019272_54022125_-	0	COMP_3'SS_1064_CE	known	known	known	known	known	known	-0.640095	0.724821	-0.472757	0.428846	3.54941e-06	1.7142e-05	0.304348	0.160465	97	68	1	0.527243	0.114907	0.237209	36	101	0.355769	0.784615
chr10:103552699-103557737	MGEA5	chr10_103553755_103557736_-	chr10_103552700_103557736_-	0	COMP_3'SS_1055_CE	known	known	known	known	known	known	-0.33696	1.66192	-0.286062	0.731003	3.51741e-35	8.96189e-33	0.928783	0.663093	625	432	1	0.713938	0.0563798	0.29709	37	193	0.119874	0.850877
chr3:50615003-50617275	HEMK1	chr3_50616357_50617274_+	chr3_50615004_50617274_+	0	COMP_5'SS_1353_CE	known	known	known	known	known	known	-0.637004	2.04102	-0.471125	0.753754	0.000542703	9.67357e-10	0.342629	0.181208	85	26	1	0.528875	0.0208877	0.160804	7	31	0.111111	0.864865
chr12:121838020-121853962	RNF34	chr12_121840610_121853961_+	chr12_121838021_121853961_+	0	COMP_5'SS_2589_CE	known	known	known	known	known	known	0.763437	-0.873434	0.533938	-0.582485	7.36135e-06	1.64753e-32	0.0959233	0.205817	39	91	0.466062	1	0.685851	0.286353	285	127	1	0.417515
chr2:74177858-74185273	DGUOK	chr2_74177859_74184251_+	chr2_74177859_74185272_+	0	COMP_3'SS_-1021_CE	known	known	known	known	known	known	-0.387763	0.790601	-0.321427	0.117671	1.31858e-09	0.000100392	0.239918	0.162802	469	329	1	0.678573	0.0163349	0.0360138	31	72	0.0851064	0.202778
chr17:43005918-43006187	KIF18B	chr17_43005946_43006186_-	chr17_43005919_43006186_-	0	COMP_3'SS_27/RET_INTRON	known	known	known	known	known	known	0.403497	-0.473775	0.33202	-0.119797	1.36183e-07	0.00339176	0.23913	0.35799	142	512	0.66798	1	0.105351	0.0655967	62	93	0.319797	0.2
chr12:121838020-121853962	RNF34	chr12_121838021_121840544_+	chr12_121838021_121853961_+	0	COMP_3'SS_-13417_CE	known	known	known	known	known	known	1.08158	-0.873434	0.660941	-0.582485	1.96615e-12	1.64753e-32	0.100251	0.295673	39	122	0.339059	1	0.685851	0.286353	285	127	1	0.417515
chrX:80373983-80377034	HMGN5	chrX_80373984_80377033_-	chrX_80373984_80374228_-	0	COMP_5'SS_2805_CE	known	known	known	known	known	known	2.37411	-0.385224	0.249909	-0.319702	4.05528e-18	6.12378e-09	0.00535117	0.0574792	7	82	0.0222222	0.272131	0.338569	0.230328	387	280	1	0.680298
chr11:104902006-104904935	CASP1	chr11_104903853_104904934_-	chr11_104902007_104904934_-	0	COMP_3'SS_1846_CE	known	known	known	known	known	known	-0.251493	0.961708	-0.222361	0.489472	0.000406692	1.96188e-12	0.490347	0.381313	380	150	1	0.777639	0.100386	0.262626	77	103	0.222857	0.712329
chr4:83778916-83784471	SEC31A	chr4_83778917_83784470_-	chr4_83783725_83784470_-	0	COMP_3'SS_-4808_CE	known	known	known	known	known	known	0.516588	-1.45498	0.403448	-0.766596	7.40743e-71	5.49908e-73	0.404989	0.678883	762	1555	0.596552	1	0.257962	0.0602094	485	137	1	0.233404
chr1:28906098-28906424	SNHG12	chr1_28906099_28906194_-	chr1_28906099_28906423_-	0	COMP_5'SS_-229	novel	known	novel	known	known	known	0.755383	-0.315853	0.249099	-0.22883	0.000101414	0.0133242	0.0559322	0.119048	32	79	0.183333	0.432432	0.2	0.145833	117	97	0.776316	0.547486
chr1:92732048-92732257	GLMN	chr1_92732049_92732256_-	chr1_92732150_92732256_-	0	COMP_3'SS_-101	known	known	known	known	known	known	-0.558006	1.34117	-0.427651	0.0524509	5.0555e-09	0.0121516	0.332308	0.190196	323	96	1	0.572349	0.00512821	0.0196078	4	9	0.0155763	0.0680272
chr3:13661330-13669332	FBLN2	chr3_13661331_13669331_+	chr3_13661331_13667944_+	0	COMP_3'SS_1387_CE	known	known	novel	known	known	known	1.12757	-0.269901	0.188034	-0.236545	4.2665e-05	0.0177774	0.0201207	0.0621359	19	31	0.0854701	0.273504	0.280679	0.214286	214	80	1	0.763455
chr5:69438271-69493082	RP11-1415C14.4	chr5_69492797_69493081_-	chr5_69438272_69493081_-	0	COMP_3'SS_54525_CE	known	novel	novel	known	known	known	-0.498694	0.947604	-0.392677	0.612331	0.000255802	0.000324859	0.72973	0.443182	53	38	1	0.607323	0.101351	0.261438	14	39	0.387669	1
chr12:107386813-107391072	CRY1	chr12_107386814_107391071_-	NA	NA	UNIDNT_COMP/RET_INTRON	known	known	known	NA	NA	NA	0.244394	NA	0.216821	NA	0.000124089	NA	0.384201	0.490566	213	389	0.783179	1	NA	NA	NA	NA	NA	NA
chr12:49724355-49724997	TROAP	chr12_49724726_49724996_+	chr12_49724356_49724996_+	0	COMP_5'SS_370/RET_INTRON	known	known	known	known	known	novel	0.374101	-0.798549	0.312093	-0.039962	1.31666e-05	0.167898	0.229091	0.333026	125	360	0.687907	1	0.0116788	0.00525526	7	6	0.0720721	0.0321101
chr7:100457853-100459014	SLC12A9	chr7_100458884_100459013_+	chr7_100457854_100459013_+	0	COMP_5'SS_1030_CE	known	known	known	known	known	novel	-0.222327	2.35789	-0.199346	0.254167	7.90712e-06	7.90712e-06	0.979592	0.784314	191	39	1	0.800654	0.0204082	0.215686	3	10	0.0208333	0.275
chr3:50223139-50223714	SEMA3F	chr3_50223479_50223713_+	chr3_50223140_50223713_+	0	COMP_5'SS_339/RET_INTRON	known	known	known	known	known	novel	-0.243254	1.73058	-0.225441	0.0329608	7.01619e-05	1.06746e-05	0.174896	0.137131	711	324	0.802706	0.577265	0.00171948	0.00970464	6	22	0.00789177	0.0408526
chr9:37819397-37854777	DCAF10	chr9_37842283_37854776_+	chr9_37819398_37854776_+	0	COMP_5'SS_22885_CE	known	known	known	known	known	known	-0.218219	0.363445	-0.196051	0.114773	0.000173298	0.0152625	0.526248	0.423077	410	252	1	0.803949	0.101152	0.145485	78	86	0.225071	0.339844
chr2:209210870-209214748	PIKFYVE	chr2_209210871_209214747_+	chr2_209212747_209214747_+	0	COMP_5'SS_-1876_CE	known	known	novel	known	known	known	1.48079	-0.233979	0.158291	-0.208621	0.000228311	0.0529096	0.0104712	0.0460358	7	17	0.043956	0.202247	0.292469	0.231454	166	77	1	0.791379
chr3:132182660-132184839	DNAJC13	chr3_132182661_132184794_+	chr3_132182661_132184838_+	0	COMP_3'SS_-44	known	novel	novel	known	known	known	1.31071	-0.175329	0.162077	-0.160819	4.76583e-05	0.0613944	0.0139573	0.0517647	16	21	0.0515152	0.213592	0.297209	0.249412	361	105	1	0.839181
chr4:104082407-104082492	CENPE	chr4_104082408_104082491_-	NA	NA	UNIDNT_COMP/RET_INTRON	known	known	known	NA	NA	NA	-0.846661	NA	-0.571155	NA	1.72464e-09	NA	0.305699	0.131098	176	42	1	0.428845	NA	NA	NA	NA	NA	NA
chr2:109102363-109104155	GCC2	chr2_109102364_109104154_+	chr2_109102364_109102966_+	0	COMP_3'SS_1188_CE	known	known	novel	known	known	known	2.09225	-0.265782	0.263112	-0.212188	1.18378e-07	0.0386611	0.00738552	0.0598456	4	30	0.034965	0.298077	0.245174	0.187952	126	77	0.992188	0.78
chr2:70454953-70456396	C2orf42,TIA1	chr2_70454954_70455475_-	chr2_70454954_70456395_-	0	COMP_5'SS_-920	known	known	known	known	known	known	-1.63923	1.45149	-0.152847	0.765779	2.11094e-05	1.48497e-102	0.0585366	0.0113636	23	6	0.1875	0.0346535	0.2	0.853896	81	525	0.234221	1
chr14:50789436-50792327	ATP5S	chr14_50790834_50792326_+	chr14_50789437_50792326_+	0	COMP_5'SS_1397_CE	known	known	known	known	known	known	-0.619816	1.2773	-0.461957	0.721212	2.17174e-05	2.17174e-05	0.848485	0.456522	55	20	1	0.538043	0.151515	0.543478	9	24	0.278788	1
chr11:57529517-57558857	TMX2-CTNND1,RP11-691N7.6,CTNND1	chr11_57529591_57556508_+	chr11_57529518_57558856_+	-73	DUAL_COMP	known	known	known	known	known	known	0.739253	-1.25318	0.253072	-0.193802	0.000989571	0.000159887	0.0869565	0.182119	23	54	0.190476	0.443548	0.115942	0.0331126	31	9	0.262295	0.0684932
chr1:207265164-207271495	C4BPB	chr1_207265165_207269866_+	chr1_207265165_207271494_+	0	COMP_3'SS_-1628_CE	known	known	known	known	known	novel	-0.311274	1.94092	-0.267487	0.35417	9.21939723747433e-315	1.18112e-143	0.968262	0.709264	5643	3046	1	0.732513	0.0231601	0.161313	134	692	0.0475687	0.401739
chr1:160252898-160254845	DCAF8,PEX19	chr1_160252899_160253319_-	chr1_160252899_160254844_-	0	COMP_5'SS_-1525_CE	known	known	known	known	known	known	-0.220584	0.853696	-0.285059	0.209299	1.08042e-06	1.15632e-12	0.472202	0.37873	653	494	0.894665	0.609606	0.104775	0.246043	78	170	0.117037	0.326336
chr14:53560161-53570401	DDHD1	chr14_53560162_53562834_-	chr14_53560162_53570400_-	0	COMP_5'SS_-7566_CE	novel	known	novel	known	known	known	1.7106	-0.807833	0.819242	-0.554177	0.000207322	0.000117141	0.0816327	0.451613	3	13	0.180758	1	0.795918	0.354839	38	10	1	0.445823
chr17:61489490-61490904	TANC2	chr17_61489491_61490040_+	chr17_61489491_61490903_+	0	COMP_3'SS_-863_CE	known	known	known	known	known	known	1.47073	-0.673251	0.202252	-0.489953	0.000511443	1.98047e-06	0.0162866	0.0708861	4	27	0.05	0.252252	0.312704	0.159494	95	62	1	0.510047
chr12:107349842-107360889	C12orf23	chr12_107349843_107350859_+	chr12_107349843_107360888_+	0	COMP_3'SS_-10029_CE	known	known	known	known	known	known	-0.521352	0.534491	-0.406283	0.414032	7.32507e-06	7.32507e-06	0.634921	0.376963	79	71	1	0.593717	0.365079	0.623037	45	118	0.585968	1
chrX:24190916-24195801	ZFX	chrX_24190917_24195800_+	chrX_24190917_24193505_+	0	COMP_3'SS_2295_CE	known	known	novel	known	known	known	1.7719	-0.516212	0.315	-0.085256	6.68655e-07	0.135687	0.0117417	0.0690647	5	47	0.06	0.375	0.0485232	0.0289575	22	14	0.207207	0.121951
chr19:5246055-5258028	PTPRS	chr19_5246056_5258027_-	chr19_5246056_5250511_-	0	COMP_5'SS_7516_CE/RET_INTRON	known	known	known	novel	known	novel	-0.284809	0.821236	-0.247842	0.00721967	1.34006e-06	0.294226	0.30713	0.23101	671	294	1	0.752158	0.00280899	0.0063857	3	4	0.0056338	0.0128535
chr7:157178304-157208710	DNAJB6	chr7_157202695_157208709_+	chr7_157178305_157208709_+	0	COMP_5'SS_24390_CE	known	known	known	known	known	novel	-0.167242	1.98378	-0.154005	0.186511	9.9906e-11	9.9906e-11	0.976027	0.825714	284	288	1	0.845995	0.0239726	0.174286	6	60	0.0245614	0.211073
chr22:50943412-50943832	LMF2	chr22_50943763_50943831_-	chr22_50943413_50943831_-	0	COMP_3'SS_350/RET_INTRON	known	known	known	known	known	novel	-0.878834	3.61245	-0.584733	0.502484	6.23949e-30	1.26908e-40	0.57	0.236702	626	88	1	0.415267	0.00545455	0.202128	5	75	0.0110294	0.513514
chr20:21309307-21311254	XRN2	chr20_21311177_21311253_+	chr20_21309308_21311253_+	0	COMP_5'SS_1869_CE/RET_INTRON	known	known	known	known	known	novel	-0.212568	2.0526	-0.213116	0.0487326	1.88941e-05	2.99152e-09	0.309037	0.249858	830	439	0.897408	0.684292	0.00194229	0.0151267	6	36	0.00758397	0.0563166
chr17:79849716-79852343	ANAPC11	chr17_79849717_79851427_+	chr17_79849717_79852342_+	0	COMP_3'SS_-915	known	known	known	known	known	known	0.426458	-0.331094	0.347183	-0.281862	5.82938e-10	0.000101156	0.195271	0.29912	255	407	0.652817	1	0.202136	0.145161	264	197	1	0.718138
chrX:153137808-153141216	L1CAM	chrX_153138152_153141215_-	chrX_153137809_153138046_-	106	nonME_COMP/RET_INTRON	known	known	known	known	known	known	0.12974	-0.109189	0.201519	-0.103439	0.000601566	0.000601566	0.427484	0.486704	1122	603	0.746676	0.948195	0.572516	0.513296	1503	636	1	0.896561
chr8:25266455-25267615	DOCK5	chr8_25266456_25267485_+	chr8_25266456_25267614_+	0	COMP_3'SS_-129	known	novel	novel	known	known	known	1.6337	-0.455035	0.153383	-0.365574	7.40455e-05	0.000127006	0.010274	0.0526316	8	14	0.0318021	0.185185	0.320776	0.203509	280	57	1	0.634426
chr1:175135872-175161776	KIAA0040	chr1_175135873_175161775_-	chr1_175135873_175146746_-	0	COMP_5'SS_15029_CE	known	known	known	known	known	known	0.824492	-0.151236	0.232278	-0.0935708	0.000239347	0.133717	0.0557185	0.127078	18	106	0.159664	0.391941	0.31085	0.267221	105	224	0.972477	0.878906
chr7:148529841-148543589	EZH2	chr7_148529842_148543588_-	chr7_148529842_148533913_-	0	COMP_5'SS_9675_CE	known	known	known	known	known	known	0.894729	-0.698204	0.296502	-0.0708556	1.79735e-05	0.12565	0.0357724	0.0875233	43	46	0.188034	0.484536	0.0329531	0.0163934	25	5	0.139037	0.0681818
chr14:71514700-71517369	PCNX	chr14_71514701_71515706_+	chr14_71514701_71517368_+	0	COMP_3'SS_-1662_CE	known	novel	novel	known	known	known	1.79543	-0.179468	0.327764	-0.164286	8.93309e-05	0.00100548	0.025641	0.154412	3	20	0.0540541	0.381818	0.897436	0.75	139	101	1	0.835714
chr12:125619397-125626638	AACS	chr12_125621410_125626637_+	chr12_125619398_125626637_+	0	COMP_5'SS_2012_CE	known	known	known	known	known	known	-0.298717	1.35349	-0.25823	0.379441	6.57714e-11	6.57714e-11	0.917476	0.680556	377	97	1	0.74177	0.0825243	0.319444	33	45	0.0899471	0.469388
chr6:32088678-32088766	ATF6B	chr6_32088679_32088765_-	NA	NA	UNIDNT_COMP/RET_INTRON	known	known	known	NA	NA	NA	-0.604991	NA	-0.45392	NA	2.27343e-19	NA	0.372184	0.203242	858	162	1	0.54608	NA	NA	NA	NA	NA	NA
chr5:139886561-139889222	ANKHD1,ANKHD1-EIF4EBP3	chr5_139887583_139889221_+	chr5_139886562_139889221_+	0	COMP_5'SS_1021_CE	known	known	known	known	known	known	-0.17477	0.927175	-0.16035	0.0130835	0.000739835	0.136565	0.583333	0.489796	496	263	1	0.83965	0.00297177	0.00751073	3	6	0.00806452	0.021148
chr7:72400648-72409875	POM121	chr7_72400649_72409128_+	chr7_72400649_72409874_+	0	COMP_3'SS_-746_CE	known	known	known	known	known	novel	-0.23064	1.81191	-0.205974	0.168989	0.000192872	1.77964e-12	0.275393	0.218669	384	423	1	0.794026	0.00672372	0.0411633	10	91	0.0318841	0.200873
chr3:167754781-167759180	GOLIM4	chr3_167754782_167758573_-	chr3_167754782_167759179_-	0	COMP_5'SS_-606_CE	known	known	known	known	known	known	-0.399366	1.09746	-0.329255	0.382507	1.12957e-10	3.0251e-25	0.264426	0.177362	471	350	1	0.670745	0.0504202	0.151086	89	298	0.160142	0.54265
chr8:25298188-25315715	KCTD9	chr8_25303766_25315714_-	chr8_25298189_25315714_-	0	COMP_3'SS_5577_CE	known	known	known	known	known	known	-0.326736	0.818564	-0.278726	0.319231	2.55089e-06	0.000211255	0.722433	0.521073	189	135	1	0.721274	0.0912548	0.206897	23	53	0.2	0.519231
chr12:110834256-110840528	ANAPC7,RP11-478C19.2	chr12_110834257_110839157_-	chr12_110834257_110840527_-	0	COMP_5'SS_-1370_CE	novel	known	novel	novel	known	novel	1.34229	-1.18629	0.24015	-0.0691445	2.44868e-06	0.0271322	0.024911	0.0953545	13	38	0.0769231	0.317073	0.0320285	0.00977995	17	3	0.0994475	0.030303
chr1:54298263-54303878	NDC1	chr1_54298264_54301172_-	chr1_54298264_54303877_-	0	COMP_5'SS_-2705_CE	known	known	known	known	known	known	-0.223797	0.999359	-0.200523	0.103269	0.000195338	7.25879e-07	0.303696	0.242798	607	294	1	0.799477	0.0184815	0.0502058	36	60	0.0568356	0.160105
chr12:64480805-64485673	SRGAP1	chr12_64480806_64485055_+	chr12_64480806_64485672_+	0	COMP_3'SS_-617	known	known	known	known	known	known	-0.630677	0.776387	-0.467768	0.583117	0.00013253	7.3121e-06	0.234146	0.12462	95	40	1	0.532232	0.104878	0.227964	42	74	0.390909	0.974026
chr3:47139570-47144836	SETD2	chr3_47139571_47142947_-	chr3_47139571_47144835_-	0	COMP_5'SS_-1888_CE	known	known	known	known	known	novel	-0.304539	0.89265	-0.262537	0.0368342	6.00889e-06	0.110765	0.567442	0.418468	243	212	1	0.737463	0.00788644	0.0192555	4	14	0.0243902	0.0612245
chr10:70204839-70209785	DNA2	chr10_70204840_70209784_-	chr10_70206170_70209784_-	0	COMP_3'SS_-1330_CE	known	known	novel	known	known	known	1.50295	-0.25333	0.158634	-0.223788	2.61577e-05	0.00617102	0.0103858	0.046683	6	37	0.0424242	0.201058	0.343689	0.266776	176	162	1	0.776212
chr5:36995905-37000919	NIPBL	chr5_37000672_37000918_+	chr5_36995906_37000918_+	0	COMP_5'SS_4766_CE	known	known	known	known	known	novel	-0.292865	2.19945	-0.253877	0.128144	3.90226e-07	1.08462e-12	0.373374	0.278583	487	345	1	0.746123	0.00535578	0.0483092	6	59	0.0150538	0.143198
chr21:44473756-44473972	CBS	chr21_44473757_44473900_-	chr21_44473757_44473971_-	0	COMP_5'SS_-71	novel	known	novel	known	known	known	0.768714	-0.356241	0.536391	-0.299696	2.63006e-05	1.23122e-06	0.163743	0.353191	27	82	0.463609	1	0.777778	0.544681	132	127	1	0.700304
chr17:79977256-79977734	STRA13	chr17_79977257_79977516_-	chr17_79977257_79977733_-	0	COMP_5'SS_-217_CE	known	known	known	known	known	known	0.226976	-0.44454	0.20306	-0.358881	0.000132085	6.60577e-16	0.162604	0.204036	486	454	0.79694	1	0.258097	0.165471	772	368	1	0.641119
chr20:16710708-16712313	SNRPB2	chr20_16710709_16712312_+	chr20_16710809_16712312_+	0	COMP_5'SS_-100	known	known	known	known	known	known	-0.40324	0.0784478	-0.206143	0.0888369	4.60653e-09	0.117864	0.21084	0.140873	353	354	0.533937	0.327793	0.275164	0.297619	461	749	0.758621	0.847458
chr3:169491249-169492053	MYNN	chr3_169491250_169491818_+	chr3_169491250_169492052_+	0	COMP_3'SS_-234_CE	known	known	known	known	known	known	-0.450834	0.383646	-0.351052	0.318627	0.00089078	7.34302e-08	0.279279	0.177928	92	78	0.794872	0.44382	0.417417	0.612613	138	271	0.681373	1
chr22:50719927-50720058	PLXNB2	chr22_50719928_50719994_-	chr22_50719928_50720057_-	0	COMP_5'SS_-63/RET_INTRON	known	known	known	novel	known	novel	-0.204838	1.00511	-0.185221	0.0102345	4.26139e-06	0.0674347	0.458163	0.373301	782	466	1	0.814779	0.00292569	0.00799361	4	9	0.00586854	0.0161031
chr9:125047565-125075506	MRRF	chr9_125047566_125075505_+	chr9_125054119_125075505_+	0	COMP_5'SS_-6553_CE	known	known	novel	known	known	known	1.58078	-0.117321	0.245891	-0.1107	1.29914e-16	1.12378e-14	0.0267442	0.129944	22	114	0.0551559	0.301047	0.959302	0.853107	824	754	1	0.8893
chr16:19721907-19725440	KNOP1	chr16_19722762_19725439_-	chr16_19721908_19725439_-	0	COMP_3'SS_854	known	known	known	known	known	known	-0.192174	1.23077	-0.174837	0.227165	1.05162e-09	1.05162e-09	0.932722	0.769648	304	283	1	0.825163	0.0672783	0.230352	21	84	0.0721311	0.299296
chr3:127294347-127294783	TPRA1	chr3_127294652_127294782_-	chr3_127294348_127294782_-	0	COMP_3'SS_304	known	known	known	known	known	known	-0.235185	0.262713	-0.209575	0.0634548	1.39121e-06	0.0471404	0.284699	0.225033	600	675	1	0.790425	0.0412127	0.0535952	86	160	0.172962	0.236417
chr12:57493685-57493779	STAT6	chr12_57493686_57493778_-	NA	NA	UNIDNT_COMP/RET_INTRON	known	known	known	NA	NA	NA	-0.214996	NA	-0.193455	NA	1.11765e-07	NA	0.59787	0.482209	897	392	1	0.806545	NA	NA	NA	NA	NA	NA
chr15:94945247-95001366	MCTP2	chr15_94945248_94983404_+	chr15_94945248_95001365_+	0	COMP_3'SS_-17961_CE	known	known	known	known	known	known	-0.271448	2.0124	-0.237725	0.370989	0.000246677	1.46663e-20	0.464103	0.353774	361	149	1	0.762275	0.0116995	0.0875274	18	79	0.0478589	0.418848
chr15:75134458-75134621	ULK3	chr15_75134536_75134620_-	chr15_75134459_75134620_-	0	COMP_3'SS_77/RET_INTRON	known	known	known	known	known	known	-0.727956	1.56999	-0.517105	0.218377	1.7726e-12	2.80112e-06	0.406427	0.196262	214	83	1	0.482895	0.0170132	0.0817757	8	34	0.0529412	0.271318
chr6:112041264-112101769	FYN	chr6_112041614_112101768_-	chr6_112041265_112101768_-	0	COMP_3'SS_349_CE	known	novel	novel	known	known	known	1.44132	-0.103662	0.325397	-0.0984697	6.41997e-13	1.0149e-10	0.0220518	0.0931966	22	99	0.0912698	0.416667	0.925216	0.83411	964	894	1	0.90153
chr16:80864653-80874016	RP11-314O13.1	chr16_80864654_80874015_-	chr16_80871942_80874015_-	0	COMP_3'SS_-7288_CE/RET_INTRON	known	known	known	known	known	known	0.813259	-0.580241	0.556589	-0.440237	0.000250029	0.00200881	0.127907	0.288462	43	29	0.443411	1	0.377907	0.211538	129	21	1	0.559763
chr7:92164283-92166165	RBM48	chr7_92164284_92165747_+	chr7_92164284_92166164_+	0	COMP_3'SS_-417_CE	known	novel	novel	known	known	known	2.50073	-0.828925	0.818182	-0.563482	7.1023e-18	1.30528e-12	0.0183824	0.224105	4	118	0.0568182	0.875	0.422794	0.184557	114	97	1	0.436518
chr20:35396444-35399828	DSN1	chr20_35396445_35399827_-	chr20_35399596_35399827_-	0	COMP_3'SS_-3151_CE/RET_INTRON	known	known	known	known	known	known	2.04292	-0.170527	0.244206	-0.156779	3.69011e-11	0.0489447	0.00654664	0.050495	7	50	0.0344828	0.278689	0.297362	0.250742	247	168	1	0.843221
chr1:110562247-110564296	AHCYL1	chr1_110563473_110564295_+	chr1_110562248_110564295_+	0	COMP_5'SS_1225_CE	known	known	known	known	known	novel	-0.389493	3.94157	-0.3226	0.846306	1.38092e-20	3.87447e-222	0.449074	0.304203	1260	455	1	0.6774	0.0042735	0.220082	17	536	0.012894	0.8592
chr10:60121160-60123369	UBE2D1	chr10_60121161_60123368_+	chr10_60121286_60123368_+	0	COMP_5'SS_-125	known	known	novel	known	known	known	2.12084	-0.128345	0.157587	-0.12045	2.36553e-08	0.13276	0.00546448	0.0455635	4	37	0.0191571	0.176744	0.259016	0.227818	236	189	1	0.87955
chr14:31828017-31828100	HEATR5A,RP11-176H8.1	chr14_31828018_31828099_-	NA	NA	UNIDNT_COMP/RET_INTRON	known	known	known	NA	NA	NA	-0.390866	NA	-0.341654	NA	0.000463376	NA	0.297376	0.201166	305	68	0.845304	0.50365	NA	NA	NA	NA	NA	NA
chr18:10699174-10704392	PIEZO2	chr18_10699175_10704391_-	chr18_10702169_10704391_-	0	COMP_3'SS_-2994_CE	known	known	novel	known	known	known	2.6915	-0.196048	0.325889	-0.178027	1.92413e-16	0.0311427	0.00531287	0.0783848	8	32	0.0214797	0.347368	0.303424	0.249406	513	104	1	0.821973
chr19:9435455-9449170	ZNF559,ZNF559-ZNF177,ZNF177	chr19_9435456_9448471_+	chr19_9435456_9449169_+	0	COMP_3'SS_-698	known	known	known	known	known	known	-0.864997	1.43759	-0.578947	0.7625	0.000227539	0.00160481	0.75	0.315789	29	11	1	0.421053	0.1	0.421053	3	15	0.2375	1
chr19:19101957-19105175	SUGP2	chr19_19101958_19104456_-	chr19_19101958_19105174_-	0	COMP_5'SS_-718_CE	known	known	known	known	known	known	-1.52467	1.15544	-0.782308	0.685082	5.12404e-18	5.76075e-45	0.395683	0.0861373	54	63	1	0.217692	0.273381	0.868102	37	644	0.314918	1
chr3:193335073-193336658	OPA1	chr3_193335074_193335572_+	chr3_193335074_193336657_+	0	COMP_3'SS_-1085_CE	known	known	known	known	known	known	0.593812	-0.221154	0.192649	-0.198407	3.2062e-05	0.000115854	0.063745	0.115435	95	88	0.210066	0.402715	0.422311	0.338521	635	260	1	0.801593
chr9:33352716-33354849	NFX1	chr9_33352717_33354083_+	chr9_33352717_33354848_+	0	COMP_3'SS_-765_CE	known	known	known	known	known	novel	-0.409105	3.01377	-0.197764	0.428702	0.00082004	7.27595e-24	0.181619	0.12064	165	82	0.669355	0.471591	0.00533618	0.108666	4	78	0.0201613	0.448864
chr19:1997461-2015296	BTBD2	chr19_1997462_2013545_-	chr19_1997462_2015295_-	0	COMP_5'SS_-1750_CE	known	known	known	known	known	known	1.57523	-0.141995	0.232143	-0.132375	5.23555e-05	0.000134158	0.025641	0.123894	5	27	0.0535714	0.285714	0.923077	0.800885	215	180	1	0.867625
chr12:42768875-42781258	PPHLN1	chr12_42778798_42781257_+	chr12_42768876_42781257_+	0	COMP_5'SS_9922_CE	known	known	known	known	known	known	-0.490467	1.01875	-0.387659	0.638953	4.39215e-29	1.22325e-104	0.409314	0.250639	834	587	1	0.612341	0.172059	0.476556	350	1117	0.361047	1
chr12:124090705-124092147	DDX55	chr12_124090706_124091978_+	chr12_124090706_124092146_+	0	COMP_3'SS_-168/RET_INTRON	known	known	known	known	known	known	0.176605	-0.717213	0.161889	-0.0163677	0.000117649	0.221816	0.422932	0.504626	449	599	0.838111	1	0.0103383	0.00504626	10	5	0.0317919	0.0154242
chr14:57706376-57713429	EXOC5	chr14_57706377_57713428_-	chr14_57706377_57710882_-	0	COMP_5'SS_2546_CE	known	known	known	known	known	known	1.20501	-0.13582	0.153382	-0.127	6.04604e-06	6.04604e-06	0.0515464	0.172	14	42	0.0543478	0.207729	0.948454	0.828	275	206	1	0.873
chrX:44920663-44922667	KDM6A	chrX_44920664_44921891_+	chrX_44920664_44922666_+	0	COMP_3'SS_-775_CE	known	known	known	known	known	known	1.26689	-1.27134	0.718294	-0.719545	2.89215e-16	1.75197e-12	0.0960961	0.341121	31	145	0.281706	1	0.258258	0.0724299	85	30	1	0.280455
chr17:78188563-78190831	SGSH	chr17_78188564_78188831_-	chr17_78188564_78190830_-	0	COMP_5'SS_-1999_CE	known	known	known	known	known	known	-0.258307	1.62876	-0.227642	0.311111	0.00033746	0.00033746	0.947368	0.731707	125	29	1	0.772358	0.0526316	0.268293	6	10	0.0555556	0.366667
chr1:162560300-162567582	UAP1	chr1_162562572_162567581_+	chr1_162560301_162567581_+	0	COMP_5'SS_2271_CE	known	known	known	known	known	known	-0.506629	1.22932	-0.397476	0.707509	4.8024e-28	2.16469e-78	0.458555	0.27629	862	422	1	0.602524	0.0771162	0.263653	214	699	0.292491	1
chr9:139887151-139887545	C9orf142	chr9_139887152_139887504_+	chr9_139887426_139887544_+	40	DUAL_COMP	known	known	novel	known	novel	novel	1.17007	-0.573682	0.461402	-0.124426	0.000788489	0.250898	0.0596026	0.192053	8	28	0.130435	0.591837	0.201681	0.113636	23	4	0.252632	0.128205
chr11:112099395-112101349	PTS	chr11_112099396_112100930_+	chr11_112099396_112101348_+	0	COMP_3'SS_-418	known	known	known	known	known	known	-0.202832	3.08647	-0.183585	0.226842	7.77982e-111	7.77982e-111	0.991292	0.809306	2162	1947	1	0.816415	0.00870761	0.190694	18	458	0.0087841	0.235626
chr22:50724715-50726096	PLXNB2	chr22_50724716_50725539_-	chr22_50724716_50726095_-	0	COMP_5'SS_-556/RET_INTRON	known	known	known	known	known	novel	-0.22645	1.97763	-0.202641	0.184276	7.53377e-08	6.27938e-18	0.524658	0.418341	765	478	1	0.797359	0.010274	0.0742358	14	84	0.0250836	0.20936
chr6:91246119-91256977	MAP3K7	chr6_91246120_91256976_-	chr6_91246120_91254270_-	0	COMP_5'SS_2706_CE	known	known	known	known	known	known	-0.35626	0.368236	-0.299709	0.141443	8.98e-06	0.0522506	0.288649	0.202138	266	207	1	0.700291	0.116667	0.168605	41	57	0.264151	0.405594
chr5:96063233-96065316	CAST	chr5_96063234_96064856_+	chr5_96063234_96065315_+	0	COMP_3'SS_-459	known	known	known	known	known	known	-0.533325	0.801785	-0.413349	0.551472	7.33886e-124	1.02625e-129	0.423727	0.24858	3210	2143	1	0.586651	0.122988	0.274203	931	2364	0.448528	1
chr3:20212723-20216497	SGOL1	chr3_20212724_20215740_-	chr3_20212724_20216496_-	0	COMP_5'SS_-756	known	known	known	known	known	known	-0.711948	0.928127	-0.509313	0.519892	7.13489e-10	5.47725e-06	0.530488	0.260304	86	119	1	0.490687	0.109756	0.277657	17	127	0.246575	0.766467
chr12:123687630-123694603	MPHOSPH9	chr12_123687631_123687796_-	chr12_123687631_123694602_-	0	COMP_5'SS_-6806_CE	known	known	known	known	known	known	-0.408229	1.12297	-0.335174	0.402853	4.68956e-05	4.00823e-07	0.526144	0.349794	160	84	1	0.664826	0.0497925	0.153061	23	59	0.157895	0.560748
chr6:166363109-166399596	PDE10A,LINC00473	chr6_166363110_166364787_-	chr6_166363110_166399595_-	0	COMP_5'SS_-34808_CE	novel	novel	novel	known	novel	novel	0.86241	-0.854345	0.390152	-0.281538	0.000352379	0.0296372	0.0742049	0.175781	20	44	0.291667	0.681818	0.0792079	0.0337079	23	8	0.461538	0.18
chr2:63816517-63821622	MDH1	chr2_63820762_63821621_+	chr2_63816518_63821621_+	0	COMP_5'SS_4244_CE/RET_INTRON	known	known	known	known	known	known	1.49451	-0.787874	0.775641	-0.54519	1.93463e-05	0.000516148	0.128205	0.571429	4	27	0.224359	1	0.717949	0.326531	27	15	1	0.45481
chr12:6959759-6960386	CDCA3	chr12_6960173_6960385_-	chr12_6959760_6960385_-	0	COMP_3'SS_413_CE/RET_INTRON	known	known	known	known	known	known	-0.585198	3.1221	-0.443005	0.955936	6.76757e-26	5.86291e-110	0.506579	0.282162	615	260	1	0.556995	0.015625	0.354595	18	327	0.0440644	1
chr20:34802361-34809786	EPB41L1	chr20_34806884_34809785_+	chr20_34802362_34809785_+	0	COMP_5'SS_4522_CE	known	known	novel	known	known	novel	1.15902	-0.712783	0.260317	-0.0809524	0.00047476	0.139032	0.0339943	0.108333	11	25	0.111111	0.371429	0.0509915	0.025	17	5	0.166667	0.0857143
chr3:33444395-33450728	UBP1	chr3_33450289_33450727_-	chr3_33444396_33450727_-	0	COMP_3'SS_5893_CE	known	known	known	known	known	known	0.573993	-0.219665	0.308145	-0.197213	7.85698e-07	7.85698e-07	0.202778	0.36	72	170	0.254355	0.5625	0.797222	0.64	286	303	1	0.802787
chr22:50874880-50875935	PPP6R2	chr22_50875497_50875934_+	chr22_50874881_50875934_+	0	COMP_5'SS_616_CE	known	known	known	known	known	known	-0.525385	0.840913	-0.324514	0.273576	1.05717e-06	2.57861e-09	0.141182	0.0834846	324	91	0.764706	0.440191	0.0395308	0.0916515	90	100	0.209677	0.483254
chr14:21867863-21868310	CHD8	chr14_21868229_21868309_-	chr14_21867864_21868139_-	90	nonME_COMP/RET_INTRON	known	known	known	known	known	known	-0.283227	0.28134	-0.301829	0.245228	0.000819524	0.000106555	0.200512	0.151055	234	228	1	0.698171	0.238043	0.315385	218	368	0.754772	1
chr6:31915857-31916151	CFB	chr6_31915971_31916150_+	chr6_31915858_31916150_+	0	COMP_5'SS_113	novel	known	novel	known	known	known	2.21699	-0.142192	0.18	-0.132546	6.11312e-43	1.80357e-75	0.00990332	0.0909091	41	119	0.02	0.2	0.987739	0.856818	4188	1130	1	0.867454
chr17:40500534-40540297	STAT3	chr17_40500557_40540296_-	chr17_40500535_40540296_-	0	COMP_3'SS_22	known	known	known	known	known	known	-0.304719	0.21236	-0.262669	0.191327	8.91918e-07	0.00053618	0.538324	0.396923	301	257	1	0.737331	0.424242	0.524615	237	340	0.808673	1
chr12:56552494-56553759	MYL6	chr12_56552495_56553758_+	chr12_56553514_56553758_+	0	COMP_5'SS_-1019_CE	known	known	known	known	known	known	1.08961	-0.103916	0.219149	-0.0986992	1.72136e-270	6.84773e-227	0.0455866	0.135535	1066	3418	0.0958498	0.314999	0.931641	0.839689	21805	21181	1	0.901301
chr16:3075823-3076064	THOC6	chr16_3075989_3076063_+	chr16_3075824_3075924_+	-65	nonME_COMP/RET_INTRON	known	known	known	known	known	known	-0.429497	0.2586	-0.331126	0.227868	2.88682e-05	0.00097479	0.215266	0.140103	250	108	0.831126	0.5	0.227273	0.294344	264	228	0.772132	1
chr6:13597247-13601066	SIRT5	chr6_13597248_13601065_+	chr6_13599387_13601065_+	0	COMP_5'SS_-2139_CE	known	known	novel	known	known	known	2.0133	-0.149812	0.252304	-0.13913	1.67662e-05	0.274112	0.0138889	0.104	5	12	0.0365854	0.288889	0.555556	0.478261	129	32	1	0.86087
chr7:36374786-36396511	KIAA0895	chr7_36374787_36396510_-	chr7_36374787_36375762_-	0	COMP_5'SS_20748_CE	known	known	known	known	known	known	0.494494	-0.179671	0.497872	-0.107254	2.2291e-05	0.217402	0.176912	0.290076	117	113	0.502128	1	0.194903	0.16285	129	63	0.567686	0.460432
chr8:130883741-130915558	FAM49B	chr8_130883742_130915557_-	chr8_130909100_130915557_-	0	COMP_3'SS_-25358_CE	known	known	known	known	known	known	1.12775	-0.71244	0.228367	-0.0203787	1.76823e-11	0.175783	0.0199795	0.0617104	38	126	0.102362	0.330729	0.012987	0.00636943	12	6	0.0398773	0.0194986
chr11:93212434-93232442	SMCO4	chr11_93212435_93212537_-	chr11_93212435_93232441_-	0	COMP_5'SS_-19904_CE	novel	known	novel	known	known	known	1.43252	-0.230069	0.344341	-0.205521	2.89938e-13	1.1287e-09	0.0409836	0.171691	19	130	0.0865801	0.430921	0.786885	0.625164	383	476	1	0.794479
chr8:109489120-109498741	EMC2	chr8_109491339_109498740_+	chr8_109489121_109498740_+	0	COMP_5'SS_2218_CE	known	known	known	known	known	novel	-0.213226	3.66382	-0.192027	0.299743	9.51884e-09	3.65688e-70	0.539564	0.435953	940	598	1	0.807973	0.00257827	0.100579	6	225	0.00732218	0.307065
chr6:30166929-30172433	TRIM26	chr6_30166930_30172432_-	chr6_30168900_30172432_-	0	COMP_3'SS_-1970_CE	known	known	novel	known	novel	novel	2.4636	-0.88428	0.731282	-0.0787011	3.58803e-33	0.00708477	0.0173661	0.204	11	152	0.0533333	0.784615	0.0419682	0.0173333	28	12	0.13242	0.053719
chr1:204501373-204507337	MDM4	chr1_204501374_204506557_+	chr1_204501374_204507336_+	0	COMP_3'SS_-779_CE	known	known	known	known	known	known	-1.33178	0.840129	-0.696454	0.568345	3.22868e-05	4.31386e-09	0.280576	0.0740741	38	7	0.866667	0.170213	0.28777	0.666667	39	71	0.431655	1
chr4:89390410-89393560	HERC5	chr4_89390411_89393559_+	chr4_89391824_89393559_+	0	COMP_5'SS_-1413_CE	known	known	novel	known	known	known	1.92358	-0.221127	0.181503	-0.162124	2.86841e-10	0.0115787	0.00799201	0.0547085	7	60	0.030303	0.211806	0.293525	0.235294	203	191	0.842975	0.680851
chr3:9785584-9786692	BRPF1	chr3_9785585_9785907_+	chr3_9785585_9786691_+	0	COMP_3'SS_-784	known	known	known	known	known	known	0.400666	-1.71471	0.330126	-0.154813	0.000779997	0.000544405	0.165657	0.247295	81	159	0.669874	1	0.0343434	0.00618238	16	3	0.186813	0.032
chr22:50718499-50719173	PLXNB2	chr22_50719099_50719172_-	chr22_50718500_50718917_-	182	nonME_COMP/RET_INTRON	known	known	known	known	known	known	-0.166112	0.190044	-0.150429	0.173077	0.000338866	1.57641e-05	0.214303	0.181504	904	629	0.824226	0.673797	0.168062	0.203238	862	840	0.826923	1
chr9:123210403-123230138	CDK5RAP2	chr9_123210404_123230137_-	chr9_123222945_123230137_-	0	COMP_3'SS_-12541_CE	known	known	novel	known	known	known	1.88666	-0.424582	0.30419	-0.345957	1.76793e-11	3.37409e-06	0.0140187	0.0924855	11	47	0.0436364	0.347826	0.338785	0.22158	289	114	1	0.654043
chr22:19183925-19184000	CLTCL1	chr22_19183926_19183999_-	NA	NA	UNIDNT_COMP/RET_INTRON	known	known	known	NA	NA	NA	-0.983191	NA	-0.643268	NA	1.18356e-09	NA	0.313589	0.117318	89	41	0.909091	0.265823	NA	NA	NA	NA	NA	NA
chr1:227288939-227300013	CDC42BPA	chr1_227288940_227300012_-	NA	NA	UNIDNT_COMP/RET_INTRON	known	known	known	NA	NA	NA	-0.319892	NA	-0.273772	NA	3.34649e-05	NA	0.53112	0.385714	255	134	1	0.726228	NA	NA	NA	NA	NA	NA
chr16:2136379-2136733	TSC2	chr16_2136380_2136732_+	NA	NA	UNIDNT_COMP/RET_INTRON	known	known	known	NA	NA	NA	-0.28752	NA	-0.249878	NA	0.000264681	NA	0.380228	0.285217	299	163	1	0.750122	NA	NA	NA	NA	NA	NA
chr7:72361648-72396800	POM121	chr7_72384365_72396799_+	chr7_72361649_72396799_+	0	COMP_5'SS_22716_CE	known	known	known	known	known	known	-1.30216	0.150259	-0.152666	0.139515	0.000542003	1.50302e-09	0.0634006	0.0172414	21	8	0.205607	0.0529412	0.81268	0.944444	281	492	0.860485	1
chr19:58927012-58928178	ZNF584	chr19_58927307_58928177_+	chr19_58927013_58928177_+	0	COMP_5'SS_294_CE	known	known	known	known	known	known	0.571979	-0.790527	0.435593	-0.546394	6.94259e-05	1.61731e-13	0.196	0.347267	48	107	0.564407	1	0.56	0.254019	139	78	1	0.453606
chr15:89822004-89824401	FANCI	chr15_89822005_89824400_+	chr15_89822005_89824386_+	0	COMP_3'SS_14	known	known	known	known	novel	novel	-0.187174	0.898127	-0.1707	0.00910893	0.000268952	0.175268	0.402749	0.334	790	333	1	0.8293	0.00203666	0.005	3	4	0.00613497	0.0152439
chr19:19244018-19249235	TMEM161A	chr19_19244019_19245592_-	chr19_19244019_19249234_-	0	COMP_5'SS_-3642_CE	known	known	known	known	known	known	-0.288561	1.90617	-0.250659	0.349309	3.99783e-05	3.00277e-12	0.601351	0.450617	266	145	1	0.749341	0.0247748	0.166667	10	53	0.0506912	0.4
chr7:148936892-148947250	ZNF212	chr7_148946511_148947249_+	chr7_148936893_148947249_+	0	COMP_5'SS_9618_CE	novel	known	novel	known	known	known	0.929053	-0.714786	0.605072	-0.510703	3.81142e-05	3.81142e-05	0.25	0.633028	9	68	0.394928	1	0.75	0.366972	29	39	1	0.489297
chr21:40550572-40552211	PSMG1	chr21_40550573_40551849_-	chr21_40550573_40552210_-	0	COMP_5'SS_-361_CE	known	known	known	known	known	known	-0.311303	2.30982	-0.267508	0.655501	3.33598e-28	8.49566e-252	0.331141	0.242558	2164	1482	1	0.732492	0.018966	0.191037	123	1167	0.0584354	0.713936
chr22:19164716-19165646	SLC25A1	chr22_19164717_19165239_-	chr22_19164717_19165645_-	0	COMP_5'SS_-406_CE	known	known	known	known	known	novel	-0.294936	1.05972	-0.255421	0.0816183	6.38026e-12	2.68265e-10	0.207877	0.154781	1044	763	1	0.744579	0.00835488	0.0241086	41	118	0.0422111	0.123829
chr8:54714455-54727222	ATP6V1H	chr8_54714456_54723723_-	chr8_54714456_54727221_-	0	COMP_5'SS_-3498_CE	known	known	known	known	known	known	-0.182161	1.35343	-0.166533	0.313346	0.000138192	1.78634e-22	0.485661	0.404783	524	456	1	0.833467	0.0434783	0.168291	46	189	0.0909091	0.404255
chr1:215751070-215752343	KCTD3	chr1_215751071_215751343_+	chr1_215751071_215752342_+	0	COMP_3'SS_-999_CE	known	known	known	known	known	novel	-0.719133	3.56929	-0.512826	0.584375	1.93355e-29	3.41578e-103	0.315595	0.15375	598	245	1	0.487174	0.00409683	0.145402	10	350	0.015625	0.6
chr1:31453009-31454159	PUM1	chr1_31453010_31454158_-	chr1_31453013_31454158_-	0	COMP_3'SS_-3	known	known	known	known	known	known	-0.25648	0.728984	-0.22623	0.311672	0.000115218	0.00233023	0.775424	0.6	182	110	1	0.77377	0.101695	0.210811	23	38	0.237624	0.549296
chr7:23401359-23458395	IGF2BP3	chr7_23401360_23454866_-	chr7_23401360_23458394_-	0	COMP_5'SS_-3528_CE	novel	known	novel	known	known	known	2.59979	-0.226795	0.343818	-0.202916	1.49398e-08	6.20776e-10	0.0116279	0.156522	3	17	0.0235294	0.367347	0.97093	0.773913	333	88	1	0.797084
chr8:145153891-145154180	SHARPIN	chr8_145153897_145153983_-	chr8_145153892_145154179_-	5	DUAL_COMP/RET_INTRON	known	known	known	known	novel	novel	-0.273174	1.33698	-0.23904	0.0397055	3.74574e-05	0.0103271	0.368878	0.280702	466	223	1	0.76096	0.00394945	0.0150376	4	11	0.0131579	0.0528634
chr13:50601541-50642233	DLEU2	chr13_50623798_50642232_-	chr13_50601542_50642232_-	0	COMP_3'SS_22256_CE	known	known	known	known	known	novel	-0.657055	0.453197	-0.481624	0.327586	2.26465e-10	0.230911	0.506438	0.262525	117	130	1	0.518376	0.169492	0.266667	9	23	0.5	0.827586
chrX:18725944-18767910	PPEF1	chrX_18725945_18748298_+	chrX_18725945_18767909_+	0	COMP_3'SS_-19611_CE	known	known	known	known	known	novel	-0.326397	1.62714	-0.278481	0.527439	1.31261e-07	4.10621e-06	0.923977	0.666667	157	69	1	0.721519	0.0467836	0.238095	7	24	0.097561	0.625
chr1:222737466-222742972	TAF1A	chr1_222737467_222742851_-	chr1_222737467_222742971_-	0	COMP_5'SS_-120	known	known	known	novel	known	novel	-0.189869	1.5329	-0.172932	0.219048	0.000423108	0.000423108	0.954545	0.789474	104	74	1	0.827068	0.0454545	0.210526	4	19	0.047619	0.266667
chr13:114277600-114287435	TFDP1	chr13_114277601_114287434_+	chr13_114277601_114285937_+	0	COMP_3'SS_1497_CE	known	known	known	known	known	known	0.823924	-0.0930804	0.169008	-0.0888797	4.47657e-19	0.000562132	0.0242511	0.0552786	203	254	0.124771	0.293779	0.333096	0.30349	2801	1399	1	0.91112
chr22:19420129-19420788	MRPL40	chr22_19420382_19420787_+	chr22_19420130_19420787_+	0	COMP_5'SS_252	known	known	known	known	known	known	0.699012	-0.136848	0.325758	-0.127897	1.48612e-09	1.75065e-09	0.111111	0.223529	104	151	0.25	0.575758	0.883598	0.770588	834	523	1	0.872103
chr1:35791005-35835630	ZMYM4	chr1_35791006_35835629_+	chr1_35827390_35835629_+	0	COMP_5'SS_-36384_CE	known	known	novel	known	known	known	1.2653	-0.0953649	0.177749	-0.119601	0.000188868	0.278469	0.020934	0.0741935	12	22	0.0643564	0.242105	0.440741	0.400651	237	122	0.788079	0.668478
chr12:56546414-56547657	MYL6B	chr12_56546415_56547635_+	chr12_56546415_56547656_+	0	COMP_3'SS_-21	known	novel	novel	known	known	known	1.29394	-0.220467	0.286549	-0.197856	2.66633e-13	5.68351e-24	0.0436321	0.159132	36	87	0.091133	0.377682	0.944575	0.757685	800	418	1	0.802144
chr21:47842037-47847536	PCNT	chr21_47842038_47847535_+	chr21_47845885_47847535_+	0	COMP_5'SS_-3847_CE	known	known	novel	known	known	known	1.18756	-0.323124	0.189772	-0.276116	0.000780226	0.0132304	0.0177305	0.0581395	9	24	0.0819672	0.271739	0.27234	0.197143	127	68	1	0.723884
chr14:58890812-58894110	TIMM9	chr14_58890813_58893771_-	chr14_58890813_58894109_-	0	COMP_5'SS_-338_CE	known	known	known	known	known	novel	-0.191489	1.29928	-0.174271	0.8	0.000623602	0.0034068	0.446247	0.368479	439	331	1	0.825729	0.0909091	0.333333	4	16	0.2	1
chr8:100519430-100523332	VPS13B	chr8_100520139_100523331_+	chr8_100519431_100523331_+	0	COMP_5'SS_708	known	known	known	known	known	known	0.906182	-0.257584	0.595936	-0.227083	0.000392211	0.280639	0.109434	0.270833	28	25	0.404064	1	0.283019	0.21875	74	20	1	0.772917
chr6:56325051-56328363	DST	chr6_56327954_56328362_-	chr6_56325052_56328362_-	0	COMP_3'SS_2902_CE	known	known	known	known	known	known	-0.577686	3.31758	-0.438805	0.96376	2.44677e-06	4.57195e-26	0.56044	0.314516	203	38	1	0.561195	0.0137363	0.379032	4	46	0.0362404	1
chr15:60678284-60689457	ANXA2	chr15_60678285_60688349_-	chr15_60678285_60689456_-	0	COMP_5'SS_-1107_CE	known	known	known	known	known	known	1.04969	-0.0733214	0.184192	-0.0706979	1.21741e-10	6.68353e-16	0.0181941	0.0519762	53	95	0.0932642	0.277457	0.944407	0.877639	2802	1620	1	0.929302
chr7:143573714-143599120	FAM115A	chr7_143573715_143599053_-	chr7_143573715_143599119_-	0	COMP_5'SS_-66	known	known	known	known	known	known	-0.247946	0.553031	-0.219598	0.424796	0.000838289	7.58766e-05	0.703863	0.549296	163	116	1	0.780402	0.240343	0.41784	55	88	0.575204	1
chr15:64658273-64673157	KIAA0101	chr15_64658274_64673156_-	chr15_64669104_64673156_-	0	COMP_3'SS_-10830_CE	known	known	known	known	known	known	0.499781	-0.056302	0.173441	-0.0547463	1.08891e-20	0.00445094	0.0726932	0.119825	504	792	0.235322	0.408763	0.442637	0.418404	3074	2768	1	0.945254
chr1:44086662-44087606	PTPRF	chr1_44086663_44086767_+	chr1_44086663_44087605_+	0	COMP_3'SS_-838	known	known	known	known	known	novel	-0.268772	1.29373	-0.161279	0.00800662	8.68006e-07	0.0150012	0.133973	0.102398	977	409	0.619379	0.458101	0.000684932	0.0024975	4	9	0.00316656	0.0111732
chr16:74949891-74950025	WDR59	chr16_74949892_74949999_-	chr16_74949892_74950024_-	0	COMP_5'SS_-25	novel	known	novel	known	known	known	1.64235	-0.256808	0.308709	-0.226483	8.32272e-12	8.32272e-12	0.0515464	0.266355	14	56	0.0543478	0.363057	0.948454	0.733645	275	156	1	0.773517
chr15:89822004-89824996	FANCI	chr15_89824531_89824995_+	chr15_89822005_89824400_+	-131	nonME_COMP/RET_INTRON	known	known	known	known	known	known	0.196744	-0.187174	0.178599	-0.1707	0.000171492	0.000268952	0.322811	0.393	633	392	0.821401	1	0.402749	0.334	790	333	1	0.8293
chr16:31196499-31199646	FUS	chr16_31196500_31199645_+	NA	NA	UNIDNT_COMP/RET_INTRON	known	known	known	NA	NA	NA	0.600246	NA	0.506966	NA	1.24565e-06	NA	0.13354	0.243386	85	137	0.464865	0.971831	NA	NA	NA	NA	NA	NA
chr6:126206488-126210118	NCOA7	chr6_126206489_126210117_+	chr6_126206489_126210084_+	0	COMP_3'SS_33	known	known	known	known	known	known	-0.671989	0.192458	-0.390097	0.175071	8.51137e-05	0.116175	0.258621	0.132075	74	41	0.694444	0.304348	0.282759	0.342767	81	108	0.824929	1
chr11:57582971-57583769	CTNND1	chr11_57583473_57583768_+	chr11_57582972_57583768_+	0	COMP_5'SS_501_CE	known	known	known	known	known	known	2.05555	-0.120206	0.211867	-0.113262	3.16741e-14	1.59377e-16	0.0136986	0.107001	8	80	0.0277778	0.239645	0.981735	0.870542	644	658	1	0.886738
chr17:29576136-29579956	NF1	chr17_29576137_29576972_+	chr17_29576137_29579955_+	0	COMP_3'SS_-2983_CE	known	known	known	known	known	known	2.56341	-0.950889	0.571018	-0.641488	1.10379e-19	3.68832e-09	0.0179487	0.232975	6	64	0.0364583	0.607477	0.315385	0.121864	122	33	0.91791	0.276423
chrX:16870750-16871805	RBBP7	chrX_16870998_16871804_-	chrX_16870751_16871804_-	0	COMP_3'SS_247	known	known	known	known	known	novel	-0.177361	3.10881	-0.162523	0.00888179	1.74232e-29	6.86093e-16	0.459196	0.384566	8957	3014	1	0.837477	0.000205044	0.00459184	3	35	0.000410931	0.00929272
chr5:138650424-138651765	MATR3	chr5_138650425_138651385_+	chr5_138650425_138651764_+	0	COMP_3'SS_-379	known	known	known	known	known	known	-0.299285	2.52777	-0.258652	0.356723	1.03545e-164	1.03545e-164	0.978051	0.725076	2227	2370	1	0.741348	0.0219491	0.274924	49	898	0.0224417	0.379165
chr9:35733139-35733393	CREB3	chr9_35733140_35733211_+	chr9_35733279_35733392_+	68	nonME_COMP/RET_INTRON	known	known	known	known	known	known	-0.228544	0.128618	-0.204308	0.12069	2.2765e-05	0.00818376	0.283118	0.225275	591	450	1	0.795692	0.27451	0.312188	573	624	0.87931	1
chrX:40945361-40982724	USP9X	chrX_40945362_40982723_+	chrX_40946918_40982723_+	0	COMP_5'SS_-1556_CE	known	known	known	novel	known	novel	-0.295093	0.542898	-0.255538	0.0107366	1.40022e-06	0.261018	0.38594	0.287318	537	255	1	0.744462	0.0071736	0.0123457	9	10	0.0144928	0.0252294
chr1:100588039-100591438	SASS6	chr1_100588040_100591437_-	chr1_100588040_100588765_-	0	COMP_5'SS_2672_CE	known	known	known	known	known	known	2.21733	-0.180886	0.154754	-0.16547	1.66305e-10	0.00313898	0.00485437	0.0445765	4	59	0.0186567	0.17341	0.413619	0.345178	327	339	1	0.83453
chr11:57505139-57505826	TMX2,TMX2-CTNND1	chr11_57505140_57505384_+	chr11_57505140_57505825_+	0	COMP_3'SS_-441_CE	known	known	known	known	known	known	-0.188668	0.703655	-0.171939	0.28107	4.58123e-16	4.54145e-39	0.469624	0.388877	2434	1859	1	0.828061	0.157851	0.319037	381	728	0.187439	0.468509
chr3:121509061-121526191	IQCB1	chr3_121509062_121526190_-	chr3_121509062_121514303_-	0	COMP_5'SS_11887_CE	known	known	known	known	known	known	1.39945	-0.163773	0.504288	-0.151065	5.06904e-13	0.022244	0.0411765	0.166887	20	125	0.132075	0.636364	0.435294	0.369536	221	278	1	0.848935
chr20:31946928-31948157	CDK5RAP1	chr20_31947946_31948156_-	chr20_31946929_31948156_-	0	COMP_3'SS_1017_CE	known	novel	novel	known	known	known	1.17127	-0.257747	0.160871	-0.227209	1.31831e-05	3.1111e-19	0.0314465	0.101449	14	48	0.0649351	0.225806	0.93501	0.722567	445	348	1	0.772791
chr17:16284778-16285216	UBB	chr17_16285058_16285215_+	chr17_16284779_16285215_+	0	COMP_5'SS_279	novel	known	novel	novel	known	novel	1.42027	-1.02642	0.787879	-0.240741	0.000814654	0.0597853	0.0746269	0.308824	4	20	0.166667	0.954545	0.164179	0.0588235	10	3	0.407407	0.166667
chr17:34147242-34147336	TAF15,AC015849.13	chr17_34147252_34147335_+	chr17_34147243_34147335_+	0	COMP_5'SS_9	known	known	known	known	known	known	-0.75948	1.13363	-0.532091	0.333318	1.73053e-41	8.63151e-32	0.293185	0.137184	1793	227	1	0.467909	0.0387318	0.120337	236	199	0.121228	0.454545
chr1:154187049-154192818	C1orf43	chr1_154187050_154192311_-	chr1_154187050_154192817_-	0	COMP_5'SS_-506	known	known	known	known	known	known	0.201651	-0.746997	0.18262	-0.526213	9.8545e-36	1.83803e-84	0.409211	0.500637	3260	5499	0.81738	1	0.182708	0.0865647	1455	950	1	0.473787
chr1:76255741-76256970	RABGGTB	chr1_76255959_76256130_+	chr1_76255742_76256969_+	-217	DUAL_COMP	known	known	known	known	known	known	-0.706027	0.112411	-0.169889	0.106323	3.28917e-20	8.64435e-24	0.098063	0.048404	323	322	0.327604	0.157715	0.736985	0.824667	2434	5502	0.893677	1
chr6:44274767-44278731	AARS2	chr6_44278180_44278730_-	chr6_44274768_44278730_-	0	COMP_3'SS_3412_CE/RET_INTRON	known	known	known	known	known	novel	-0.680917	2.0082	-0.493847	0.353535	2.16771e-06	9.50069e-09	0.25813	0.130653	126	51	1	0.506153	0.00720165	0.0536513	6	35	0.0555556	0.409091
chr1:201755704-201758868	NAV1	chr1_201755705_201757595_+	chr1_201755705_201758867_+	0	COMP_3'SS_-1272_CE	known	known	known	known	known	known	-0.407767	1.17626	-0.334866	0.52379	1.55018e-06	5.88683e-07	0.584677	0.388889	144	153	1	0.665134	0.0376884	0.122195	14	97	0.133929	0.657718
chr3:141626115-141640819	ATP1B3	chr3_141626116_141640818_+	chr3_141632678_141640818_+	0	COMP_5'SS_-6562_CE	known	known	novel	known	known	novel	-2.76911	0.384338	-0.478648	0.319098	8.62621e-09	8.62621e-09	0.333333	0.0209059	8	29	0.5	0.0213523	0.666667	0.979094	17	1404	0.680902	1
chr10:124608954-124615161	CUZD1,FAM24B	chr10_124608955_124615160_-	chr10_124610036_124615160_-	0	COMP_3'SS_-1081_CE	known	known	known	known	known	known	1.51152	-0.606585	0.779426	-0.478365	1.77777e-08	0.0681115	0.0917431	0.415929	9	46	0.220574	1	0.211009	0.115044	22	12	0.884615	0.40625
chr10:103361092-103369124	DPCD	chr10_103368694_103369123_+	chr10_103361093_103369123_+	0	COMP_5'SS_7601_CE	known	known	known	known	known	known	-0.266352	2.93417	-0.233831	0.644492	1.10579e-24	1.42701e-31	0.964286	0.738806	431	395	1	0.766169	0.0133929	0.251866	5	134	0.0271493	0.671642
chr22:40796816-40798143	SGSM3	chr22_40797679_40798142_+	chr22_40796817_40798142_+	0	COMP_5'SS_862_CE	known	known	known	known	known	known	-0.392526	0.6618	-0.319019	0.414116	4.55383e-09	6.81437e-16	0.222317	0.150142	519	264	0.984848	0.665829	0.0914921	0.177337	213	312	0.390511	0.804627
chr5:176563030-176618885	NSD1	chr5_176563031_176596394_+	chr5_176563031_176618884_+	0	COMP_3'SS_-22490_CE	known	novel	novel	known	known	known	1.7032	-0.30129	0.169983	-0.260137	6.2348e-05	1.80661e-06	0.0162338	0.0891473	4	22	0.033557	0.20354	0.594705	0.44	291	208	1	0.739863
chr17:79849708-79852343	ANAPC11	chr17_79849709_79852342_+	chr17_79849709_79851427_+	0	COMP_3'SS_915	known	known	known	known	known	known	-0.280458	0.160686	-0.244562	0.14844	0.000754524	0.033646	0.206712	0.156158	270	212	1	0.755438	0.196034	0.230205	256	313	0.85156	1
chr10:105377070-105386846	SH3PXD2A	chr10_105377071_105382226_-	chr10_105377071_105386845_-	0	COMP_5'SS_-4619_CE	known	known	known	known	known	known	-0.298057	0.828173	-0.257741	0.148511	8.73263e-07	1.56941e-05	0.330435	0.245268	493	310	1	0.742259	0.0210811	0.0482574	38	71	0.110482	0.258993
chr15:73064185-73075587	ADPGK	chr15_73064186_73075586_-	chr15_73064186_73067212_-	0	COMP_5'SS_8374_CE	known	known	known	known	known	known	2.0092	-0.124646	0.379189	-0.117191	9.41948e-06	0.00215778	0.016	0.119318	3	20	0.0493827	0.428571	0.574633	0.507292	665	486	1	0.882809
chr6:42936235-42937406	PEX6	chr6_42936236_42936611_-	chr6_42936236_42937405_-	0	COMP_5'SS_-794_CE/RET_INTRON	known	known	known	known	known	novel	-0.697033	2.85551	-0.484047	0.313558	6.53395e-10	8.98355e-21	0.237374	0.118227	281	71	0.936877	0.45283	0.00352319	0.061245	5	60	0.0179641	0.331522
chr4:113554397-113558007	C4orf21	chr4_113554398_113557850_-	chr4_113554398_113558006_-	0	COMP_5'SS_-156	known	known	known	known	known	known	1.03534	-0.961411	0.644894	-0.624738	8.50289e-05	0.00420691	0.173077	0.487395	8	57	0.355106	1	0.307692	0.117647	15	13	0.888889	0.264151
chr11:45967553-45970437	PHF21A	chr11_45967649_45970436_-	chr11_45967554_45970436_-	0	COMP_3'SS_95	known	known	known	known	known	known	1.48543	-0.461816	0.243435	-0.369861	2.7608e-10	3.69189e-10	0.020915	0.0923788	15	79	0.064257	0.307692	0.392157	0.247113	299	213	1	0.630139
chr1:162731075-162735791	DDR2	chr1_162731244_162735790_+	chr1_162731076_162735790_+	0	COMP_5'SS_168	known	known	known	novel	known	novel	-0.177603	0.920717	-0.162725	0.0228285	0.000768639	0.0644667	0.419458	0.351201	525	379	1	0.837275	0.00478469	0.0120148	5	12	0.0145278	0.0373563
chr5:55247902-55250638	IL6ST	chr5_55247903_55248077_-	chr5_55247903_55250637_-	0	COMP_5'SS_-2560_CE	known	known	known	known	known	novel	-0.232924	2.22705	-0.207786	0.101633	4.57194e-08	2.91936e-15	0.393141	0.311452	790	649	1	0.792214	0.00296077	0.0274537	7	79	0.0108844	0.112518
chr3:47537686-47543140	ELP6	chr3_47537687_47539775_-	chr3_47537687_47543139_-	0	COMP_5'SS_-3364_CE	known	known	known	known	known	novel	-0.308838	1.22121	-0.2657	0.402047	8.94111e-08	8.94111e-08	0.9	0.66087	224	75	1	0.7343	0.1	0.33913	24	38	0.111111	0.513158
chr11:125462812-125466954	STT3A	chr11_125462813_125466953_+	chr11_125462813_125465775_+	0	COMP_3'SS_1178_CE	known	known	known	known	known	known	2.29621	-0.124691	0.254262	-0.11723	1.68648e-17	1.36059e-16	0.00852878	0.0847458	7	94	0.025974	0.280236	0.949893	0.838537	890	939	1	0.88277
chr15:40937284-40939185	CASC5	chr15_40937970_40939184_+	chr15_40937285_40939184_+	0	COMP_5'SS_685	known	known	known	known	known	novel	-0.18819	1.55112	-0.171543	0.21662	1.85962e-05	1.85962e-05	0.955882	0.791908	129	136	1	0.828457	0.0441176	0.208092	5	35	0.0461538	0.262774
chr16:11137928-11141149	CLEC16A	chr16_11137962_11141148_+	chr16_11137929_11141148_+	0	COMP_5'SS_33	novel	known	novel	known	known	known	1.71696	-0.26532	0.31935	-0.233039	1.08866e-05	1.08866e-05	0.0485437	0.27027	4	29	0.0510204	0.37037	0.951456	0.72973	97	80	1	0.766961
chr8:19192367-19218714	SH2D4A	chr8_19192368_19218713_+	chr8_19192368_19214713_+	0	COMP_3'SS_4000_CE	known	known	known	known	known	known	0.317518	-0.24097	0.265755	-0.191932	6.76463e-05	0.00239197	0.151373	0.207944	258	266	0.538462	0.804217	0.205143	0.161215	350	206	0.78	0.588068
chr16:716349-716673	WDR90	chr16_716350_716672_+	chr16_716350_716454_+	0	COMP_3'SS_218	known	known	known	known	known	known	1.79999	-0.232932	0.269764	-0.207792	6.12716e-10	0.00282765	0.022541	0.136364	10	41	0.0460251	0.315789	0.528689	0.418831	257	128	1	0.792208
chr5:55247902-55250638	IL6ST	chr5_55248179_55250637_-	chr5_55247903_55250637_-	0	COMP_3'SS_276_CE	known	known	known	known	known	novel	-0.175691	2.22705	-0.161123	0.101633	0.000195537	2.91936e-15	0.26795	0.224777	723	654	1	0.838877	0.00296077	0.0274537	7	79	0.0108844	0.112518
chr1:155581617-155581973	MSTO1,MSTO2P	chr1_155581891_155581972_+	chr1_155581618_155581773_+	-118	nonME_COMP/RET_INTRON	known	known	known	known	known	known	-0.286092	0.135273	-0.248807	0.126523	0.000280144	0.00123999	0.38163	0.286678	294	169	1	0.751193	0.595084	0.681282	459	403	0.873477	1
chr11:65403777-65403862	PCNXL3	chr11_65403778_65403861_+	NA	NA	UNIDNT_COMP/RET_INTRON	known	known	known	NA	NA	NA	-0.486454	NA	-0.271418	NA	0.000287244	NA	0.19975	0.122807	159	62	0.792079	0.520661	NA	NA	NA	NA	NA	NA
chr7:156516871-156526871	LMBR1	chr7_156516872_156526870_-	chr7_156518531_156520623_-	-1659	DUAL_COMP	known	known	known	known	known	known	1.45264	-0.291272	0.222222	-0.252688	5.32609e-05	0.0154225	0.020765	0.0887574	18	14	0.0555556	0.277778	0.387978	0.289941	354	48	1	0.747312
chrX:2541493-2556015	CD99P1	chrX_2541494_2556014_+	chrX_2544683_2556014_+	0	COMP_5'SS_-3189_CE	known	known	novel	known	known	known	0.951183	-0.286124	0.214161	-0.248831	0.000442809	0.00176689	0.0548523	0.142	12	70	0.116071	0.330233	0.49789	0.374	117	186	1	0.751169
chr5:56510019-56526673	GPBP1	chr5_56517223_56526672_+	chr5_56510020_56526672_+	0	COMP_5'SS_7203_CE	known	known	known	known	known	known	0.602347	-0.255836	0.24957	-0.225731	1.8533e-08	3.85498e-06	0.0791629	0.144583	86	358	0.258929	0.508499	0.33758	0.261377	370	648	1	0.774269
chr21:17909758-17979314	LINC00478	chr21_17909759_17961672_+	chr21_17909759_17979313_+	0	COMP_3'SS_-17641_CE	known	known	novel	known	known	known	1.76929	-0.454405	0.457862	-0.365174	0.000194503	0.00427761	0.0363636	0.213333	3	15	0.0754717	0.533333	0.609091	0.386667	66	28	1	0.634826
chr6:83898516-83902898	PGM3	chr6_83898517_83900527_-	chr6_83898517_83902897_-	0	COMP_5'SS_-2370_CE	known	known	known	known	known	known	-0.204459	2.60885	-0.184912	0.51306	2.68967e-16	1.24965e-24	0.952703	0.776536	422	416	1	0.815088	0.0157658	0.214153	6	114	0.0319635	0.545024
chr22:32871384-32879884	FBXO7	chr22_32871385_32879883_+	chr22_32871385_32875119_+	0	COMP_3'SS_4764_CE	known	known	novel	known	known	known	0.825319	-0.52842	0.567308	-0.410464	0.000523832	0.00356217	0.133333	0.304348	19	41	0.307692	0.875	0.393333	0.231884	58	31	1	0.589536
chr21:45745146-45745844	PFKL	chr21_45745147_45745843_+	chr21_45745310_45745843_+	0	COMP_5'SS_-163	known	known	known	novel	known	novel	-0.210539	1.85937	-0.189852	0.0237834	1.51897e-05	0.000483421	0.362428	0.29362	1008	381	1	0.810148	0.00143678	0.00922367	3	11	0.00431965	0.028103
chr11:76072106-76076896	PRKRIR	chr11_76075476_76076895_-	chr11_76072107_76076823_-	72	DUAL_COMP	known	known	known	novel	known	novel	-0.754984	1.03678	-0.286173	0.147195	0.000130925	0.00131272	0.143478	0.0674374	65	34	0.507692	0.221519	0.023913	0.0674374	10	34	0.0743243	0.221519
chr16:89958682-89961446	TCF25	chr16_89960266_89961445_+	chr16_89958683_89961445_+	0	COMP_5'SS_1583_CE	known	known	known	known	known	known	-0.247644	1.24399	-0.219362	0.467132	9.45785e-18	3.54473e-13	0.875592	0.683521	738	364	1	0.780638	0.0485782	0.168539	40	89	0.153558	0.62069
chr6:86387209-86387854	SNHG5	chr6_86387750_86387853_-	chr6_86387210_86387853_-	0	COMP_3'SS_540_CE	known	known	known	known	known	known	-0.465024	2.12166	-0.37188	0.880168	2.77677e-86	7.51542e-86	0.93842	0.589441	700	1495	1	0.62812	0.0455154	0.379827	33	963	0.119832	1
chrX:80374257-80377034	HMGN5	chrX_80374258_80375286_-	chrX_80374258_80377033_-	0	COMP_5'SS_-1747_CE	known	known	known	known	known	known	-0.472778	1.0581	-0.376731	0.291894	3.50318e-08	2.17157e-11	0.2	0.124654	298	179	1	0.623269	0.0307692	0.0886427	45	127	0.127778	0.419672
chr10:104934738-104952993	NT5C2	chr10_104941085_104952992_-	chr10_104934739_104952992_-	0	COMP_3'SS_6346_CE	known	novel	novel	known	known	known	-0.677482	0.488168	-0.492105	0.38625	2.59231e-18	5.65247e-18	0.560158	0.284501	283	133	1	0.507895	0.433925	0.707006	219	332	0.61375	1
chr10:73980136-73990124	ANAPC16	chr10_73980137_73990123_+	chr10_73983814_73990123_+	0	COMP_5'SS_-3677_CE	novel	known	novel	known	known	known	0.870006	-0.195518	0.168129	-0.177591	2.12681e-05	7.77253e-09	0.0210337	0.0502058	34	60	0.11041	0.278539	0.427986	0.351979	1461	817	1	0.822409
chr11:46389296-46391044	DGKZ	chr11_46389629_46391043_+	chr11_46389297_46391043_+	0	COMP_5'SS_332_CE	known	known	known	known	known	known	-0.28417	0.702139	-0.247361	0.020315	0.000190627	0.264518	0.390026	0.293548	304	181	1	0.752639	0.00639386	0.0129032	4	7	0.019685	0.04
chr16:48286275-48292529	LONP2	chr16_48286276_48292528_+	chr16_48286276_48290520_+	0	COMP_3'SS_2008_CE	known	known	known	known	known	known	0.82655	-0.0810206	0.151867	-0.0778253	7.06719e-08	0.169871	0.0311804	0.0712603	55	120	0.112903	0.26477	0.339806	0.31336	419	386	1	0.922175
chr1:17958960-17961330	ARHGEF10L	chr1_17961057_17961329_+	chr1_17958961_17961329_+	0	COMP_5'SS_2096_CE	known	known	known	known	known	known	-0.950179	1.1532	-0.495137	0.684375	0.000455662	1.75635e-05	0.405063	0.156627	31	12	0.680851	0.185714	0.1375	0.435644	10	43	0.315625	1
chr7:99104080-99110076	ZKSCAN5	chr7_99104081_99110075_+	chr7_99104683_99110075_+	0	COMP_5'SS_-602_CE/RET_INTRON	known	known	known	novel	known	novel	-0.419693	1.20571	-0.342751	0.302231	0.000812684	0.0028288	0.43913	0.288618	100	70	1	0.657249	0.0304348	0.101626	6	24	0.0945946	0.396825
chr19:50413140-50432583	IL4I1,NUP62,CTC-326K19.6	chr19_50413141_50430950_-	chr19_50413141_50432582_-	0	COMP_5'SS_-1632_CE	known	known	known	known	known	known	-0.853948	0.424449	-0.574269	0.34587	7.16683e-27	2.63865e-20	0.436224	0.185714	341	142	1	0.425731	0.440051	0.672727	344	517	0.65413	1
chr6:2959575-2971351	SERPINB6	chr6_2959576_2971350_-	chr6_2959576_2960494_-	0	COMP_5'SS_10856_CE	known	known	known	novel	known	novel	-0.980132	1.07159	-0.624739	0.00532995	1.56211e-09	0.0135456	0.337793	0.126761	100	35	1	0.375261	0.00274617	0.00801887	6	16	0.00275374	0.00808369
chr10:35495978-35500584	CREM	chr10_35500317_35500583_+	chr10_35495979_35500583_+	0	COMP_5'SS_4338_CE	novel	known	novel	known	known	known	1.38629	-0.251314	0.306878	-0.222222	0.000205899	0.000205899	0.0689655	0.275862	5	31	0.0740741	0.380952	0.931034	0.724138	80	83	1	0.777778
chr15:74640395-74658057	CYP11A1	chr15_74640396_74657991_-	chr15_74640396_74658056_-	0	COMP_5'SS_-65	novel	known	novel	known	known	known	1.18514	-0.401	0.565072	-0.33035	0.000305908	0.000305908	0.126984	0.415385	7	26	0.145455	0.710526	0.873016	0.584615	54	37	1	0.66965
chr11:3838764-3845113	PGAP2	chr11_3844223_3844842_+	chr11_3838765_3845112_+	270	DUAL_COMP	known	known	known	known	known	known	1.79539	-0.736189	0.833937	-0.521064	2.97788e-06	0.00111922	0.0694444	0.418182	4	22	0.166063	1	0.569444	0.272727	40	14	1	0.478936
chr5:59893740-59899218	DEPDC1B	chr5_59895087_59899217_-	chr5_59893741_59899217_-	0	COMP_3'SS_1346_CE	known	known	known	known	known	known	-0.480085	1.63568	-0.277489	0.355169	2.45648e-05	2.65903e-14	0.267388	0.165441	172	89	0.758772	0.481283	0.0293663	0.150735	18	81	0.0833333	0.438503
chr9:130569966-130570513	FPGS	chr9_130570054_130570512_+	chr9_130569967_130570512_+	0	COMP_5'SS_87	known	known	known	known	known	known	1.72957	-0.210473	0.243847	-0.189799	1.74301e-11	1.74301e-11	0.039312	0.221649	15	42	0.0409207	0.284768	0.960688	0.778351	390	150	1	0.810201
chr1:163292001-163295822	NUF2	chr1_163292002_163295821_+	chr1_163292002_163292656_+	0	COMP_3'SS_3165_CE/RET_INTRON	known	known	known	known	known	known	-0.428135	1.00904	-0.348276	0.201263	4.32664e-07	0.00129944	0.338308	0.220484	271	154	1	0.651724	0.031941	0.0876133	12	28	0.104	0.305263
chr13:103421890-103426032	TEX30	chr13_103422436_103426031_-	chr13_103421891_103426031_-	0	COMP_3'SS_545_CE	known	known	known	known	known	known	-0.306952	1.37805	-0.264314	0.43828	8.73346e-16	1.0454e-10	0.906183	0.666667	424	185	1	0.735686	0.0533049	0.21147	24	58	0.113122	0.551402
chr11:3832653-3845113	PGAP2	chr11_3832654_3844138_+	chr11_3832654_3845112_+	0	COMP_3'SS_-974	known	known	known	known	known	known	0.906138	-0.297834	0.550796	-0.257576	0.000922907	0.00255515	0.107143	0.265152	14	34	0.263158	0.813953	0.714286	0.530303	99	69	1	0.742424
chr13:53233383-53236784	SUGT1	chr13_53235705_53236783_+	chr13_53233384_53236783_+	0	COMP_5'SS_2321_CE	known	known	known	known	known	known	-1.02396	0.431064	-0.254411	0.350183	2.45843e-19	2.28699e-17	0.096488	0.0346555	260	82	0.366573	0.112162	0.113764	0.17507	547	808	0.649817	1
chr19:10906874-10909162	DNM2	chr19_10908194_10909161_+	chr19_10906875_10909161_+	0	COMP_5'SS_1319_CE	known	known	known	known	known	known	0.599216	-0.182481	0.500715	-0.166799	3.64436e-20	1.23246e-18	0.172811	0.314635	224	616	0.41744	0.918155	0.819508	0.682815	1066	1338	1	0.833201
chr5:159842316-159846030	SLU7	chr5_159842317_159846029_-	chr5_159842317_159845602_-	0	COMP_5'SS_427_CE	known	known	known	known	known	known	-0.217429	1.07451	-0.195415	0.0924788	0.000134576	2.28252e-05	0.351145	0.282526	367	518	1	0.804585	0.014313	0.0419162	14	76	0.0447761	0.137255
chr2:210867506-210874381	RPE	chr2_210867507_210868161_+	chr2_210867507_210874380_+	0	COMP_3'SS_-6219_CE	known	known	known	known	known	known	2.02669	-0.319296	0.4332	-0.27334	1.65074e-10	1.76063e-06	0.0177384	0.134615	7	41	0.0551724	0.488372	0.44385	0.322528	414	198	1	0.72666
chr2:135696631-135703671	CCNT2	chr2_135696632_135700181_+	chr2_135696632_135703670_+	0	COMP_3'SS_-3489_CE	known	known	known	known	known	known	-0.65742	2.33842	-0.450539	0.90352	3.60226e-06	1.00652e-19	0.422145	0.21875	121	41	0.730539	0.28	0.0512821	0.531532	7	58	0.0964798	1
chr2:102486876-102490109	MAP4K4	chr2_102488147_102490108_+	chr2_102486877_102490108_+	0	COMP_5'SS_1270_CE/RET_INTRON	known	known	known	known	known	known	-0.861337	0.381542	-0.259054	0.317192	1.40232e-12	1.15234e-10	0.107987	0.0456349	264	68	0.413417	0.154362	0.17739	0.259795	487	430	0.682808	1
chr1:95699870-95712098	TMEM56-RWDD3,RWDD3	chr1_95699871_95709766_+	chr1_95699871_95712097_+	0	COMP_3'SS_-2331_CE	known	known	known	known	known	novel	-0.565314	0.842679	-0.431818	0.569444	1.89056e-05	8.57786e-05	0.4	0.227273	89	74	1	0.568182	0.111111	0.258065	20	71	0.430556	1
chr17:77752105-77753161	CBX2	chr17_77752106_77752182_+	chr17_77752106_77753160_+	0	COMP_3'SS_-978/RET_INTRON	known	known	known	known	known	novel	-0.613013	0.934131	-0.458284	0.0514608	5.00214e-10	0.0316712	0.438114	0.237333	222	88	1	0.541716	0.0157171	0.04	7	14	0.0318725	0.0833333
chr17:17083401-17088137	MPRIP	chr17_17083983_17088136_+	chr17_17083402_17088136_+	0	COMP_5'SS_581	known	known	known	known	known	known	-1.45751	0.430556	-0.595244	0.349853	6.08928e-53	6.08928e-53	0.412253	0.0959792	396	73	0.701413	0.106169	0.587747	0.904021	565	696	0.650147	1
chr13:50601541-50618787	DLEU2	chr13_50601542_50603413_-	chr13_50601542_50618786_-	0	COMP_5'SS_-15373_CE	known	known	known	known	known	novel	-0.972319	1.05933	-0.621795	0.653313	0.000345598	6.17725e-05	0.440678	0.166667	25	14	1	0.378205	0.169492	0.488889	9	43	0.346687	1
chrX:23851626-23858430	APOO	chrX_23851627_23858429_-	chrX_23851729_23858429_-	0	COMP_3'SS_-102	known	known	known	known	known	known	-0.278405	0.120067	-0.172534	0.113139	2.63317e-05	2.63317e-05	0.344249	0.260593	430	245	0.52497	0.352436	0.655751	0.739407	820	697	0.886861	1
chr2:236817549-236877106	AGAP1	chr2_236839567_236877105_+	chr2_236817550_236877105_+	0	COMP_5'SS_22017_CE	known	known	known	known	known	known	-1.40519	0.621899	-0.66707	0.463076	5.76807e-14	7.08666e-09	0.226966	0.0556793	100	24	0.795276	0.128205	0.20354	0.379085	91	173	0.536924	1
chr16:448178-448990	NME4	chr16_448394_448989_+	chr16_448179_448989_+	0	COMP_5'SS_215	known	known	known	known	known	known	0.518126	-0.528693	0.404365	-0.428107	0.000728717	0.0433146	0.353659	0.59375	28	75	0.595635	1	0.304878	0.179688	24	22	0.862069	0.433962
chr2:64114777-64118254	UGP2	chr2_64117319_64118253_+	chr2_64114778_64117214_+	-105	nonME_COMP/RET_INTRON	known	known	known	known	known	known	0.119212	-0.084008	0.197093	-0.0805761	1.76449e-05	0.0035654	0.439864	0.495554	1162	1671	0.78528	0.982374	0.363614	0.334315	1480	1701	1	0.919424
chr17:79977079-79977184	STRA13	chr17_79977095_79977183_-	chr17_79977080_79977168_-	15	DUAL_COMP	known	known	known	known	novel	novel	-0.496939	0.98809	-0.177912	0.0177756	8.9577e-06	0.0540761	0.0781302	0.0475336	233	105	0.433333	0.255422	0.00200334	0.00538117	5	11	0.0105263	0.0283019
chr17:26989359-27000389	SUPT6H	chr17_26989360_26997589_+	chr17_26989360_27000388_+	0	COMP_3'SS_-2799_CE	known	novel	novel	known	known	known	2.12969	-0.153832	0.328571	-0.142584	5.5589e-10	2.15581e-08	0.0184615	0.155303	5	40	0.0375	0.366071	0.963077	0.825758	312	217	1	0.857416
chr5:14497113-14498009	TRIO	chr5_14497114_14497955_+	chr5_14497114_14498008_+	0	COMP_3'SS_-53	novel	known	novel	novel	novel	novel	0.408155	-0.654623	0.230064	-0.012143	9.87927e-05	0.287592	0.112208	0.168766	124	200	0.384615	0.614679	0.00807899	0.00419815	8	4	0.0249307	0.0127877
chr3:195997411-196014486	PCYT1A,RP11-447L10.1	chr3_195997412_196014402_-	chr3_195997412_196014485_-	0	COMP_5'SS_-83	known	known	known	known	known	known	0.630908	-0.331355	0.467891	-0.28205	9.36304e-09	7.12068e-08	0.242775	0.45625	83	145	0.532109	1	0.722543	0.51875	249	165	1	0.71795
chr9:33927989-33933488	UBAP2	chr9_33927990_33932559_-	chr9_33927990_33933487_-	0	COMP_5'SS_-928	known	known	known	known	known	known	-0.338531	1.02364	-0.287184	0.0579327	9.75844e-05	0.0611188	0.423729	0.302041	199	147	1	0.712816	0.01	0.027833	4	13	0.0306748	0.0886076
chr9:131030802-131036129	GOLGA2	chr9_131035144_131036128_-	chr9_131030803_131036128_-	0	COMP_3'SS_4341_CE	known	known	known	known	known	known	-0.365498	0.406422	-0.196105	0.22057	4.46752e-05	1.61558e-12	0.214588	0.148892	202	214	0.545699	0.349593	0.115436	0.17332	343	876	0.506627	0.727197
chr16:720174-720266	RHOT2	chr16_720175_720248_+	chr16_720175_720265_+	0	COMP_3'SS_-17/RET_INTRON	known	known	known	known	known	known	-0.722845	0.575495	-0.337245	0.0732197	4.82456e-19	5.46848e-05	0.164782	0.0799804	480	162	0.615877	0.278632	0.0298047	0.0529931	86	107	0.111396	0.184615
chr1:151028468-151031955	CDC42SE1	chr1_151029262_151031954_-	chr1_151028469_151031954_-	0	COMP_3'SS_793_CE	known	known	known	known	known	known	-2.22495	0.120543	-0.295667	0.113561	5.63468e-13	8.47038e-09	0.0963855	0.0104167	55	6	0.327485	0.0318182	0.824441	0.93006	478	624	0.886439	1
chr1:146758176-146759314	CHD1L	chr1_146758177_146759313_+	NA	NA	UNIDNT_COMP/RET_INTRON	known	known	known	NA	NA	NA	-0.388834	NA	-0.341441	NA	2.54244e-07	NA	0.297325	0.20154	588	156	0.846264	0.504823	NA	NA	NA	NA	NA	NA
chr12:971435-987381	WNK1	chr12_971436_987380_+	chr12_980514_987377_+	-3	DUAL_COMP	known	known	known	known	known	known	0.529007	-0.174846	0.273035	-0.160414	6.66653e-07	0.000150672	0.0971061	0.164813	150	162	0.324034	0.59707	0.672328	0.564477	672	231	1	0.839586
chr18:47017814-47018116	RPL17	chr18_47017954_47018115_-	chr18_47017815_47017995_-	-41	DUAL_COMP	novel	known	novel	known	known	known	-0.625924	0.4739	-0.254148	0.299203	3.68901e-07	9.40825e-06	0.193939	0.103712	95	175	0.492308	0.23816	0.151515	0.243371	74	412	0.365854	0.665056
chr5:110082046-110091165	SLC25A46	chr5_110082047_110091164_+	chr5_110082047_110083863_+	0	COMP_3'SS_7301_CE	known	known	novel	known	known	known	3.09964	-0.145959	0.237209	-0.135807	6.01479e-23	0.02115	0.00495663	0.109987	3	86	0.00995025	0.247159	0.421314	0.364096	339	287	1	0.864193
chr14:69676519-69695533	EXD2	chr14_69676520_69695532_+	chr14_69676918_69695532_+	0	COMP_5'SS_-398_CE	known	known	known	known	known	known	-0.186978	0.925593	-0.170538	0.127159	0.000892665	0.105631	0.935185	0.775701	100	82	1	0.829462	0.037037	0.0934579	3	9	0.0769231	0.204082
chr10:38145264-38146113	ZNF248	chr10_38145265_38145362_-	chr10_38145265_38146112_-	0	COMP_5'SS_-750	known	known	known	known	known	known	-0.491612	1.87787	-0.388361	0.367221	0.000128635	3.90122e-07	0.420091	0.256944	91	73	1	0.611639	0.0228311	0.149306	4	42	0.0543478	0.421569
chr17:39966085-39967115	LEPREL4	chr17_39966086_39966931_-	chr17_39966086_39967114_-	0	COMP_5'SS_-183	known	known	novel	known	known	known	1.16931	-0.276321	0.540141	-0.241431	1.59551e-31	3.99415e-15	0.0479721	0.154459	109	290	0.202206	0.742347	0.502399	0.381104	1151	717	1	0.758569
chrX:41204576-41204703	DDX3X	chrX_41204577_41204656_+	chrX_41204577_41204702_+	0	COMP_3'SS_-46	known	known	known	known	novel	novel	-0.225427	2.06111	-0.201825	0.00634139	9.68606e-43	7.25646e-07	0.308497	0.246234	5162	5639	1	0.798175	0.000239006	0.00187732	3	42	0.000897666	0.00723906
chr17:79985626-79986273	LRRC45	chr17_79986187_79986272_+	chr17_79985627_79985886_+	-301	nonME_COMP/RET_INTRON	known	known	known	known	known	known	-0.473976	0.361416	-0.377478	0.303311	1.84059e-05	4.55119e-05	0.152731	0.0950783	315	84	1	0.622522	0.138714	0.199105	286	177	0.696689	1
chr19:1508107-1510149	ADAMTSL5	chr19_1508569_1510148_-	chr19_1508108_1510148_-	0	COMP_3'SS_461_CE	known	known	known	known	known	novel	-1.61053	1.21996	-0.800219	0.704758	1.89003e-05	4.14215e-07	0.39726	0.0793651	28	4	1	0.199781	0.178082	0.603175	12	37	0.295242	1
chr1:227076749-227078979	PSEN2	chr1_227076750_227078978_+	chr1_227076750_227077735_+	0	COMP_3'SS_1243_CE	known	known	known	known	known	known	2.69215	-0.190894	0.15843	-0.170762	1.53059e-15	0.00723806	0.00288351	0.0425703	4	52	0.0114416	0.169872	0.238178	0.196787	412	244	0.956019	0.785256
chr17:74473866-74475164	RHBDF2	chr17_74475091_74475163_-	chr17_74473867_74474887_-	204	nonME_COMP/RET_INTRON	known	known	known	known	known	known	-0.427373	0.312993	-0.34778	0.268745	0.000156753	0.000156753	0.513793	0.335106	148	62	1	0.65222	0.486207	0.664894	140	124	0.731255	1
chr2:182781153-182783325	SSFA2	chr2_182781732_182783324_+	chr2_182781154_182783324_+	0	COMP_5'SS_578	known	known	known	known	known	known	1.91054	-0.230493	0.852	-0.205858	1.27497e-48	3.63825e-17	0.05	0.337838	39	224	0.148	1	0.888053	0.70524	943	322	1	0.794142
chr12:56362731-56364828	CDK2	chr12_56363360_56364827_+	chr12_56362732_56364827_+	0	COMP_5'SS_628_CE	known	known	known	known	known	known	-0.189667	0.9882	-0.172765	0.230242	2.43948e-15	2.43948e-15	0.907074	0.750363	653	516	1	0.827235	0.0929265	0.249637	66	171	0.102446	0.332689
chr2:32399215-32409342	SLC30A6	chr2_32399216_32400387_+	chr2_32399216_32409341_+	0	COMP_3'SS_-8954_CE	known	known	known	known	known	known	-0.316353	2.04836	-0.271198	0.243576	3.52235e-08	5.29983e-15	0.415012	0.302462	668	257	1	0.728802	0.00653595	0.0506873	12	58	0.033419	0.276995
chr6:145142153-145148747	UTRN	chr6_145142154_145148483_+	chr6_145142154_145148746_+	0	COMP_3'SS_-263_CE	known	known	known	known	known	known	-0.607038	1.24535	-0.455037	0.712159	8.29461e-05	2.16018e-11	0.246774	0.134483	152	38	1	0.544963	0.0645161	0.224138	39	64	0.287841	1
chr5:176520501-176520655	FGFR4	chr5_176520552_176520654_+	chr5_176520502_176520654_+	0	COMP_5'SS_50	known	known	known	known	known	known	-0.358182	1.6668	-0.301054	0.0612543	0.000228251	0.00359782	0.453925	0.317269	265	78	1	0.698946	0.00682594	0.0361446	3	8	0.0137457	0.075
chr8:17782288-17793098	PCM1	chr8_17782289_17793097_+	chr8_17782289_17792214_+	0	COMP_3'SS_883	known	known	known	known	known	known	-0.328803	1.59707	-0.280215	0.0693293	0.000284118	0.00702194	0.512448	0.368852	246	89	1	0.719785	0.00829876	0.0409836	3	9	0.0168776	0.0862069
chr3:47040606-47040805	NBEAL2	chr3_47040607_47040804_+	chr3_47040607_47040759_+	0	COMP_3'SS_45	known	known	known	known	novel	novel	-0.967207	0.54792	-0.579365	0.0654122	0.00091768	0.281984	0.152941	0.0581395	77	9	0.857143	0.277778	0.0235294	0.0406977	11	6	0.129032	0.194444
chr22:40804700-40804798	SGSM3	chr22_40804701_40804777_+	chr22_40804701_40804797_+	0	COMP_3'SS_-20	known	novel	novel	known	known	known	0.926217	-0.149565	0.176026	-0.138918	6.33175e-08	6.33175e-08	0.0834915	0.210811	43	77	0.0910973	0.267123	0.916509	0.789189	482	291	1	0.861082
chr10:82214126-82248973	TSPAN14	chr10_82228443_82248972_+	chr10_82214127_82248972_+	0	COMP_5'SS_14316_CE	known	known	known	known	known	known	-0.715106	0.131028	-0.351713	0.122807	0.000381197	0.2943	0.361702	0.176923	67	22	0.566667	0.214953	0.694444	0.791667	49	37	0.877193	1
chr4:39191400-39201098	WDR19	chr4_39196279_39201097_+	chr4_39191401_39201097_+	0	COMP_5'SS_4878_CE	known	known	known	known	known	known	-0.2944	1.29067	-0.255021	0.375448	0.000479901	0.000479901	0.911765	0.679245	92	35	1	0.744979	0.0882353	0.320755	8	16	0.0967742	0.472222
chr5:37245699-37247720	C5orf42	chr5_37245700_37245811_-	chr5_37245700_37247719_-	0	COMP_5'SS_-1908_CE	known	known	known	known	known	novel	-0.693629	2.40518	-0.500241	0.369136	8.95146e-05	1.64895e-06	0.392713	0.196262	193	20	1	0.499759	0.0101215	0.11215	4	11	0.0308642	0.4
chr12:111956230-111957683	ATXN2	chr12_111956231_111957635_-	chr12_111956231_111957682_-	0	COMP_5'SS_-47	known	known	known	known	known	known	2.4246	-0.430923	0.219186	-0.350091	4.21528e-09	9.80992e-06	0.00907029	0.102473	3	28	0.0185185	0.237705	0.478458	0.310954	210	87	1	0.649909
chr6:135763851-135769428	AHI1	chr6_135768298_135769427_-	chr6_135763852_135769427_-	0	COMP_3'SS_4446_CE	known	known	known	known	known	novel	-0.28109	2.22834	-0.24504	0.35946	0.000640596	1.1666e-12	0.571146	0.431193	288	93	1	0.75496	0.0177866	0.165138	8	35	0.0361446	0.395604
chr3:142741905-142745991	U2SURP	chr3_142741906_142742816_+	chr3_142741906_142745990_+	0	COMP_3'SS_-3174_CE	known	known	known	known	known	known	-0.348743	3.40877	-0.294425	0.888088	2.84307e-16	1.24061e-146	0.531102	0.374732	1348	349	1	0.705575	0.0102362	0.309422	25	288	0.0207171	0.908805
chr10:35485026-35495823	CREM	chr10_35485070_35495822_+	chr10_35485027_35495822_+	0	COMP_5'SS_43	known	known	known	known	known	known	1.02572	-0.715316	0.64146	-0.510963	7.79586e-05	9.12155e-06	0.127119	0.354545	14	38	0.35854	1	0.576271	0.281818	67	30	1	0.489037
chr17:27935016-27935213	RP11-68I3.2,ANKRD13B	chr17_27935017_27935212_+	chr17_27935128_27935212_+	0	COMP_5'SS_-111	known	known	known	known	known	known	1.459	-0.28624	0.321139	-0.204437	3.24213e-05	0.0870714	0.0317003	0.136364	10	20	0.0827068	0.403846	0.311239	0.233766	107	35	0.93913	0.734694
chr11:64022287-64022370	PLCB3	chr11_64022288_64022369_+	NA	NA	UNIDNT_COMP/RET_INTRON	known	known	known	NA	NA	NA	-0.650811	NA	-0.539644	NA	3.04361e-06	NA	0.137707	0.071831	232	50	0.983122	0.443478	NA	NA	NA	NA	NA	NA
chr17:27042139-27042237	RAB34	chr17_27042140_27042212_-	chr17_27042140_27042236_-	0	COMP_5'SS_-24/RET_INTRON	known	known	known	known	known	known	-0.459486	1.14599	-0.368392	0.682091	1.85508e-90	1.77022e-85	0.850379	0.537106	1346	1005	1	0.631608	0.13952	0.438868	220	821	0.317909	1
chr2:74756408-74756489	AUP1	chr2_74756409_74756488_-	NA	NA	UNIDNT_COMP/RET_INTRON	known	known	known	NA	NA	NA	-0.203659	NA	-0.184259	NA	1.83853e-14	NA	0.387198	0.315853	1856	1836	1	0.815741	NA	NA	NA	NA	NA	NA
chr17:34151201-34161570	TAF15	chr17_34151202_34160910_+	chr17_34151202_34161569_+	0	COMP_3'SS_-659	known	known	known	known	known	known	-0.282598	1.9417	-0.246177	0.217111	2.50554e-32	4.10582e-16	0.929198	0.70045	1377	310	1	0.753823	0.0155091	0.108108	22	47	0.0315934	0.248705
chrX:110928330-110951255	ALG13	chrX_110928331_110931114_+	chrX_110928331_110951254_+	0	COMP_3'SS_-20140_CE/RET_INTRON	known	known	known	known	known	known	0.207352	-0.19671	0.187266	-0.178571	0.000256239	0.128311	0.394839	0.485816	305	410	0.812734	1	0.811594	0.666667	55	19	1	0.821429
chr3:49508505-49547852	DAG1	chr3_49508506_49547851_+	chr3_49526178_49547851_+	0	COMP_5'SS_-17672_CE	novel	known	novel	known	known	known	1.29395	-0.496982	0.38489	-0.391636	3.61685e-05	0.00233551	0.0146082	0.0532787	10	38	0.180328	0.565217	0.123506	0.0751366	92	54	1	0.608364
chr1:151212514-151214914	PIP5K1A	chr1_151212515_151214598_+	chr1_151212515_151214913_+	0	COMP_3'SS_-315_CE	known	known	known	known	known	known	-0.252096	3.3726	-0.22283	0.486072	1.38455e-33	9.09607e-46	0.939107	0.729846	693	850	1	0.77717	0.0067659	0.197256	4	229	0.0139276	0.5
chr7:150774487-150774714	FASTK	chr7_150774488_150774707_-	chr7_150774488_150774713_-	0	COMP_5'SS_-6	known	known	known	novel	known	novel	-0.221903	1.2264	-0.199007	0.0329167	1.57062e-26	0.0100131	0.946194	0.757895	720	575	1	0.800993	0.00656168	0.0223684	4	16	0.0134048	0.0463215
chr19:58757792-58758112	ZNF544,CTD-3138B18.4	chr19_58757793_58758111_+	chr19_58757793_58758076_+	0	COMP_3'SS_35	known	known	known	known	known	known	-0.979563	0.19237	-0.202921	0.174999	2.44674e-09	0.00204493	0.133679	0.0501931	128	38	0.308612	0.105691	0.345078	0.418275	332	324	0.825001	1
chr5:94006712-94014513	ANKRD32	chr5_94006713_94014512_+	chr5_94006713_94011962_+	0	COMP_3'SS_2550_CE	known	known	known	known	novel	novel	-0.297701	1.42593	-0.257477	0.0830171	7.32208e-07	5.07245e-06	0.378303	0.280899	543	274	1	0.742523	0.00834492	0.0347293	11	33	0.0252632	0.10828
chr2:201334738-201342359	SPATS2L	chr2_201337775_201342358_+	chr2_201334739_201342358_+	0	COMP_5'SS_3036_CE	known	known	known	known	known	novel	-0.390001	2.35534	-0.322944	0.654495	4.80618e-14	3.55441e-11	0.956522	0.647619	153	135	1	0.677056	0.0248447	0.261905	3	54	0.0506329	0.705128
chr3:152163327-152165409	MBNL1	chr3_152163328_152164492_+	chr3_152163328_152165408_+	0	COMP_3'SS_-916_CE	known	known	known	known	known	known	-0.257826	0.553677	-0.22727	0.529941	0.000273115	2.19229e-09	0.395498	0.305613	245	293	1	0.77273	0.148148	0.257724	115	341	0.458498	0.988439
chr17:6544546-6545569	TXNDC17	chr17_6544547_6545568_+	chr17_6544547_6545072_+	0	COMP_3'SS_496	known	known	novel	known	known	known	1.8806	-0.118924	0.281079	-0.112124	4.70254e-31	8.98004e-11	0.014746	0.0966958	26	198	0.0451505	0.32623	0.799563	0.709913	1463	1460	1	0.887876
chr6:30862447-30864398	DDR1	chr6_30863291_30864397_+	chr6_30862448_30864397_+	0	COMP_5'SS_843_CE	known	known	known	known	known	known	-0.572009	0.120907	-0.257651	0.113884	6.16357e-07	0.0731022	0.15312	0.0864198	210	90	0.543814	0.286164	0.258345	0.291548	355	306	0.886116	1
chr1:28784365-28785596	PHACTR4	chr1_28784366_28785595_+	chr1_28784370_28785595_+	0	COMP_5'SS_-4	novel	known	novel	known	known	known	0.575965	-1.06373	0.437838	-0.437229	0.000119623	0.000683101	0.228571	0.406593	55	73	0.562162	1	0.159184	0.0549451	38	9	0.619048	0.181818
chr1:26603250-26603627	CEP85	chr1_26603251_26603623_+	chr1_26603251_26603626_+	0	COMP_3'SS_-3	known	known	known	known	known	known	-0.444336	1.27046	-0.35875	0.637778	2.72045e-05	2.72045e-05	0.877193	0.5625	49	62	1	0.64125	0.122807	0.4375	6	48	0.14	0.777778
chr1:203764921-203772085	ZC3H11A	chr1_203770756_203772084_+	chr1_203764922_203772084_+	0	COMP_5'SS_5834_CE	known	known	known	known	known	known	0.638366	-0.85745	0.471845	-0.575758	2.02704e-16	0.14046	0.143718	0.272113	166	442	0.528155	1	0.428571	0.181818	5	5	1	0.424242
chr10:99201015-99205489	EXOSC1	chr10_99203068_99205488_-	chr10_99201016_99205488_-	0	COMP_3'SS_2052_CE	known	known	known	known	known	known	-0.396811	1.94123	-0.327539	0.30398	2.39698e-17	1.34434e-33	0.496753	0.334047	611	467	1	0.672461	0.0211039	0.147038	25	205	0.0434057	0.347386
chr17:42513912-42541840	GPATCH8	chr17_42516083_42541839_-	chr17_42513913_42541839_-	0	COMP_3'SS_2170_CE	known	known	known	known	known	known	0.666461	-0.140532	0.171768	-0.131104	0.000988233	0.000988233	0.121569	0.236735	30	57	0.138393	0.31016	0.878431	0.763265	223	186	1	0.868896
chr15:75651493-75651961	MAN2C1	chr15_75651494_75651668_-	chr15_75651494_75651960_-	0	COMP_5'SS_-292_CE	known	known	known	known	known	novel	-0.361776	1.88629	-0.303561	0.613299	0.000199506	3.90746e-06	0.823864	0.57377	144	34	1	0.696439	0.0397727	0.262295	6	15	0.0823529	0.695652
chr1:154975418-154987131	ZBTB7B	chr1_154975419_154987130_+	chr1_154986569_154987130_+	0	COMP_5'SS_-11150_CE	known	known	known	known	known	known	0.401331	-0.942287	0.330571	-0.610264	5.48331e-25	1.23512e-08	0.513935	0.767722	460	508	0.669429	1	0.160109	0.0624	117	38	1	0.389736
chr3:44403009-44409024	TCAIM	chr3_44403010_44403911_+	chr3_44403010_44409023_+	0	COMP_3'SS_-5112_CE	known	known	known	known	known	known	1.48676	-0.44664	0.38961	-0.360226	1.54227e-07	2.6842e-06	0.0426829	0.188776	13	36	0.0909091	0.480519	0.589831	0.377358	173	79	1	0.639774
chrX:54838683-54839551	MAGED2	chrX_54838684_54839377_+	chrX_54839457_54839550_+	80	nonME_COMP/RET_INTRON	known	known	known	known	known	known	0.162804	-0.155827	0.150242	-0.144293	1.23583e-07	1.23583e-07	0.449373	0.528824	1002	1164	0.849758	1	0.550627	0.471176	1228	1037	1	0.855707
chr19:55656932-55658049	TNNT1	chr19_55657834_55658048_-	chr19_55656933_55658048_-	0	COMP_3'SS_901	known	known	known	known	known	known	0.768308	-0.215407	0.280657	-0.193787	9.31343e-10	9.31343e-10	0.143556	0.309524	87	116	0.167619	0.448276	0.856444	0.690476	524	260	1	0.806213
chr9:33113875-33120417	B4GALT1	chr9_33113876_33115988_-	chr9_33113876_33120416_-	0	COMP_5'SS_-4428_CE	known	known	known	known	known	novel	-0.183821	1.61516	-0.167915	0.0723929	1.7001e-15	2.50603e-33	0.345326	0.287341	3224	2094	1	0.832085	0.0057822	0.0290769	53	211	0.0174757	0.0898686
chr19:34949828-34954931	UBA2	chr19_34949829_34951374_+	chr19_34949829_34954930_+	0	COMP_3'SS_-3556_CE	known	known	known	known	known	novel	-0.215141	1.28087	-0.193572	0.00899982	4.99357e-12	0.00780861	0.48941	0.394674	1709	829	1	0.806428	0.00171723	0.00618165	5	12	0.00344037	0.0124402
chr5:865695-870588	BRD9	chr5_865696_868721_-	chr5_865696_870587_-	0	COMP_5'SS_-1866_CE/RET_INTRON	known	known	known	known	known	known	0.639668	-0.242935	0.234104	-0.215678	2.48814e-06	2.29322e-18	0.0905612	0.171691	70	130	0.204023	0.438127	0.862245	0.676278	675	515	1	0.784322
chr3:100211771-100274053	TMEM45A	chr3_100238452_100274052_+	chr3_100211772_100274052_+	0	COMP_5'SS_26680_CE	known	known	known	known	known	known	-0.262909	0.232579	-0.231188	0.207513	4.32987e-13	4.49434e-33	0.30452	0.234119	1380	913	1	0.768812	0.573214	0.72331	1788	1957	0.792487	1
chr8:82627348-82630417	ZFAND1	chr8_82629523_82630416_-	chr8_82627349_82630416_-	0	COMP_3'SS_2174_CE	known	known	known	known	known	known	-0.502824	0.595869	-0.465169	0.448916	5.92834e-20	1.0419e-75	0.459459	0.27789	679	273	0.85	0.384831	0.454175	0.824149	445	1016	0.551084	1
chrX:153590945-153591029	FLNA	chrX_153590946_153591028_-	NA	NA	UNIDNT_COMP/RET_INTRON	known	known	known	NA	NA	NA	-0.143641	NA	-0.185554	NA	7.70153e-07	NA	0.164183	0.142215	3800	1328	0.925944	0.74039	NA	NA	NA	NA	NA	NA
chr12:30866818-30869442	CAPRIN2	chr12_30866819_30869441_-	chr12_30866819_30867892_-	0	COMP_5'SS_1549_CE	known	known	novel	known	known	known	1.34664	-0.214883	0.178689	-0.193364	0.000850586	0.0120445	0.0168539	0.0647948	5	29	0.0594059	0.238095	0.457865	0.36933	162	170	1	0.806636
chr22:31556288-31588670	RNF185	chr22_31556289_31588669_+	chr22_31556289_31578954_+	0	COMP_3'SS_9715_CE	known	known	known	known	known	known	0.861608	-0.933391	0.178982	-0.058053	0.000292929	0.1013	0.0239651	0.0567246	21	61	0.126437	0.305419	0.0275229	0.0108225	8	4	0.0918367	0.0337838
chr6:31747312-31747385	VARS	chr6_31747313_31747384_-	NA	NA	UNIDNT_COMP/RET_INTRON	known	known	known	NA	NA	NA	-0.276548	NA	-0.241603	NA	2.22891e-10	NA	0.425673	0.322829	1027	460	1	0.758397	NA	NA	NA	NA	NA	NA
chr17:48453553-48456135	EME1	chr17_48456042_48456134_+	chr17_48453554_48456134_+	0	COMP_5'SS_2488_CE	known	known	known	known	known	known	-0.17794	0.954537	-0.163007	0.214626	2.91463e-05	2.91463e-05	0.907407	0.759494	195	179	1	0.836993	0.0925926	0.240506	19	56	0.102041	0.316667
chr2:55816091-55825840	SMEK2	chr2_55816092_55825839_-	chr2_55816092_55825551_-	0	COMP_5'SS_288	novel	known	novel	known	known	known	0.885567	-0.166741	0.181135	-0.153581	1.86861e-05	0.0095996	0.0279916	0.0678617	39	52	0.116618	0.297753	0.355493	0.300896	507	234	1	0.846419
chr12:6623557-6623639	NCAPD2	chr12_6623558_6623629_+	chr12_6623558_6623638_+	0	COMP_3'SS_-9/RET_INTRON	known	known	known	known	novel	novel	-0.172459	1.25735	-0.158407	0.00797877	1.84296e-05	0.0337722	0.250423	0.210754	1184	779	1	0.841593	0.000845309	0.00297217	3	10	0.00313234	0.0111111
chr11:57505139-57505826	TMX2,TMX2-CTNND1	chr11_57505498_57505825_+	chr11_57505140_57505825_+	0	COMP_5'SS_358_CE	known	known	known	known	known	known	-0.212449	0.703655	-0.191398	0.28107	4.54145e-39	4.54145e-39	0.842149	0.680963	2037	1555	1	0.808602	0.157851	0.319037	381	728	0.187439	0.468509
chr16:27370314-27373573	IL4R	chr16_27370315_27373572_+	chr16_27370315_27372086_+	0	COMP_3'SS_1486_CE	known	known	novel	known	known	known	2.45274	-0.113515	0.216485	-0.107309	3.67202e-15	0.135066	0.00615385	0.0715084	5	63	0.0188088	0.235294	0.295385	0.263687	287	235	1	0.892691
chr8:42176938-42178253	IKBKB	chr8_42177164_42178252_+	chr8_42176939_42178252_+	0	COMP_5'SS_225_CE	known	known	known	known	known	known	-0.186695	1.9226	-0.170304	0.336538	2.12066e-06	6.21958e-06	0.962264	0.798387	203	98	1	0.829696	0.0235849	0.16129	4	19	0.0480769	0.384615
chr15:59204808-59209134	SLTM	chr15_59204809_59205697_-	chr15_59204809_59209133_-	0	COMP_5'SS_-3436_CE	known	known	known	known	known	known	-0.212294	1.87909	-0.191273	0.395726	4.39724e-17	3.78347e-26	0.877119	0.70935	620	697	1	0.808727	0.0282486	0.184959	19	181	0.0581395	0.453865
chr5:179050164-179050637	HNRNPH1	chr5_179050165_179050636_-	chr5_179050165_179050595_-	0	COMP_5'SS_41	known	known	known	known	known	known	-0.219206	0.1336	-0.196844	0.12506	1.65927e-08	3.68817e-09	0.406872	0.326781	899	797	1	0.803156	0.585443	0.669124	1294	1633	0.87494	1
chr16:29810504-29810949	KIF22	chr16_29810505_29810584_+	chr16_29810815_29810948_+	231	nonME_COMP/RET_INTRON	known	known	known	known	known	known	-0.24353	0.200281	-0.216144	0.181499	3.47473e-09	2.15166e-09	0.348636	0.273281	766	897	1	0.783856	0.365909	0.447048	804	1468	0.818501	1
chr22:31974437-31979861	SFI1	chr22_31974438_31976257_+	chr22_31974438_31979860_+	0	COMP_3'SS_-3603_CE	known	known	known	known	known	known	-0.794581	1.42066	-0.54823	0.758446	1.28457e-05	1.28457e-05	0.851351	0.384615	62	9	1	0.45177	0.148649	0.615385	10	15	0.241554	1
chr21:47615669-47625750	LSS	chr21_47615670_47625749_-	chr21_47616181_47625749_-	0	COMP_3'SS_-511	known	known	novel	known	known	known	2.99439	-0.29992	0.220045	-0.259123	3.59172e-23	3.78449e-06	0.00271887	0.0543046	4	81	0.0109409	0.230986	0.261011	0.193377	479	291	1	0.740877
chr11:125496469-125496644	CHEK1	chr11_125496537_125496643_+	chr11_125496470_125496643_+	0	COMP_5'SS_67	known	known	known	known	known	known	-0.459591	0.708865	-0.368458	0.507797	5.04557e-05	5.04557e-05	0.736842	0.465347	83	46	1	0.631542	0.263158	0.534653	29	53	0.492203	1
chr10:5762630-5762718	FAM208B	chr10_5762631_5762717_+	NA	NA	UNIDNT_COMP/RET_INTRON	known	known	known	NA	NA	NA	-0.471218	NA	-0.428651	NA	1.93149e-11	NA	0.314344	0.196226	308	311	0.916914	0.488263	NA	NA	NA	NA	NA	NA
chr9:32987843-32989757	APTX	chr9_32988127_32989756_-	chr9_32987844_32989756_-	0	COMP_3'SS_283	known	known	known	known	known	known	-0.517223	2.47818	-0.403826	0.6997	2.43908e-22	2.34776e-44	0.637747	0.380208	418	291	1	0.596174	0.0228311	0.272135	14	208	0.046729	0.746429
chr16:709375-710612	WDR90	chr16_709376_710057_+	chr16_709376_710611_+	0	COMP_3'SS_-554_CE	known	known	known	known	known	known	-0.975343	0.962857	-0.622937	0.6182	1.84918e-06	5.65937e-12	0.343434	0.129496	101	17	1	0.377063	0.208754	0.546763	61	75	0.3818	1
chrX:153593853-153594676	FLNA	chrX_153594592_153594675_-	chrX_153593854_153594675_-	0	COMP_3'SS_738_CE/RET_INTRON	known	known	known	known	known	novel	-0.293239	1.8213	-0.233588	0.0702868	1.12352e-15	1.10903e-30	0.146486	0.109255	2900	784	0.861086	0.627498	0.00219437	0.0135609	51	115	0.0140769	0.0843636
chr9:88556187-88557070	NAA35	chr9_88556320_88557069_+	chr9_88556188_88557069_+	0	COMP_5'SS_132	novel	known	novel	known	known	known	-1.12847	0.224493	-0.556452	0.201079	0.000345914	0.00200242	0.272727	0.0882353	23	11	0.75	0.193548	0.693182	0.867647	60	117	0.798921	1
chrX:23801825-23803445	SAT1	chrX_23801826_23803444_+	chrX_23802520_23803444_+	0	COMP_5'SS_-694	known	known	known	known	known	known	1.72596	-2.27645	0.195062	-0.897352	1.22962e-12	3.05368e-163	0.0185567	0.10425	8	497	0.0379747	0.233037	0.560825	0.0575675	271	274	1	0.102648
chr1:71530819-71532459	ZRANB2	chr1_71530820_71531360_-	chr1_71530820_71532458_-	0	COMP_5'SS_-1098_CE/RET_INTRON	known	known	known	known	known	known	-0.695898	0.82941	-0.501374	0.563693	1.42046e-37	1.59091e-84	0.413507	0.206186	697	319	1	0.498626	0.259479	0.594716	437	922	0.436307	1
chr17:74723259-74725772	METTL23	chr17_74723260_74725771_+	chr17_74723295_74725771_+	0	COMP_5'SS_-35	known	known	known	known	known	known	-0.948239	0.629802	-0.612577	0.467303	1.70226e-05	0.00645274	0.376812	0.145985	51	19	1	0.387423	0.15942	0.29927	21	40	0.532697	1
chr17:79651132-79652635	HGS	chr17_79652099_79652634_+	chr17_79651133_79652634_+	0	COMP_5'SS_966_CE	novel	known	novel	known	known	known	1.13591	-0.152646	0.229031	-0.141567	3.91145e-14	8.6194e-12	0.0446247	0.138962	43	157	0.0934183	0.322449	0.942275	0.80888	554	418	1	0.858433
chr16:30212613-30214233	SLX1A-SULT1A3,SULT1A3	chr16_30214137_30214232_+	chr16_30212614_30214010_+	-127	nonME_COMP/RET_INTRON	known	known	known	known	known	known	-0.377583	0.155653	-0.314483	0.144144	0.000751812	0.0012527	0.348416	0.238845	153	90	1	0.685517	0.631222	0.737533	278	280	0.855856	1
chr6:7232139-7246657	RREB1	chr6_7232140_7240670_+	chr6_7232140_7246656_+	0	COMP_3'SS_-5986_CE/RET_INTRON	known	known	known	known	known	known	-0.757529	0.52141	-0.531177	0.406317	2.05636e-06	9.33442e-08	0.36	0.168776	89	39	1	0.468823	0.248918	0.419277	114	173	0.593683	1
chr2:37423662-37426847	CEBPZ-AS1	chr2_37425815_37426846_+	chr2_37423663_37426846_+	0	COMP_5'SS_2152_CE	known	known	known	known	known	known	0.938325	-0.124579	0.411583	-0.117132	6.98661e-19	7.38485e-06	0.0920245	0.235187	89	257	0.202703	0.614286	0.907621	0.80131	392	366	1	0.882868
chr15:40705285-40707600	IVD	chr15_40705286_40707599_+	chr15_40705286_40707087_+	0	COMP_3'SS_512	known	known	known	known	known	known	1.68355	-0.119128	0.216047	-0.112306	3.43166e-08	1.36563e-07	0.0214286	0.115385	11	32	0.0437956	0.259843	0.957143	0.84965	535	242	1	0.887694
chr3:49153783-49153918	USP19	chr3_49153784_49153883_-	chr3_49153784_49153917_-	0	COMP_5'SS_-34/RET_INTRON	known	known	known	novel	known	novel	-0.380935	2.31129	-0.316777	0.251951	3.67243e-05	2.48534e-09	0.302892	0.206943	198	154	1	0.683223	0.00608828	0.0614152	3	45	0.0251572	0.277108
chr2:153497427-153504310	FMNL2	chr2_153497428_153504309_+	chr2_153497428_153501947_+	0	COMP_3'SS_2362_CE	known	known	known	known	novel	novel	0.951035	-0.119629	0.187046	-0.11275	2.13511e-06	0.145783	0.0238439	0.0617174	32	68	0.110368	0.297414	0.211705	0.187835	292	209	1	0.88725
chr18:77798616-77804212	RP11-795F19.5,RBFA	chr18_77798617_77802134_+	chr18_77798617_77804211_+	0	COMP_3'SS_-2077_CE	known	known	known	known	known	known	-0.306534	1.22694	-0.264007	0.0609756	0.000697254	0.0256928	0.575453	0.423529	285	71	1	0.735993	0.0120724	0.0411765	5	6	0.0243902	0.0853659
chr4:83782860-83784471	SEC31A	chr4_83782861_83783686_-	chr4_83782861_83784470_-	0	COMP_5'SS_-784_CE	known	known	known	known	known	known	-1.52106	1.08967	-0.83032	0.540333	3.38899e-72	3.01805e-37	0.243631	0.0532286	458	121	1	0.16968	0.0679406	0.202007	127	462	0.224956	0.765289
chr17:73570340-73570691	LLGL2	chr17_73570341_73570533_+	chr17_73570341_73570690_+	0	COMP_3'SS_-157_CE	known	known	known	known	known	known	-0.586274	0.581237	-0.443604	0.440794	0.000928219	8.8576e-06	0.38342	0.213333	73	31	1	0.556396	0.305699	0.546667	58	81	0.559206	1
chr16:708343-708569	WDR90	chr16_708344_708524_+	chr16_708344_708568_+	0	COMP_3'SS_-44	known	known	known	known	novel	novel	-0.429023	1.18425	-0.348855	0.298454	2.16755e-07	1.86989e-06	0.582915	0.379562	231	103	1	0.651145	0.0502513	0.164234	19	44	0.106952	0.405405
chr9:131475665-131475778	PKN3	chr9_131475666_131475777_+	NA	NA	UNIDNT_COMP/RET_INTRON	known	known	known	NA	NA	NA	0.280873	NA	0.244876	NA	3.47236e-05	NA	0.21729	0.287754	278	382	0.755124	1	NA	NA	NA	NA	NA	NA
chr19:648974-649679	RNF126	chr19_649052_649678_-	chr19_648975_649678_-	0	COMP_3'SS_77	known	novel	novel	known	known	known	0.991835	-0.147096	0.171244	-0.136788	9.60698e-09	9.60698e-09	0.0746269	0.201207	34	99	0.0806452	0.251889	0.925373	0.798793	433	396	1	0.863212
chr11:130764563-130773150	SNX19	chr11_130765051_130773149_-	chr11_130764564_130773149_-	0	COMP_3'SS_487	known	novel	novel	known	novel	novel	-1.81408	1.24814	-0.837012	0.246377	2.12761e-06	0.0346269	0.395833	0.0645161	37	3	1	0.162988	0.0416667	0.145161	3	8	0.0869565	0.333333
chr15:91525210-91537637	PRC1	chr15_91528055_91537636_-	chr15_91525211_91537636_-	0	COMP_3'SS_2844_CE	known	known	known	known	known	known	-0.187697	1.11459	-0.171134	0.00942703	4.35176e-08	0.0665872	0.502132	0.4162	1059	816	1	0.828866	0.00224972	0.00685786	3	10	0.00451467	0.0139417
chr2:100065965-100078958	REV1	chr2_100067963_100078957_-	chr2_100065966_100078957_-	0	COMP_3'SS_1997_CE	known	known	known	known	known	known	0.75947	-0.225494	0.574201	-0.201878	0.000162021	0.000234667	0.147059	0.314286	24	65	0.342466	0.916667	0.835294	0.666667	141	139	1	0.798122
chr15:43638177-43641105	ADAL	chr15_43638178_43641104_+	chr15_43638178_43639213_+	0	COMP_3'SS_1891_CE	known	known	known	known	known	known	0.903502	-0.337279	0.594852	-0.28629	4.99016e-10	0.00420963	0.153439	0.378723	57	88	0.405148	1	0.399471	0.285106	150	66	1	0.71371
chr12:54360160-54362401	HOTAIR	chr12_54361178_54362400_-	chr12_54360161_54362400_-	0	COMP_3'SS_1017_CE	known	known	known	known	known	known	-0.344901	1.07316	-0.29171	0.658074	8.23915e-11	2.23682e-12	0.839009	0.594262	270	144	1	0.70829	0.133127	0.389344	42	94	0.341926	1
chr13:115000606-115002274	CDC16	chr13_115002174_115002273_+	chr13_115000607_115002273_+	0	COMP_5'SS_1567_CE	known	known	known	known	known	novel	0.249504	-0.921271	0.220813	-0.198104	0.000310349	1.11618e-05	0.256483	0.329167	454	236	0.779187	1	0.0732807	0.0291667	129	20	0.320197	0.122093
chr16:2285143-2285217	E4F1	chr16_2285144_2285216_+	NA	NA	UNIDNT_COMP/RET_INTRON	known	known	known	NA	NA	NA	0.224193	NA	0.200839	NA	0.000169858	NA	0.302476	0.378492	280	541	0.799161	1	NA	NA	NA	NA	NA	NA
chr2:86393766-86398331	IMMT	chr2_86393767_86398330_-	chr2_86393767_86397871_-	0	COMP_5'SS_459_CE	known	known	known	known	known	known	3.64696	-0.130045	0.285377	-0.121944	8.83946e-48	0.000852683	0.00330033	0.126594	4	138	0.00664011	0.292017	0.415556	0.364881	1121	612	1	0.878056
chr14:53327182-53331119	FERMT2	chr14_53327752_53331118_-	chr14_53327183_53331118_-	0	COMP_3'SS_569_CE	known	known	known	known	known	known	1.10392	-0.238218	0.297269	-0.211969	9.00978e-17	9.00978e-17	0.0951417	0.286944	46	199	0.105145	0.402414	0.904858	0.713056	446	496	1	0.788031
chr4:40936715-40946882	APBB2	chr4_40937156_40946881_-	chr4_40936716_40946881_-	0	COMP_3'SS_440	known	known	known	known	known	known	-0.629542	2.01981	-0.467164	0.589903	1.2999e-06	2.943e-08	0.516949	0.275449	121	45	1	0.532836	0.0254237	0.191617	5	31	0.0631579	0.653061
chr19:3542974-3544807	MFSD12	chr19_3543471_3543552_-	chr19_3542975_3544806_-	496	DUAL_COMP	novel	novel	novel	known	known	known	-1.92406	0.693306	-0.229306	0.50008	1.19722e-05	3.47078e-12	0.0404984	0.00591327	12	8	0.265306	0.036	0.199377	0.398817	63	606	0.49992	1
chr7:4830221-4830746	AP5Z1	chr7_4830222_4830303_+	chr7_4830518_4830745_+	215	nonME_COMP/RET_INTRON	known	known	known	known	known	known	-0.503057	0.378128	-0.395321	0.314857	2.4943e-05	5.81219e-06	0.429467	0.25969	136	66	1	0.604679	0.416928	0.608527	132	156	0.685143	1
chr9:33927989-33932560	UBAP2	chr9_33928610_33932559_-	chr9_33927990_33932559_-	0	COMP_3'SS_620	known	known	known	known	known	known	2.32343	-0.338531	0.333259	-0.287184	1.47865e-11	9.75844e-05	0.0105932	0.108163	4	52	0.0322581	0.365517	0.423729	0.302041	199	147	1	0.712816
chr5:71519676-71521884	MRPS27	chr5_71519743_71521883_-	chr5_71519677_71521883_-	0	COMP_3'SS_66	known	novel	novel	known	known	known	0.977808	-0.246326	0.316084	-0.218332	9.78028e-41	9.78028e-41	0.116323	0.309258	185	470	0.131635	0.447719	0.883677	0.690742	1412	1051	1	0.781668
chr16:57691402-57693325	GPR56	chr16_57691403_57693306_+	chr16_57691403_57693324_+	0	COMP_3'SS_-18	known	known	known	known	known	known	-1.47735	0.273355	-0.191486	0.239178	0.000154251	0.0312498	0.062	0.0141509	30	5	0.246032	0.0545455	0.192	0.252358	95	106	0.760822	1
chr1:183485125-183486823	SMG7	chr1_183485126_183486822_+	chr1_183485126_183486760_+	0	COMP_3'SS_62	known	known	known	known	known	known	-0.252765	0.38176	-0.22335	0.090774	1.01055e-07	0.0028227	0.493138	0.382996	538	472	1	0.77665	0.0795974	0.116599	86	143	0.172962	0.263736
chrX:138811120-138820075	ATP11C	chrX_138811121_138813809_-	chrX_138811121_138820074_-	0	COMP_5'SS_-6265_CE	known	known	known	known	known	known	-0.508601	2.64138	-0.398664	0.928737	6.4425e-13	6.28269e-78	0.518519	0.311804	461	139	1	0.601336	0.0314254	0.44098	27	197	0.0712626	1
chr11:65154591-65161044	FRMD8	chr11_65156999_65161043_+	chr11_65154592_65161043_+	0	COMP_5'SS_2407_CE	known	known	known	known	known	known	-0.740706	0.956438	-0.523223	0.0668016	4.37359e-08	0.0534992	0.404321	0.192771	130	47	1	0.476777	0.0185185	0.0481928	5	11	0.0384615	0.105263
chrX:13780562-13785246	OFD1	chrX_13781974_13785245_+	chrX_13780563_13785245_+	0	COMP_5'SS_1411_CE	known	known	known	known	known	known	-0.748497	0.597417	-0.564829	0.338619	0.000176214	0.000446778	0.264228	0.125	129	20	0.909091	0.344262	0.105191	0.191176	76	51	0.4375	0.776119
chr15:66996412-67004006	SMAD6	chr15_66996413_67000510_+	chr15_66996413_67004005_+	0	COMP_3'SS_-3495_CE	known	novel	novel	known	known	known	2.2025	-0.530628	0.889474	-0.411765	3.99904e-13	5.33447e-06	0.0518519	0.469136	6	37	0.110526	1	0.755556	0.444444	101	35	1	0.588235
chr2:175094178-175113180	OLA1	chr2_175094179_175111442_-	chr2_175094179_175113179_-	0	COMP_5'SS_-1737_CE	known	known	known	known	known	known	-0.121258	1.03178	-0.190743	0.188225	3.94518e-05	5.94853e-18	0.487086	0.431464	1206	1299	0.949646	0.758903	0.0758242	0.212766	68	219	0.0820452	0.27027
chr10:27040711-27054147	ABI1	chr10_27040712_27047990_-	chr10_27040712_27054146_-	0	COMP_5'SS_-6156_CE	known	known	known	known	known	known	-0.40341	2.69081	-0.198506	0.43841	0.000714699	4.12586e-26	0.134398	0.0897833	142	115	0.781421	0.582915	0.00494001	0.0728336	6	136	0.0291667	0.467577
chr12:105569859-105571004	APPL2	chr12_105569860_105570653_-	chr12_105569860_105571003_-	0	COMP_5'SS_-350	known	known	known	known	known	novel	-0.467624	1.81718	-0.373511	0.639401	6.32693e-11	6.32693e-11	0.932432	0.584158	137	58	1	0.626489	0.0675676	0.415842	9	41	0.0724638	0.711864
chr1:38261517-38265239	MANEAL	chr1_38261518_38262415_+	chr1_38261518_38265238_+	0	COMP_3'SS_-2823_CE	known	known	known	known	known	known	-0.205536	0.660565	-0.185789	0.145718	0.00042886	0.000392104	0.429505	0.349708	459	298	1	0.814211	0.0410831	0.0795322	43	67	0.138801	0.284519
chr20:47895744-47905582	ZFAS1	chr20_47897501_47905581_+	chr20_47895745_47905581_+	0	COMP_5'SS_1756_CE	known	known	known	known	known	known	-0.550487	0.596455	-0.408698	0.209755	7.37034e-38	1.13777e-27	0.177695	0.102471	904	1044	0.866029	0.45733	0.0421151	0.0764672	359	1328	0.227273	0.437027
chr16:27351593-27353442	IL4R	chr16_27352634_27353441_+	chr16_27351594_27353441_+	0	COMP_5'SS_1040_CE	known	known	known	known	known	known	1.58733	-0.522478	0.813345	-0.406951	9.62263e-19	2.50013e-26	0.0662983	0.324242	23	106	0.142012	0.955357	0.883978	0.524242	319	172	1	0.593049
chr1:78047572-78047664	ZZZ3	chr1_78047576_78047663_-	chr1_78047573_78047663_-	0	COMP_3'SS_3/RET_INTRON	known	known	known	known	known	known	-0.189113	0.87095	-0.172307	0.0523845	0.000354061	0.00143841	0.444748	0.368114	325	694	1	0.827693	0.0177353	0.0423729	12	79	0.0361111	0.0884956
chr16:89759733-89760581	CDK10	chr16_89759875_89760580_+	chr16_89759734_89760580_+	0	COMP_5'SS_141_CE	known	known	known	known	known	novel	-0.713662	3.2965	-0.510153	0.962987	3.9522e-39	3.9522e-39	0.980769	0.480427	203	134	1	0.489847	0.0192308	0.519573	3	145	0.0370126	1
chr6:79911442-79913297	HMGN3	chr6_79911443_79913296_-	chr6_79911443_79912033_-	0	COMP_5'SS_1263_CE	known	known	novel	known	known	known	3.49021	-0.818229	0.404749	-0.558787	6.45322e-190	1.52243e-96	0.00233001	0.0764075	21	740	0.0117773	0.416526	0.257336	0.11354	1560	721	1	0.441213
chr2:71216945-71220826	AC007040.11,TEX261	chr2_71216946_71218959_-	chr2_71216946_71220825_-	0	COMP_5'SS_-1866_CE	known	known	known	known	known	known	-0.507066	2.01078	-0.39774	0.701017	1.20484e-47	1.20484e-47	0.942078	0.567376	552	239	1	0.60226	0.0579216	0.432624	33	182	0.0614828	0.7625
chr1:63300522-63329663	ATG4C	chr1_63300523_63329662_+	chr1_63307218_63329662_+	0	COMP_5'SS_-6695_CE	known	known	novel	known	known	known	1.8379	-0.159828	0.256596	-0.147709	1.97163e-08	0.118146	0.02079	0.130631	9	28	0.0423729	0.298969	0.438669	0.373874	210	82	1	0.852291
chr12:53662160-53662539	ESPL1	chr12_53662190_53662538_+	chr12_53662161_53662538_+	0	COMP_5'SS_29	known	known	known	known	known	known	0.484432	-0.239968	0.325303	-0.213347	0.000804758	0.0156666	0.118243	0.191939	69	99	0.404624	0.729927	0.307432	0.241843	181	125	1	0.786653
chr3:33868071-33870345	PDCD6IP	chr3_33868072_33870329_+	chr3_33868072_33870344_+	0	COMP_3'SS_-15	known	known	known	known	known	known	2.24739	-0.792435	0.894325	-0.547259	1.56005e-72	1.56005e-72	0.0607375	0.574757	27	295	0.105675	1	0.939262	0.425243	432	218	1	0.452741
chr21:35191626-35201928	ITSN1	chr21_35199167_35201927_+	chr21_35191627_35201927_+	0	COMP_5'SS_7540_CE	known	known	known	known	known	known	-0.365042	0.91961	-0.305833	0.529908	7.27377e-09	7.27377e-09	0.831418	0.577143	216	100	1	0.694167	0.168582	0.422857	43	73	0.202765	0.732673
chr18:45375057-45377645	SMAD2	chr18_45375058_45377644_-	chr18_45375351_45377644_-	0	COMP_3'SS_-293/RET_INTRON	known	known	known	known	novel	novel	-0.197619	3.07889	-0.179317	0.0984322	7.02635e-08	1.34914e-27	0.360252	0.295652	1431	747	1	0.820683	0.00150943	0.0328063	5	82	0.00454545	0.102978
chr5:159507776-159520108	PWWP2A	chr5_159507777_159520107_-	chr5_159516617_159520107_-	0	COMP_3'SS_-8840_CE/RET_INTRON	known	known	known	known	known	known	-0.940388	0.760767	-0.609524	0.276847	6.8996e-05	0.141391	0.365854	0.142857	44	17	1	0.390476	0.075	0.160494	5	12	0.171429	0.448276
chr1:180804180-180832844	XPR1	chr1_180804181_180805657_+	chr1_180804181_180832843_+	0	COMP_3'SS_-27186_CE	known	known	known	known	known	known	-0.220218	1.13293	-0.197656	0.257978	8.57218e-05	2.8226e-14	0.446689	0.358398	397	366	1	0.802344	0.0493827	0.15332	43	156	0.103774	0.361751
chr22:29140691-29147229	HSCB	chr22_29140692_29147228_+	chr22_29141996_29147228_+	0	COMP_5'SS_-1304_CE	known	known	novel	known	known	known	1.16088	-0.239618	0.183145	-0.213072	9.11888e-07	4.85793e-05	0.0145243	0.0463725	19	61	0.075188	0.258333	0.335512	0.264024	461	352	1	0.786928
chr8:124121635-124121768	TBC1D31	chr8_124121636_124121767_+	chr8_124121636_124121713_+	0	COMP_3'SS_54	known	known	known	known	known	known	2.05147	-0.159437	0.176608	-0.147376	3.20645e-06	3.20645e-06	0.0212766	0.165517	3	23	0.0217391	0.198347	0.978723	0.834483	183	120	1	0.852624
chr15:65897573-65903436	VWA9	chr15_65899780_65903435_-	chr15_65897574_65903435_-	0	COMP_3'SS_2206_CE	known	known	known	known	known	known	-0.178949	1.44373	-0.163851	0.328833	0.000154127	1.45425e-05	0.888889	0.743243	175	164	1	0.836149	0.040404	0.171171	7	37	0.0842105	0.413043
chr3:49924994-49927918	MST1R	chr3_49924995_49927356_-	chr3_49924995_49927917_-	0	COMP_5'SS_-561	known	known	known	known	known	novel	-0.281712	1.42403	-0.245509	0.350727	2.42481e-05	2.42481e-05	0.927778	0.7	166	41	1	0.754491	0.0722222	0.3	12	17	0.0778443	0.428571
chr2:238664829-238668707	LRRFIP1	chr2_238664830_238666098_+	chr2_238664830_238668706_+	0	COMP_3'SS_-2608_CE	known	known	known	known	known	known	1.80705	-0.144903	0.286372	-0.134894	1.64568e-19	0.00028186	0.0228188	0.139022	16	144	0.0469613	0.333333	0.424062	0.366859	711	827	1	0.865106
chr6:33659495-33659578	ITPR3	chr6_33659496_33659577_+	NA	NA	UNIDNT_COMP/RET_INTRON	known	known	known	NA	NA	NA	-0.221061	NA	-0.195609	NA	0.000169403	NA	0.230818	0.185039	727	328	0.907731	0.712121	NA	NA	NA	NA	NA	NA
chr14:45565430-45566090	PRPF39	chr14_45565961_45566089_+	chr14_45565431_45566089_+	0	COMP_5'SS_530	known	known	known	known	known	known	-0.754333	0.284249	-0.400993	0.247421	0.00054994	0.00054994	0.382979	0.180124	35	28	0.62069	0.219697	0.617021	0.819876	57	131	0.752579	1
chr2:102460772-102481392	MAP4K4	chr2_102460773_102472438_+	chr2_102460773_102481391_+	0	COMP_3'SS_-8953_CE	known	known	known	known	known	novel	-0.186975	0.652349	-0.170535	0.0333885	3.58819e-05	0.163255	0.512857	0.425397	717	401	1	0.829465	0.0172043	0.033033	7	10	0.0349345	0.068323
chr5:850716-859716	BRD9	chr5_850717_859715_-	chr5_850717_859664_-	0	COMP_5'SS_51	novel	known	novel	novel	known	novel	0.673698	-0.337384	0.49018	-0.144376	9.25281e-07	0.178939	0.198582	0.389513	55	103	0.50982	1	0.131206	0.093633	36	24	0.486842	0.342466
chr1:41471765-41474331	CTPS1	chr1_41471766_41473120_+	chr1_41471766_41474330_+	0	COMP_3'SS_-1210_CE	known	known	known	known	known	known	-0.410077	2.47343	-0.336401	0.881352	1.21039e-24	4.48848e-167	0.506796	0.33631	1304	451	1	0.663599	0.0178797	0.212109	84	507	0.0699588	0.951311
chr22:31556288-31588670	RNF185	chr22_31556289_31578772_+	chr22_31556289_31588669_+	0	COMP_3'SS_-9897_CE	known	novel	novel	known	known	known	-1.66736	0.861608	-0.261735	0.178982	1.9314e-06	0.000292929	0.0917431	0.017316	29	7	0.315789	0.0540541	0.0239651	0.0567246	21	61	0.126437	0.305419
chr15:75188665-75189853	MPI	chr15_75189560_75189852_+	chr15_75188666_75189852_+	0	COMP_5'SS_894	known	known	known	known	known	known	-0.653396	1.77108	-0.479724	0.829851	2.49569e-16	2.49569e-16	0.910448	0.473684	304	35	1	0.520276	0.0895522	0.526316	29	39	0.170149	1
chr3:108284300-108285344	KIAA1524	chr3_108284301_108285343_-	chr3_108284925_108285343_-	0	COMP_3'SS_-624	known	known	known	known	novel	novel	-0.31208	1.53672	-0.202853	0.0549913	0.00089567	0.000368568	0.245742	0.179864	201	158	0.655844	0.452991	0.00608273	0.0282805	4	24	0.0162338	0.0712251
chr10:122626275-122630682	WDR11	chr10_122626681_122630681_+	chr10_122626276_122630681_+	0	COMP_5'SS_405_CE	known	known	known	known	known	known	-0.337205	2.29235	-0.286238	0.381225	0.000443588	5.57095e-19	0.319405	0.227979	450	87	1	0.713762	0.0120397	0.119171	16	45	0.0369565	0.418182
chr3:37323762-37330726	GOLGA4	chr3_37323763_37327504_+	chr3_37323763_37330725_+	0	COMP_3'SS_-3221_CE	known	known	known	known	known	known	-0.287961	0.510951	-0.250209	0.180794	4.29115e-05	0.000144757	0.410788	0.308005	296	226	1	0.749791	0.0656168	0.109375	74	139	0.212465	0.393258
chr16:85647003-85682158	GSE1	chr16_85647004_85682157_+	chr16_85647004_85667519_+	0	COMP_3'SS_14638_CE	known	known	known	known	known	known	0.784889	-0.675454	0.412092	-0.491075	0.000660777	0.00256614	0.0851064	0.186567	23	49	0.282353	0.694444	0.354331	0.180328	44	21	1	0.508925
chr11:67261307-67261393	PITPNM1	chr11_67261308_67261392_-	NA	NA	UNIDNT_COMP/RET_INTRON	known	known	known	NA	NA	NA	-0.69895	NA	-0.502893	NA	1.06952e-05	NA	0.341155	0.169591	188	28	1	0.497107	NA	NA	NA	NA	NA	NA
chr5:31534431-31535851	C5orf22	chr5_31534524_31535850_+	chr5_31534432_31535850_+	0	COMP_5'SS_92	known	known	known	known	known	known	-0.234059	1.12396	-0.208685	0.552681	3.99897e-14	2.58062e-15	0.882474	0.698315	427	455	1	0.791315	0.0865979	0.266462	41	173	0.190909	0.74359
chr19:13223630-13223723	TRMT1	chr19_13223631_13223722_-	chr19_13223631_13223709_-	0	COMP_5'SS_13	known	known	known	known	known	known	0.768987	-0.136785	0.157449	-0.127842	1.04931e-05	0.00710901	0.0354665	0.0765217	45	87	0.110843	0.268293	0.421742	0.367826	546	422	1	0.872158
chr6:116892817-116894021	RWDD1	chr6_116892818_116894020_+	chr6_116892818_116893584_+	0	COMP_3'SS_436	known	known	known	known	known	known	-0.802595	0.736885	-0.235175	0.0916357	3.48199e-05	0.0193734	0.0753275	0.0337591	68	36	0.415663	0.180488	0.0152838	0.0319343	13	34	0.079096	0.170732
chrX:133905383-133915851	FAM122B	chrX_133906313_133915850_-	chrX_133905384_133915850_-	0	COMP_3'SS_929_CE	known	known	known	known	known	known	-0.255643	0.787386	-0.368121	0.544967	1.37e-10	1.89983e-08	0.5	0.387209	745	665	1	0.631879	0.378378	0.831541	13	231	0.455033	1
chr19:16504811-16513132	EPS15L1	chr19_16506278_16513131_-	chr19_16504812_16513131_-	0	COMP_3'SS_1466_CE/RET_INTRON	known	known	known	known	known	novel	-0.441886	0.968602	-0.357177	0.0395673	4.44945e-07	0.0378223	0.505181	0.324742	194	125	1	0.642823	0.0105448	0.0277778	5	17	0.0315789	0.0711462
chr17:16285268-16285726	UBB	chr17_16285401_16285629_+	chr17_16285269_16285725_+	96	DUAL_COMP	novel	novel	novel	novel	novel	novel	1.98788	-1.10157	0.863015	-0.66765	1.40468e-17	3.28722e-23	0.0804044	0.586957	166	26	0.136985	1	0.915744	0.304348	1901	13	1	0.33235
chr8:90993120-90994950	NBN	chr8_90993751_90994949_-	chr8_90993121_90994949_-	0	COMP_3'SS_630	known	known	known	known	known	novel	-0.181394	2.35591	-0.165894	0.235593	0.000824192	6.56103e-10	0.664352	0.55414	286	260	1	0.834106	0.00925926	0.0976645	3	45	0.0213904	0.256983
chr12:58220879-58221335	CTDSP2	chr12_58220880_58221316_-	chr12_58220880_58221334_-	0	COMP_5'SS_-18	known	known	known	known	known	known	0.754988	-0.0942236	0.184935	-0.0899207	3.41536e-06	0.0447759	0.0345821	0.0735765	47	114	0.144578	0.329513	0.40634	0.369802	563	577	1	0.910079
chr3:142740223-142740315	U2SURP	chr3_142740227_142740314_+	chr3_142740224_142740314_+	0	COMP_5'SS_3/RET_INTRON	known	known	known	known	known	known	-0.450652	1.35993	-0.232559	0.175551	2.6611e-13	1.23958e-26	0.230682	0.146993	811	263	0.61796	0.385401	0.0232955	0.0907572	81	162	0.0624049	0.237956
chr3:53853066-53853559	CHDH	chr3_53853358_53853558_-	chr3_53853067_53853558_-	0	COMP_3'SS_291	known	novel	novel	known	known	known	1.96807	-0.537454	0.550926	-0.415766	0.000272226	0.0757436	0.0273973	0.196078	3	9	0.0740741	0.625	0.335616	0.196078	48	9	1	0.584234
chr9:131476399-131476476	PKN3	chr9_131476400_131476475_+	NA	NA	UNIDNT_COMP/RET_INTRON	known	known	known	NA	NA	NA	-0.509978	NA	-0.404075	NA	4.16511e-08	NA	0.193925	0.116454	248	154	0.858621	0.454545	NA	NA	NA	NA	NA	NA
chr7:23562050-23571408	TRA2A	chr7_23562051_23571407_-	chr7_23570889_23571407_-	0	COMP_3'SS_-8838_CE/RET_INTRON	known	known	known	known	known	known	0.795914	-1.47412	0.169428	-0.0607509	0.000103941	0.00350801	0.0572451	0.126882	31	58	0.121212	0.29064	0.0375671	0.00860215	20	3	0.0780669	0.017316
chr8:144873609-144874161	SCRIB	chr8_144873610_144873835_-	chr8_144873610_144874160_-	0	COMP_5'SS_-325_CE	known	known	known	known	known	known	-1.15174	1.6446	-0.387223	0.224646	1.53903e-05	1.53884e-05	0.108232	0.0342105	70	12	0.541985	0.154762	0.0121951	0.0631579	7	23	0.0610687	0.285714
chr5:140913999-140951493	DIAPH1	chr5_140915629_140951492_-	chr5_140914000_140951492_-	0	COMP_3'SS_1629_CE	known	novel	novel	known	known	known	-0.166513	2.77967	-0.153388	0.191538	4.23495e-07	2.54438e-34	0.60103	0.508839	1049	661	1	0.846612	0.0057241	0.0922367	9	119	0.0115075	0.203046
chr7:106888943-106898718	COG5	chr7_106888944_106898717_-	chr7_106888944_106897176_-	0	COMP_5'SS_1541_CE	known	known	known	known	known	known	1.57912	-0.142757	0.274756	-0.133035	1.19305e-13	0.0131253	0.0296412	0.14378	18	88	0.0610932	0.335849	0.536661	0.465267	343	287	1	0.866965
chr2:209136414-209150450	PIKFYVE	chr2_209136415_209150449_+	chr2_209142432_209150449_+	0	COMP_5'SS_-6017_CE	known	known	novel	known	known	known	1.4263	-0.361092	0.658154	-0.303085	8.81327e-06	0.0827205	0.0318627	0.132653	12	25	0.180556	0.83871	0.302083	0.210526	86	23	1	0.696915
chr10:99228162-99229403	MMS19	chr10_99228163_99228722_-	chr10_99228163_99229402_-	0	COMP_5'SS_-680	known	known	known	known	known	novel	-0.491515	1.15228	-0.388301	0.146967	1.2048e-09	0.000385627	0.490437	0.3	358	110	1	0.611699	0.0204918	0.0648649	14	23	0.0635593	0.210526
chr9:33953471-33960824	UBAP2	chr9_33953472_33960823_-	chr9_33953472_33956076_-	0	COMP_5'SS_4747_CE	known	known	known	known	known	known	1.48301	-0.383747	0.528383	-0.318697	2.42288e-23	5.01161e-07	0.0305181	0.134468	42	157	0.127219	0.655602	0.327689	0.223256	328	191	1	0.681303
chr2:65316203-65325105	RAB1A	chr2_65316204_65325104_-	chr2_65316204_65318116_-	0	COMP_5'SS_6988_CE/RET_INTRON	known	known	known	known	known	known	3.5554	-0.156028	0.153448	-0.144464	2.87331e-103	1.97838e-12	0.0010269	0.0359437	9	553	0.00411692	0.157565	0.327559	0.280238	2495	3384	1	0.855536
chr18:70917929-70923048	RP11-169F17.1	chr18_70917930_70923047_-	chr18_70919842_70923047_-	0	COMP_3'SS_-1912_CE	known	known	known	known	novel	novel	0.577315	-1.75402	0.438596	-0.826923	2.78026e-05	0.000453744	0.5	0.890625	17	56	0.561404	1	0.361111	0.0625	12	3	1	0.173077
chr9:131267182-131271155	GLE1	chr9_131269619_131271154_+	chr9_131267183_131271154_+	0	COMP_5'SS_2436_CE	novel	known	novel	known	known	known	-0.832964	0.475972	-0.178004	0.378719	6.96955e-06	7.63195e-09	0.091314	0.0396996	81	36	0.302583	0.124579	0.19265	0.310086	172	288	0.621281	1
chr15:59383352-59384736	RNF111	chr15_59383353_59384711_+	chr15_59383353_59384735_+	0	COMP_3'SS_-24	known	known	known	known	known	known	-0.522065	0.381309	-0.23405	0.317033	0.000889344	1.23652e-05	0.202857	0.120354	70	67	0.507143	0.273092	0.314286	0.460177	109	259	0.682967	1
chr1:51912776-51913718	EPS15	chr1_51912777_51913717_-	chr1_51912777_51913606_-	0	COMP_5'SS_111	known	known	known	novel	known	novel	-0.632278	0.627303	-0.46862	0.105282	1.04262e-06	0.0576884	0.256458	0.136276	138	70	1	0.53138	0.0276753	0.0518234	14	26	0.0862069	0.191489
chr11:125496727-125499127	CHEK1	chr11_125497725_125499126_+	chr11_125496728_125499126_+	0	COMP_5'SS_997	known	known	known	known	known	known	-0.395936	0.965723	-0.32695	0.382266	5.96544e-16	5.64423e-23	0.463731	0.312114	536	504	1	0.67305	0.0837651	0.220025	96	355	0.183712	0.565978
chr1:53333279-53333399	ZYG11A	chr1_53333280_53333398_+	chr1_53333310_53333398_+	0	COMP_5'SS_-30	novel	known	novel	known	known	known	1.18717	-0.239951	0.194296	-0.213333	0.000901354	0.0486906	0.0271186	0.0888889	7	31	0.0792079	0.273504	0.338983	0.266667	99	95	1	0.786667
chr5:78964850-78977805	PAPD4	chr5_78964851_78977804_+	chr5_78975493_78977804_+	0	COMP_5'SS_-10642_CE	known	known	novel	known	known	known	2.26318	-0.161524	0.178336	-0.149154	9.08187e-09	9.08187e-09	0.0170213	0.163636	3	35	0.017316	0.195652	0.982979	0.836364	230	183	1	0.850846
chr16:66857502-66860426	NAE1	chr16_66857503_66858757_-	chr16_66857503_66860425_-	0	COMP_5'SS_-1668_CE	known	known	known	known	known	known	-0.196068	2.52126	-0.178044	0.21998	8.93325e-39	8.93325e-39	0.984681	0.809365	1156	483	1	0.821956	0.0153191	0.190635	17	113	0.0155575	0.235537
chr16:15180114-15185172	RRN3	chr16_15180115_15180221_-	chr16_15180115_15185171_-	0	COMP_5'SS_-4950_CE	known	known	known	known	known	known	-0.2576	0.335059	-0.212697	0.116532	0.000451289	0.0158965	0.269896	0.208604	311	256	0.739336	0.526639	0.110354	0.154278	80	109	0.247706	0.364238
chr19:3542974-3544807	MFSD12	chr19_3542975_3544559_-	chr19_3542975_3544806_-	0	COMP_5'SS_-247_CE	novel	known	novel	known	known	known	-2.40364	0.693306	-0.261714	0.50008	2.60105e-07	3.47078e-12	0.0436137	0.00394218	13	5	0.285714	0.024	0.199377	0.398817	63	606	0.49992	1
chr1:63009415-63018403	DOCK7	chr1_63009416_63018402_-	chr1_63010710_63018402_-	0	COMP_3'SS_-1294_CE	known	known	known	known	known	known	0.317198	-0.441862	0.271813	-0.172925	0.000842745	0.0166158	0.214778	0.294949	217	145	0.728187	1	0.150685	0.0968661	109	33	0.407407	0.234483
chr11:35211523-35236404	CD44	chr11_35226187_35236398_+	chr11_35211524_35236403_+	5	DUAL_COMP	known	known	novel	novel	novel	novel	0.890707	-0.699705	0.224183	-0.00980586	0.000138608	0.000726317	0.0429907	0.104762	22	54	0.135294	0.359477	0.00957381	0.00475561	61	35	0.0194418	0.00963597
chr21:45720072-45726564	PFKL	chr21_45720073_45726563_+	chr21_45725300_45726563_+	0	COMP_5'SS_-5227_CE	known	known	known	known	known	known	-0.172088	0.549929	-0.158095	0.062095	9.84512e-06	0.0990393	0.945378	0.795918	224	116	1	0.841905	0.0383065	0.06639	18	15	0.0794979	0.141593
chr14:56139729-56142553	KTN1	chr14_56139973_56142552_+	chr14_56139730_56142552_+	0	COMP_5'SS_243_CE	known	known	known	known	known	known	-0.215597	0.128622	-0.206113	0.120693	6.00048e-09	6.00048e-09	0.414431	0.334056	1544	615	0.707742	0.501629	0.585569	0.665944	2182	1227	0.879307	1
chr1:160263252-160264274	COPA	chr1_160263253_160264273_-	NA	NA	UNIDNT_COMP/RET_INTRON	known	known	known	NA	NA	NA	-0.131153	NA	-0.153937	NA	2.41526e-05	NA	0.202634	0.177727	2845	1172	0.954073	0.800136	NA	NA	NA	NA	NA	NA
chr19:54611550-54611633	TFPT	chr19_54611551_54611632_-	NA	NA	UNIDNT_COMP/RET_INTRON	known	known	known	NA	NA	NA	-0.395704	NA	-0.326794	NA	0.000462057	NA	0.425439	0.286408	96	117	1	0.673206	NA	NA	NA	NA	NA	NA
chr11:82698811-82708266	RP11-659G9.3,RAB30	chr11_82698812_82708265_-	chr11_82698812_82705080_-	0	COMP_5'SS_3185_CE	known	known	known	known	known	known	1.87938	-0.144958	0.159784	-0.134942	2.30665e-09	2.30665e-09	0.0237389	0.155477	7	43	0.0243161	0.1841	0.976261	0.844523	328	238	1	0.865058
chr3:176765184-176765274	TBL1XR1	chr3_176765185_176765273_-	NA	NA	UNIDNT_COMP/RET_INTRON	known	known	known	NA	NA	NA	-0.355863	NA	-0.334809	NA	9.73067e-11	NA	0.305728	0.214183	394	745	0.879733	0.544923	NA	NA	NA	NA	NA	NA
chr2:109432560-109463194	CCDC138	chr2_109455757_109463193_+	chr2_109432561_109463193_+	0	COMP_5'SS_23196_CE	known	known	known	known	known	novel	-0.258594	0.844459	-0.227864	0.0874797	0.000442014	0.012521	0.595611	0.459893	189	171	1	0.772136	0.0216535	0.0503817	10	32	0.0578947	0.145374
chr19:12816211-12816496	TNPO2	chr19_12816413_12816495_-	chr19_12816212_12816495_-	0	COMP_3'SS_201	known	known	known	known	known	novel	-0.491171	3.57797	-0.388091	0.760529	4.14783e-11	4.97366e-55	0.255814	0.156535	417	205	1	0.611909	0.00367197	0.131459	5	172	0.01875	0.779279
chr9:140110468-140110724	NDOR1	chr9_140110640_140110723_+	chr9_140110469_140110723_+	0	COMP_5'SS_171	known	known	known	known	known	novel	-0.760831	1.93387	-0.433484	0.122405	6.92102e-05	8.6407e-05	0.131986	0.061674	110	27	0.770833	0.337349	0.00379867	0.0262726	3	15	0.0217391	0.144144
chr12:56956366-56962759	RBMS2	chr12_56961970_56962758_+	chr12_56956367_56962758_+	0	COMP_5'SS_5603_CE	novel	known	novel	known	known	known	1.39734	-0.102674	0.157876	-0.0975789	0.000212437	0.228979	0.0156986	0.0634921	9	19	0.0483092	0.206186	0.33435	0.301724	328	139	1	0.902421
chrX:41413167-41419032	CASK	chrX_41416353_41419031_-	chrX_41413168_41419031_-	0	COMP_3'SS_3185_CE	known	known	known	known	known	novel	-0.557104	1.00464	-0.427134	0.633825	0.000127202	1.97048e-16	0.328076	0.187943	103	52	1	0.572866	0.162371	0.443425	62	144	0.366175	1
chr6:106740980-106763976	ATG5	chr6_106740981_106763975_-	chr6_106756366_106763975_-	0	COMP_3'SS_-15385_CE	known	known	known	known	known	known	0.36487	-0.14334	0.185481	-0.133541	7.77093e-05	0.0223895	0.109102	0.157143	174	241	0.381264	0.566745	0.360294	0.31218	391	304	1	0.866459
chr15:44887656-44888281	SPG11	chr15_44887657_44888257_-	chr15_44887657_44888280_-	0	COMP_5'SS_-23	known	known	novel	known	known	known	2.1963	-0.219806	0.251904	-0.197325	1.07922e-05	1.07922e-05	0.0240964	0.216667	3	12	0.0246914	0.276596	0.975904	0.783333	161	46	1	0.802675
chr17:35687274-35696780	ACACA	chr17_35687275_35696779_-	chr17_35687365_35696763_-	16	DUAL_COMP	known	known	known	known	known	known	1.13279	-0.121247	0.202893	-0.114185	8.24723e-06	0.0666324	0.027439	0.0851789	17	49	0.0878049	0.290698	0.455793	0.403748	298	236	1	0.885815
chr5:150443307-150460441	TNIP1	chr5_150444692_150460440_-	chr5_150443308_150460440_-	0	COMP_3'SS_1384_CE	known	known	known	known	known	known	0.233888	-0.672094	0.208549	-0.320845	1.84414e-05	1.84414e-05	0.65	0.821277	168	192	0.791451	1	0.35	0.178723	90	41	0.538462	0.217617
chr10:283616-286833	ZMYND11	chr10_283617_285377_+	chr10_283617_286832_+	0	COMP_3'SS_-1455_CE	known	known	known	known	known	known	-0.34937	3.22343	-0.294868	0.452304	4.26944e-06	7.77482e-32	0.456311	0.321759	375	138	1	0.705132	0.00728155	0.18287	5	78	0.0151515	0.467456
chr1:112170184-112233956	RAP1A	chr1_112170185_112233955_+	chr1_112207493_112233955_+	0	COMP_5'SS_-37308_CE	known	known	known	novel	known	novel	0.742772	-1.07639	0.182374	-0.00991772	2.80063e-10	0.0893473	0.0665571	0.139887	80	221	0.143617	0.325991	0.00739523	0.00252048	8	3	0.0151261	0.00520833
chr11:20119290-20122483	NAV2	chr11_20119291_20122482_+	chr11_20119291_20121146_+	0	COMP_3'SS_1336_CE	known	known	known	known	novel	novel	-0.60663	0.823033	-0.454815	0.0855204	0.000131721	0.175243	0.375	0.204444	71	45	1	0.545185	0.0300752	0.0684932	3	9	0.0615385	0.147059
chr10:5756169-5762507	FAM208B	chr10_5756170_5762506_+	chr10_5759713_5762506_+	0	COMP_5'SS_-3543_CE	known	known	known	known	known	known	0.850142	-0.306154	0.337491	-0.263727	8.05531e-05	0.00480932	0.0381282	0.0892193	21	95	0.201835	0.539326	0.218371	0.160781	125	172	1	0.736273
chr17:73126961-73127140	NT5C	chr17_73126962_73127059_-	chr17_73126962_73127139_-	0	COMP_5'SS_-80	known	known	known	known	known	known	0.390531	-0.137965	0.187839	-0.128871	0.000901533	0.000901533	0.212435	0.313929	81	150	0.269737	0.457576	0.787565	0.686071	303	329	1	0.871129
chr12:123645929-123647561	MPHOSPH9	chr12_123646765_123647560_-	chr12_123645930_123647560_-	0	COMP_3'SS_835	known	known	known	known	known	known	-0.756385	1.50456	-0.53064	0.386054	1.10312e-07	2.53923e-06	0.504178	0.236641	180	30	1	0.46936	0.0389972	0.175573	13	22	0.0833333	0.469388
chr3:63982158-63985126	ATXN7	chr3_63983363_63985125_+	chr3_63982159_63985125_+	0	COMP_5'SS_1204_CE	known	known	known	known	known	known	1.41051	-0.633215	0.78671	-0.469118	1.88149e-06	2.23777e-09	0.0789474	0.323529	8	43	0.169811	0.956522	0.789474	0.419118	89	56	1	0.530882
chr17:73700893-73702420	SAP30BP	chr17_73702172_73702419_+	chr17_73700894_73702087_+	-85	nonME_COMP/RET_INTRON	known	known	known	known	known	known	-0.177429	0.133363	-0.234412	0.124853	0.000868839	0.000868839	0.46738	0.391393	436	381	0.87751	0.643098	0.53262	0.608607	497	593	0.875147	1
chr2:128712917-128744359	SAP130	chr2_128712918_128735558_-	chr2_128712918_128744358_-	0	COMP_5'SS_-8800_CE	known	known	known	known	known	known	-0.632398	0.708646	-0.360865	0.39726	2.92667e-07	5.65405e-09	0.226551	0.12037	156	77	0.688596	0.327731	0.0923423	0.187569	81	168	0.374429	0.771689
chr17:77752225-77753161	CBX2	chr17_77752226_77753160_+	NA	NA	UNIDNT_COMP/RET_INTRON	known	known	known	NA	NA	NA	0.280112	NA	0.244301	NA	8.52013e-08	NA	0.548134	0.725333	278	271	0.755699	1	NA	NA	NA	NA	NA	NA
chr12:112374633-112375965	TMEM116	chr12_112374634_112375964_-	chr12_112374634_112374963_-	0	COMP_5'SS_1001_CE	known	known	novel	known	known	known	2.23946	-0.396999	0.506392	-0.327665	0.000284139	0.000284139	0.037594	0.352941	4	5	0.0390625	0.545455	0.962406	0.647059	127	10	1	0.672335
chr5:162884615-162886868	NUDCD2	chr5_162884616_162886867_-	chr5_162884616_162886000_-	0	COMP_5'SS_867	known	known	known	known	known	known	-0.263789	1.38349	-0.268521	0.142751	9.98774e-07	1.2333e-07	0.435303	0.334372	581	321	0.770861	0.50234	0.0213777	0.0852713	17	43	0.0436893	0.186441
chr15:83423535-83425656	RP11-752G15.6,SCARNA15	chr15_83423536_83425481_+	chr15_83423536_83425655_+	0	COMP_3'SS_-174_CE	known	known	known	known	known	known	-0.65622	1.0778	-0.481191	0.659657	1.23053e-05	1.24112e-10	0.476636	0.247283	50	90	1	0.518809	0.17757	0.521739	18	191	0.340343	1
chr19:45583286-45593365	GEMIN7,MARK4	chr19_45591139_45593364_+	chr19_45583287_45593364_+	0	COMP_5'SS_7852_CE	novel	known	novel	known	known	known	1.30854	-0.135136	0.158843	-0.126403	3.71178e-05	0.000557754	0.026	0.0962199	12	27	0.0532787	0.212121	0.83	0.725086	414	210	1	0.873597
chr5:176893835-176893912	DBN1	chr5_176893836_176893911_-	NA	NA	UNIDNT_COMP/RET_INTRON	known	known	known	NA	NA	NA	-0.292114	NA	-0.334404	NA	1.93073e-09	NA	0.332185	0.248037	674	536	0.994109	0.659705	NA	NA	NA	NA	NA	NA
chr2:231079832-231084589	SP110	chr2_231079833_231084588_-	chr2_231079833_231081495_-	0	COMP_5'SS_3093_CE	known	known	known	known	known	known	1.57922	-0.30971	0.218817	-0.266341	0.000671582	0.0238302	0.0245399	0.119048	3	24	0.05	0.268817	0.447853	0.328571	72	68	1	0.733659
chr2:228205095-228211942	MFF	chr2_228205096_228207460_+	chr2_228205096_228211941_+	0	COMP_3'SS_-4481_CE	known	known	known	known	known	known	0.562079	-0.227668	0.524758	-0.203612	2.72278e-08	5.72748e-07	0.188563	0.330798	121	173	0.463878	0.988636	0.697063	0.555133	450	291	1	0.796388
chr4:123255594-123257347	KIAA1109	chr4_123255700_123257346_+	chr4_123255595_123257346_+	0	COMP_5'SS_105	known	known	known	known	known	known	1.57698	-0.674026	0.477778	-0.397222	2.84924e-06	0.00410959	0.0416667	0.201681	10	23	0.122222	0.6	0.280303	0.142857	73	16	0.822222	0.425
chr11:12696380-12785726	TEAD1	chr11_12696381_12696955_+	chr11_12696381_12785725_+	0	COMP_3'SS_-88770_CE	known	known	known	known	known	known	0.187712	-0.373771	0.171147	-0.284463	6.08038e-05	6.08038e-05	0.601648	0.725881	218	473	0.828853	1	0.398352	0.274119	144	178	0.6621	0.377637
chr10:95148910-95155899	MYOF	chr10_95148911_95152673_-	chr10_95148911_95155898_-	0	COMP_5'SS_-3225_CE	known	known	known	known	known	known	-0.309481	0.790984	-0.196976	0.437088	3.1255e-05	3.31827e-21	0.24039	0.176404	937	156	0.732812	0.535836	0.0802775	0.177057	404	212	0.320919	0.758007
chr1:71530819-71532459	ZRANB2	chr1_71531435_71532458_-	chr1_71530820_71532458_-	0	COMP_3'SS_615_CE	known	known	known	known	known	known	-0.528221	0.82941	-0.463297	0.563693	5.439e-17	1.59091e-84	0.309242	0.182345	521	282	0.919014	0.455717	0.259479	0.594716	437	922	0.436307	1
chr2:219341703-219346793	USP37	chr2_219344438_219346792_-	chr2_219341704_219346792_-	0	COMP_3'SS_2734_CE	known	known	known	known	known	known	-0.661249	1.73908	-0.483794	0.658551	2.57207e-05	1.5654e-08	0.451389	0.23301	64	47	1	0.516206	0.0486111	0.276699	6	56	0.101449	0.76
chr22:47308083-47393530	TBC1D22A	chr22_47370295_47393529_+	chr22_47308084_47393529_+	0	COMP_5'SS_62211_CE	known	known	known	known	known	novel	-0.472814	1.66759	-0.376754	0.116541	4.5842e-06	0.00137467	0.413136	0.257485	194	85	1	0.623246	0.00847458	0.0449102	3	14	0.0263158	0.142857
chr13:100188990-100192968	TM9SF2	chr13_100188991_100189992_+	chr13_100188991_100192967_+	0	COMP_3'SS_-2975_CE	known	known	known	known	known	novel	-0.233909	4.83752	-0.208566	0.266558	3.19528e-24	2.65804e-211	0.520507	0.411946	2588	1599	1	0.791434	0.000694284	0.0875882	5	632	0.00200401	0.268562
chr2:182784172-182786675	SSFA2	chr2_182784173_182785323_+	chr2_182784173_182786674_+	0	COMP_3'SS_-1351_CE	known	known	known	known	known	known	-0.259244	0.663909	-0.228366	0.367669	8.0391e-13	8.0391e-13	0.804938	0.621118	651	299	1	0.771634	0.195062	0.378882	157	182	0.242331	0.61
chr8:130892703-130915558	FAM49B	chr8_130892704_130915557_-	chr8_130909100_130915557_-	0	COMP_3'SS_-16396_CE	known	known	known	known	known	known	0.863624	-0.71244	0.197818	-0.0203787	6.26042e-06	0.175783	0.0319149	0.0756939	32	89	0.133065	0.330882	0.012987	0.00636943	12	6	0.0398773	0.0194986
chr13:113832289-113832488	PCID2	chr13_113832322_113832487_-	chr13_113832290_113832487_-	0	COMP_3'SS_32	known	known	known	known	known	known	0.3386	-0.344939	0.287233	-0.291736	5.85485e-09	5.85485e-09	0.419935	0.589161	256	336	0.712767	1	0.580065	0.410839	354	234	1	0.708264
chr2:28113708-28117400	MRPL33,BRE	chr2_28115315_28117399_+	chr2_28113709_28117399_+	0	COMP_5'SS_1606_CE	known	known	known	known	known	known	0.523829	-0.341267	0.364419	-0.289131	0.000748756	1.08823e-07	0.162534	0.274436	58	72	0.388158	0.752577	0.724518	0.515038	262	136	1	0.710869
chr5:170815009-170818309	NPM1	chr5_170817092_170818308_+	chr5_170815010_170818308_+	0	COMP_5'SS_2082_CE	novel	known	novel	known	known	known	-0.375999	1.3806	-0.313397	0.504493	4.11642e-07	4.11642e-07	0.904762	0.621212	94	81	1	0.686603	0.0952381	0.378788	9	49	0.105263	0.609756
chr1:46654651-46655130	POMGNT1	chr1_46655029_46655129_-	chr1_46654652_46655129_-	0	COMP_3'SS_377/RET_INTRON	known	known	known	known	known	known	-0.283096	1.27101	-0.246552	0.409596	4.6033e-24	1.56175e-18	0.880247	0.66322	712	448	1	0.753448	0.0592593	0.211226	47	142	0.125984	0.535581
chrX:69625754-69626743	KIF4A	chrX_69625755_69626742_+	chrX_69626204_69626742_+	0	COMP_5'SS_-449	known	known	novel	known	known	known	1.61991	-0.148471	0.196616	-0.137975	3.04528e-12	0.0338876	0.015873	0.0802005	18	63	0.0430839	0.2397	0.329992	0.284461	394	226	1	0.862025
chr6:33652719-33653136	ITPR3	chr6_33652850_33653135_+	chr6_33652720_33653135_+	0	COMP_5'SS_130	novel	known	novel	known	known	known	2.67894	-0.916113	0.542815	-0.599929	4.26625e-68	1.46268e-32	0.00587979	0.0856665	26	204	0.0379213	0.580737	0.146976	0.0588008	728	151	1	0.400071
chr11:102076804-102094353	YAP1	chr11_102076805_102094352_+	chr11_102080295_102094352_+	0	COMP_5'SS_-3490_CE	known	known	known	known	known	known	0.193057	-0.2645	0.175565	-0.119849	0.000294746	0.000240996	0.140494	0.170412	500	727	0.824435	1	0.128805	0.0988692	346	340	0.482615	0.362766
chr13:98009888-98043576	MBNL2	chr13_98018807_98043575_+	chr13_98009889_98043575_+	0	COMP_5'SS_8918_CE	known	known	known	known	known	known	-0.318916	1.14289	-0.273063	0.681104	0.000136811	9.83478e-20	0.432642	0.314504	166	205	1	0.726937	0.101053	0.316883	47	243	0.318896	1
chr8:48641608-48641974	SPIDR	chr8_48641664_48641973_+	chr8_48641609_48641973_+	0	COMP_5'SS_55	known	known	novel	known	known	known	0.797564	-0.196337	0.248633	-0.178265	4.72674e-05	4.72674e-05	0.127479	0.283019	44	44	0.146104	0.394737	0.872521	0.716981	307	113	1	0.821735
chr16:89796657-89799710	ZNF276	chr16_89797492_89799709_+	chr16_89796658_89799709_+	0	COMP_5'SS_834	novel	known	novel	novel	known	novel	1.44601	-0.80998	0.17084	-0.0186618	0.000250088	0.259408	0.0231481	0.0982906	4	45	0.0471698	0.218009	0.017094	0.00760456	3	3	0.0353982	0.0167364
chr1:235318426-235324208	RBM34,ARID4B	chr1_235318427_235324207_-	chr1_235318427_235323825_-	0	COMP_5'SS_382	known	known	known	known	known	known	0.790199	-0.138352	0.164305	-0.129208	3.54469e-12	3.54469e-12	0.0969267	0.213611	81	225	0.10733	0.271635	0.903073	0.786389	763	831	1	0.870792
chr3:184103946-184104633	EIF2B5,CHRD	chr3_184103947_184104279_+	chr3_184103947_184104632_+	0	COMP_3'SS_-353_CE	known	known	known	known	known	known	-1.29316	1.65478	-0.375295	0.62942	8.24064e-06	2.40563e-09	0.125954	0.0345622	32	14	0.52381	0.148515	0.0343511	0.179724	8	77	0.142857	0.772277
chr3:107497365-107510087	BBX	chr3_107497366_107508633_+	chr3_107497366_107510086_+	0	COMP_3'SS_-1453_CE	known	known	known	known	known	known	-0.752382	0.470536	-0.486732	0.375333	7.33772e-10	1.42347e-12	0.284738	0.134181	124	94	0.796178	0.309446	0.251621	0.402809	193	544	0.624667	1
chr6:13800613-13802475	MCUR1	chr6_13800614_13802474_-	chr6_13800614_13801519_-	0	COMP_5'SS_955_CE	known	known	novel	known	known	known	2.08079	-0.14861	0.362855	-0.138094	1.28534e-36	7.75618e-07	0.0149355	0.119645	21	242	0.0455487	0.408403	0.484825	0.417874	1261	1182	1	0.861906
chr1:981255-981777	AGRN	chr1_981256_981343_+	chr1_981256_981776_+	0	COMP_3'SS_-433_CE/RET_INTRON	known	known	known	known	known	novel	-0.302896	0.41928	-0.239832	0.0149644	0.000259101	0.217305	0.268868	0.198606	1139	113	0.735484	0.495652	0.00550226	0.0083682	38	13	0.0277186	0.0426829
chr15:40303546-40309309	EIF2AK4	chr15_40303547_40308702_+	chr15_40303547_40309308_+	0	COMP_3'SS_-606	known	known	known	known	known	known	-0.3207	0.974697	-0.274359	0.210783	4.94525e-05	4.15997e-07	0.296736	0.215324	399	162	1	0.725641	0.0318991	0.0845443	42	63	0.119114	0.329897
chr17:48047114-48050437	DLX4	chr17_48047115_48050043_+	chr17_48047115_48050436_+	0	COMP_3'SS_-393	known	known	known	known	known	known	1.41407	-0.170496	0.195254	-0.156753	0.000996969	0.000996969	0.0479452	0.197183	6	13	0.0503597	0.245614	0.952055	0.802817	138	56	1	0.843247
chr12:4653069-4655475	RAD51AP1	chr12_4653077_4654947_+	chr12_4653070_4655474_+	-7	DUAL_COMP	known	known	novel	known	known	known	1.26984	-0.0824239	0.187359	-0.0791185	4.44637e-06	0.0971844	0.00864937	0.0307942	12	56	0.0802469	0.267606	0.347305	0.319827	521	591	1	0.920882
chr6:109480304-109480472	CEP57L1	chr6_109480356_109480471_+	chr6_109480305_109480471_+	0	COMP_5'SS_51	known	known	known	known	known	known	1.55243	-0.282108	0.630503	-0.245808	3.91657e-14	0.00298223	0.0558824	0.26393	18	89	0.119497	0.75	0.458824	0.346041	155	117	1	0.754192
chr22:24376997-24384120	GSTT1	chr22_24379511_24381699_-	chr22_24376998_24384119_-	-2420	DUAL_COMP	known	known	known	known	known	known	-1.46781	2.02622	-0.769571	0.868167	1.04601e-114	7.42163e-88	0.641908	0.147914	820	116	1	0.230429	0.0531665	0.403287	67	318	0.131833	1
chr11:33369558-33370693	HIPK3	chr11_33369774_33370067_+	chr11_33369559_33370692_+	-215	DUAL_COMP	known	known	known	known	known	novel	-0.64883	1.23419	-0.150957	0.12561	0.000205911	2.60513e-06	0.0457728	0.0239234	84	49	0.305755	0.154799	0.00807754	0.0277512	14	57	0.0539568	0.179567
chr10:43297665-43312766	BMS1	chr10_43297666_43312046_+	chr10_43297666_43312765_+	0	COMP_3'SS_-719_CE	known	known	known	known	known	novel	-0.244959	3.00095	-0.217263	0.217441	0.000560229	1.63498e-20	0.276152	0.216155	622	189	1	0.782737	0.00265957	0.0534699	5	46	0.0107143	0.228155
chr12:42729775-42748963	PPHLN1	chr12_42729776_42745686_+	chr12_42729776_42748962_+	0	COMP_3'SS_-3276_CE	known	known	known	known	known	known	-0.178324	0.125444	-0.163328	0.117895	3.78876e-07	0.00759839	0.550693	0.460749	754	897	1	0.836672	0.339898	0.385326	465	750	0.882105	1
chr13:76378676-76391297	LMO7	chr13_76383319_76391296_+	chr13_76378677_76391296_+	0	COMP_5'SS_4642_CE	known	known	known	known	known	known	-0.183251	2.26339	-0.16744	0.508717	1.33153e-13	1.06649e-126	0.52083	0.433622	2912	1152	1	0.83256	0.0162703	0.15645	90	415	0.0496725	0.558389
chr13:96638685-96648317	UGGT2	chr13_96638686_96648316_-	chr13_96638686_96642226_-	0	COMP_5'SS_6090_CE	known	known	known	known	known	known	1.1119	-0.215822	0.266496	-0.194121	3.76736e-09	0.0013687	0.0369588	0.11236	34	79	0.116279	0.382775	0.393875	0.317416	372	225	1	0.805879
chr13:53030741-53035193	CKAP2	chr13_53035109_53035192_+	chr13_53030742_53035192_+	0	COMP_5'SS_4367_CE/RET_INTRON	known	known	known	known	known	known	-0.173488	1.97051	-0.159272	0.265392	2.27788e-07	4.31924e-30	0.520936	0.437965	845	1058	1	0.840728	0.0128283	0.0920347	20	222	0.0392523	0.304645
chr19:19746377-19747516	GMIP	chr19_19746378_19747515_-	chr19_19746378_19746452_-	0	COMP_5'SS_1063_CE	known	known	known	known	known	known	1.02051	-0.692546	0.639588	-0.4997	0.000933735	0.0022291	0.0789474	0.219048	14	22	0.360412	1	0.468468	0.234375	51	14	1	0.5003
chrX:149983408-149999704	CD99L2	chrX_149983409_149999703_-	chrX_149996841_149999703_-	0	COMP_3'SS_-13432_CE	known	known	novel	known	novel	novel	2.14532	-0.921055	0.162853	-0.0335931	1.05527e-12	0.159761	0.00977654	0.0835381	6	67	0.019943	0.182796	0.0268657	0.0106952	8	3	0.0552147	0.0216216
chr10:131973169-131977606	GLRX3	chr10_131973353_131977605_+	chr10_131973170_131977605_+	0	COMP_5'SS_183_CE	known	known	known	known	known	novel	-0.264189	4.49208	-0.24475	0.154448	6.87159e-24	1.92428e-109	0.323628	0.248491	2122	2057	0.9576	0.712851	0.000609756	0.0544554	3	450	0.00176991	0.156218
chr5:7868219-7869092	FASTKD3	chr5_7868309_7869091_-	chr5_7868220_7869091_-	0	COMP_3'SS_89	known	known	known	known	known	known	0.398253	-0.84841	0.328508	-0.60952	9.80105e-07	9.80105e-07	0.538961	0.802632	82	121	0.671492	1	0.461039	0.197368	70	29	0.855422	0.245902
chr16:3440182-3443649	ZSCAN32	chr16_3440183_3443648_-	chr16_3440517_3443648_-	0	COMP_3'SS_-334	known	known	known	known	known	known	1.46843	-0.486139	0.52736	-0.385004	0.000547491	0.00893009	0.0174825	0.0759162	4	28	0.147059	0.674419	0.195804	0.120419	55	45	1	0.614996
chr21:46591598-46600245	ADARB1	chr21_46596579_46600244_+	chr21_46591599_46600244_+	0	COMP_5'SS_4980_CE/RET_INTRON	known	known	known	known	known	known	-0.257331	1.89712	-0.226888	0.0833333	2.33623e-09	7.12897e-07	0.559375	0.43246	715	428	1	0.773112	0.0046875	0.03125	5	30	0.0141509	0.0974843
chrX:24170946-24190832	ZFX	chrX_24170947_24190831_+	chrX_24179959_24190831_+	0	COMP_5'SS_-9012_CE	known	known	known	known	known	known	0.365266	-0.385421	0.305988	-0.373004	8.39161e-06	0.00998436	0.392097	0.564972	128	199	0.694012	1	0.315789	0.214789	77	60	0.917647	0.544643
chr9:80858551-80863207	CEP78	chr9_80858552_80861584_+	chr9_80858552_80863206_+	0	COMP_3'SS_-1622_CE	known	known	known	known	known	novel	-0.493091	2.73928	-0.328287	0.534511	0.000346722	6.66297e-18	0.314016	0.191781	232	41	0.928287	0.6	0.00880088	0.136201	7	37	0.0326531	0.567164
chr1:12040540-12042027	MFN2	chr1_12040541_12042026_+	chr1_12040541_12041866_+	0	COMP_3'SS_160/RET_INTRON	known	known	known	known	known	known	-0.187737	0.924438	-0.171167	0.0962588	9.66156e-06	0.00270311	0.740113	0.61343	392	337	1	0.828833	0.0244821	0.061706	12	33	0.0548523	0.151111
chr4:83369173-83375875	ENOPH1	chr4_83369174_83375874_+	chr4_83369174_83372195_+	0	COMP_3'SS_3679_CE	known	known	known	known	known	known	1.89124	-0.101497	0.15588	-0.0965158	5.75354e-14	0.164506	0.00695187	0.046074	12	70	0.0252427	0.181122	0.283194	0.255861	304	250	1	0.903484
chr17:56283740-56284446	MKS1	chr17_56283741_56283825_-	chr17_56283741_56284445_-	0	COMP_5'SS_-620_CE	known	known	known	known	known	novel	-1.36743	0.677399	-0.745238	0.578947	4.68554e-06	0.100436	0.523364	0.133333	55	5	1	0.254762	0.175824	0.346154	15	8	0.421053	1
chr16:67262738-67262879	TMEM208	chr16_67262739_67262878_+	chr16_67262784_67262878_+	0	COMP_5'SS_-45	known	known	known	known	known	known	2.16103	-0.136205	0.314148	-0.127337	1.30159e-21	4.84198e-17	0.017134	0.148724	10	133	0.0348101	0.348958	0.970405	0.846837	622	762	1	0.872663
chr12:27944833-27950648	KLHL42	chr12_27944834_27950179_+	chr12_27944834_27950647_+	0	COMP_3'SS_-468_CE	known	known	known	known	known	known	0.525569	-0.503613	0.462169	-0.395657	0.000806211	4.61589e-08	0.186275	0.315068	37	114	0.457831	0.92	0.602941	0.364384	122	132	1	0.604343
chr1:17054-17606	WASH7P	chr1_17055_17232_-	chr1_17055_17605_-	0	COMP_5'SS_-373	known	known	known	known	known	novel	-0.199345	0.975714	-0.180733	0.299402	0.000112767	5.01228e-05	0.409231	0.335269	398	634	1	0.819267	0.0163462	0.0433673	16	84	0.197674	0.497076
chr16:67911747-67912263	EDC4	chr16_67912178_67912262_+	chr16_67911748_67912068_+	-110	nonME_COMP/RET_INTRON	known	known	known	known	known	known	-0.227854	0.200473	-0.236326	0.131202	0.000114578	0.00322448	0.174393	0.138859	473	510	0.983402	0.747076	0.110743	0.135326	300	497	0.593688	0.724891
chr9:5929158-5954016	KIAA2026	chr9_5929159_5954015_-	chr9_5944960_5954015_-	0	COMP_3'SS_-15801_CE/RET_INTRON	known	known	known	known	known	known	1.60271	-0.404345	0.52013	-0.332586	3.17344e-08	0.0260194	0.031348	0.155689	9	51	0.12987	0.65	0.256522	0.171206	58	43	1	0.667414
chr12:31227024-31231324	DDX11	chr12_31227025_31230878_+	chr12_31227025_31231323_+	0	COMP_3'SS_-445_CE	known	known	novel	known	known	known	2.82204	-0.403839	0.940516	-0.332248	4.85491e-23	1.54578e-16	0.017301	0.29085	4	88	0.0594845	1	0.885813	0.591503	255	180	1	0.667752
chr12:56749574-56749916	STAT2	chr12_56749587_56749915_-	chr12_56749575_56749915_-	0	COMP_3'SS_12	known	known	known	known	known	known	-0.444478	0.638392	-0.282136	0.161181	0.000352757	0.00113021	0.157225	0.100806	135	99	0.747253	0.465116	0.0404624	0.0766129	34	75	0.192308	0.353488
chr1:36023483-36024708	NCDN	chr1_36023484_36023756_+	chr1_36023824_36024707_+	68	nonME_COMP/RET_INTRON	known	known	known	known	known	known	0.360305	-0.32301	0.302536	-0.276033	0.000890069	0.000890069	0.388889	0.557576	97	91	0.697464	1	0.611111	0.442424	153	72	1	0.723967
chr4:113182017-113186890	AP1AR	chr4_113182018_113186889_+	chr4_113186223_113186889_+	0	COMP_5'SS_-4205_CE	known	known	novel	known	known	known	2.15063	-0.204314	0.292135	-0.240192	1.13155e-14	0.000693226	0.0162791	0.139842	6	105	0.0330189	0.325153	0.451095	0.367735	308	366	0.821809	0.581616
chr13:75911175-75915632	TBC1D4	chr13_75911176_75915631_-	chr13_75915371_75915631_-	0	COMP_3'SS_-4195_CE	known	known	novel	known	known	known	2.03459	-0.248288	0.247111	-0.219864	4.67057e-11	0.00324011	0.0122324	0.0935673	7	47	0.0352423	0.282353	0.471861	0.368116	217	126	1	0.780136
chr8:22447253-22451246	PDLIM2,AC037459.4	chr8_22447254_22449063_+	chr8_22447254_22451245_+	0	COMP_3'SS_-2182_CE	known	known	known	known	known	known	-0.237702	0.896049	-0.211563	0.243269	9.90491e-07	1.93508e-12	0.502496	0.396186	603	373	1	0.788437	0.0657238	0.161017	78	151	0.140569	0.383838
chrX:102611533-102612543	WBP5	chrX_102611534_102612542_+	chrX_102611534_102612010_+	0	COMP_3'SS_532_CE	known	known	known	known	known	known	0.512664	-0.0509554	0.170852	-0.0496789	2.56442e-13	0.0229072	0.0688725	0.114999	280	492	0.223548	0.3944	0.502206	0.477257	2048	2045	1	0.950321
chr7:151891652-151896364	KMT2C	chr7_151891653_151892991_-	chr7_151891653_151896363_-	0	COMP_5'SS_-3372_CE	known	known	known	known	known	novel	-1.16813	0.752716	-0.689053	0.245007	1.10331e-07	0.0158404	0.25614	0.079646	72	17	1	0.310947	0.0438596	0.0931034	14	26	0.245902	0.490909
chr12:111947801-111951161	ATXN2	chr12_111948386_111951160_-	chr12_111947802_111951160_-	0	COMP_3'SS_584	known	known	known	known	known	known	-0.251532	1.12941	-0.222391	0.588772	1.18863e-06	1.99384e-07	0.869718	0.676301	246	116	1	0.777609	0.0915493	0.283237	25	48	0.20155	0.790323
chr1:78381817-78383645	NEXN	chr1_78383442_78383644_+	chr1_78381818_78383644_+	0	COMP_5'SS_1624_CE	known	known	known	known	known	known	2.17251	-0.189127	0.207218	-0.172318	3.13906e-09	0.0405257	0.011236	0.0986547	4	43	0.0231481	0.230366	0.312709	0.258824	186	153	1	0.827682
chr3:155588685-155611307	GMPS	chr3_155608546_155611306_+	chr3_155588686_155611306_+	0	COMP_5'SS_19860_CE	novel	known	novel	known	known	known	1.48841	-0.292889	0.299591	-0.253895	2.08354e-37	2.57911e-11	0.0193939	0.0859163	63	315	0.0793061	0.378897	0.265516	0.198103	876	730	1	0.746105
chr11:61908515-61912454	INCENP	chr11_61908516_61912453_+	chr11_61908983_61912453_+	0	COMP_5'SS_-467_CE	known	known	known	known	known	known	-0.627481	0.39856	-0.230937	0.133089	7.991e-09	0.00039739	0.121479	0.0648618	206	114	0.488208	0.257271	0.0704225	0.104907	119	185	0.283019	0.416107
chr19:48282070-48284121	SEPW1	chr19_48282071_48283981_+	chr19_48282071_48284120_+	0	COMP_3'SS_-139	known	known	known	known	known	known	-0.223673	1.96191	-0.200423	0.25888	1.53046e-20	1.53046e-20	0.968254	0.774194	426	407	1	0.799577	0.031746	0.225806	13	118	0.0327869	0.291667
chr16:20851789-20855951	AC004381.6	chr16_20851790_20855950_+	chr16_20855348_20855950_+	0	COMP_5'SS_-3558_CE	known	known	known	known	known	known	0.968019	-0.544727	0.620165	-0.42	0.00020469	0.0282632	0.129944	0.342105	22	25	0.379835	1	0.431034	0.25	49	13	1	0.58
chr7:99956701-99964972	PILRB,STAG3L5P-PVRIG2P-PILRB	chr7_99956702_99956959_+	chr7_99957160_99964971_+	201	nonME_COMP/RET_INTRON	known	known	known	known	known	known	-0.223612	0.285911	-0.200374	0.248671	1.14915e-07	3.77644e-07	0.62585	0.500446	459	560	1	0.799626	0.363265	0.483497	266	541	0.751329	1
chrX:48752383-48754042	TIMM17B	chrX_48752784_48754041_-	chrX_48752384_48754041_-	0	COMP_3'SS_400_CE	known	known	known	known	known	known	0.33277	-0.0827402	0.155235	-0.0794097	5.52691e-06	0.00934454	0.0780142	0.108816	329	352	0.339856	0.495091	0.298194	0.274514	1716	1186	1	0.92059
chr9:35717782-35718809	TLN1	chr9_35717783_35718352_-	chr9_35717783_35718808_-	0	COMP_5'SS_-456_CE	novel	known	novel	known	known	known	-1.25111	0.276184	-0.226058	0.199977	4.51806e-13	0.000159228	0.0583627	0.0167026	148	30	0.305955	0.0798969	0.111331	0.146744	337	328	0.694045	0.894022
chr1:75190517-75198640	CRYZ	chr1_75196104_75198639_-	chr1_75190518_75198639_-	0	COMP_3'SS_5586_CE	known	known	known	known	known	known	0.287935	-0.193605	0.312118	-0.176017	6.75028e-05	1.19176e-10	0.240938	0.321332	225	356	0.634831	0.94695	0.753731	0.621062	706	689	1	0.823983
chrX:100353527-100356047	CENPI	chrX_100355054_100356046_+	chrX_100353528_100356046_+	0	COMP_5'SS_1526_CE	known	known	known	known	known	known	0.509057	-0.262058	0.398938	-0.230533	0.000834123	0.0447006	0.292517	0.486667	42	72	0.601062	1	0.390438	0.300429	97	69	1	0.769467
chr2:28631732-28634797	FOSL2	chr2_28631733_28632978_+	chr2_28631733_28634796_+	0	COMP_3'SS_-1818_CE	known	novel	novel	known	known	known	1.77481	-0.278582	0.302851	-0.243144	1.79671e-18	6.13756e-42	0.0167653	0.0989011	16	143	0.0518293	0.35468	0.90927	0.688187	921	1001	1	0.756856
chr10:29704340-29747203	PTCHD3P1	chr10_29704341_29746579_+	chr10_29704341_29747202_+	0	COMP_3'SS_-623	known	novel	novel	known	known	known	-0.569533	1.45862	-0.434211	0.868421	0.000112817	0.000112817	0.883721	0.5	37	24	1	0.565789	0.116279	0.5	4	24	0.131579	1
chr16:2284971-2285082	E4F1	chr16_2285002_2285081_+	chr16_2284972_2285081_+	0	COMP_5'SS_30/RET_INTRON	known	known	known	novel	known	novel	-0.675903	0.862009	-0.491303	0.0953326	4.52741e-20	0.00030412	0.339074	0.172486	314	246	1	0.508697	0.0215285	0.0509777	19	72	0.0668896	0.162222
chr6:33382605-33383038	PHF1	chr6_33382606_33382731_+	chr6_33382606_33383037_+	0	COMP_3'SS_-306	known	known	known	known	known	novel	-0.983089	1.50182	-0.260244	0.068042	9.28077e-08	0.00169165	0.117647	0.0440181	77	38	0.402062	0.141818	0.00603318	0.027088	3	23	0.0192308	0.0872727
chr17:8363477-8370248	NDEL1	chr17_8363478_8366637_+	chr17_8363478_8370247_+	0	COMP_3'SS_-3610_CE	known	known	known	known	known	known	-1.08997	0.369392	-0.516761	0.308845	2.86578e-14	2.86578e-14	0.402344	0.135279	102	50	0.673203	0.156442	0.597656	0.864721	152	325	0.691155	1
chr10:123976342-123984241	TACC2	chr10_123976436_123984240_+	chr10_123976343_123984240_+	0	COMP_5'SS_93	known	known	known	known	known	known	2.56758	-0.143179	0.167102	-0.133401	3.78526e-16	0.0150527	0.00632911	0.082495	4	81	0.0127226	0.179825	0.434177	0.376258	342	373	1	0.866599
chr3:9959758-9962175	IL17RC	chr3_9959759_9962174_+	chr3_9959759_9960018_+	0	COMP_3'SS_2156_CE	known	known	known	known	known	known	1.28661	-0.442828	0.219298	-0.333775	0.000989635	0.0110816	0.0218579	0.0791367	7	21	0.0701754	0.289474	0.224044	0.143885	81	39	0.88172	0.547945
chr1:1685087-1685723	NADK	chr1_1685088_1685489_-	chr1_1685088_1685722_-	0	COMP_5'SS_-233	known	known	known	known	known	known	-0.943769	1.83101	-0.610842	0.715953	5.15573e-26	6.36763e-30	0.411712	0.160221	456	86	1	0.389158	0.0342342	0.213628	37	115	0.106742	0.822695
chr19:50166770-50168892	IRF3	chr19_50168103_50168891_-	chr19_50166771_50168891_-	0	COMP_3'SS_1332_CE	known	known	novel	known	known	novel	-1.0328	2.00426	-0.64399	0.86524	1.34575e-09	4.17904e-12	0.35249	0.12549	91	31	1	0.35601	0.0306513	0.227451	7	57	0.13476	1
chrX:133963311-133966975	FAM122C	chrX_133963312_133966974_+	chrX_133963312_133965665_+	0	COMP_3'SS_1309_CE	known	novel	novel	known	novel	novel	1.22645	-0.722223	0.706667	-0.460784	1.22869e-08	0.00231343	0.077193	0.263158	21	59	0.293333	1	0.195652	0.0950226	53	20	0.794118	0.333333
chr6:31918179-31918921	CFB	chr6_31918549_31918644_+	chr6_31918180_31918920_+	276	DUAL_COMP/RET_INTRON	known	known	known	known	known	novel	-0.206146	2.23503	-0.186286	0.38492	2.10903e-95	2.15758e-86	0.972662	0.791469	4909	1001	1	0.813714	0.0184231	0.172196	92	217	0.0375606	0.422481
chr9:80880458-80881358	CEP78	chr9_80880459_80881357_+	chr9_80880822_80881357_+	0	COMP_5'SS_-363_CE	known	known	known	known	known	known	0.609633	-0.552891	0.45645	-0.424716	1.16266e-06	0.00282472	0.328395	0.604167	132	57	0.54355	1	0.380247	0.21875	153	20	1	0.575284
chr7:2419145-2419914	EIF3B	chr7_2419146_2419838_+	chr7_2419146_2419913_+	0	COMP_3'SS_-75	known	known	known	known	known	known	-0.18276	0.196371	-0.167032	0.178293	2.53909e-07	1.08756e-05	0.535359	0.445937	1021	663	1	0.832968	0.340492	0.414372	649	616	0.821707	1
chr17:7296827-7297423	TMEM256-PLSCR3,C17orf61-PLSCR3	chr17_7297155_7297422_-	chr17_7296828_7297422_-	0	COMP_3'SS_327_CE	known	known	known	known	known	known	-0.867669	1.6437	-0.580071	0.806736	1.79199e-07	5.87272e-20	0.542289	0.227723	108	22	1	0.419929	0.124378	0.643564	24	64	0.193264	1
chr12:100661173-100676721	SCYL2	chr12_100661174_100676720_+	chr12_100661570_100676720_+	0	COMP_5'SS_-396	known	known	known	known	known	known	-0.352955	0.407203	-0.297391	0.334491	0.000646931	0.00132923	0.625	0.43913	89	100	1	0.702609	0.347222	0.521739	49	119	0.665509	1
chr12:45815055-45822888	ANO6	chr12_45815056_45822887_+	chr12_45816845_45822887_+	0	COMP_5'SS_-1789_CE	known	known	novel	known	known	known	1.79547	-0.103656	0.178654	-0.0984644	2.31147e-10	0.0309787	0.0108696	0.0654596	11	46	0.0330579	0.211712	0.529891	0.477716	584	342	1	0.901536
chr16:28843719-28844138	ATXN2L	chr16_28843720_28843816_+	chr16_28843720_28844137_+	0	COMP_3'SS_-321_CE/RET_INTRON	known	known	known	known	known	novel	-0.26817	3.24934	-0.209968	0.266257	2.40047e-12	5.76643e-78	0.321382	0.245786	994	976	0.951243	0.741275	0.00355297	0.0915723	10	363	0.00991885	0.276176
chr16:1550488-1550564	TELO2	chr16_1550489_1550563_+	NA	NA	UNIDNT_COMP/RET_INTRON	known	known	known	NA	NA	NA	-1.42097	NA	-0.71237	NA	2.87202e-16	NA	0.153139	0.03698	199	23	0.909091	0.196721	NA	NA	NA	NA	NA	NA
chr2:128937443-128939704	UGGT1	chr2_128937444_128939703_+	chr2_128937444_128938463_+	0	COMP_3'SS_1240_CE	known	known	novel	known	known	known	3.80338	-0.161702	0.207237	-0.149305	1.17896e-40	6.35625e-05	0.00145033	0.065051	3	101	0.00438116	0.211618	0.539125	0.458631	936	448	1	0.850695
chr17:79082308-79089570	BAIAP2	chr17_79082309_79089569_+	chr17_79082309_79084713_+	0	COMP_3'SS_4856_CE	known	known	known	known	known	known	0.730148	-1.27986	0.518162	-0.771429	1.97442e-06	0.0020643	0.394231	0.818182	40	35	0.481838	1	0.326923	0.0909091	33	3	0.971429	0.2
chr9:72356773-72374769	PTAR1	chr9_72373171_72374768_-	chr9_72356774_72374768_-	0	COMP_3'SS_16397_CE	known	novel	novel	known	known	novel	-2.14658	1.50824	-0.883117	0.188348	6.69766e-06	8.15872e-06	0.611111	0.0714286	10	3	1	0.116883	0.0233766	0.105634	8	29	0.0478723	0.23622
chrX:153218408-153219058	HCFC1	chrX_153218409_153219057_-	chrX_153218541_153219057_-	0	COMP_3'SS_-132	known	known	known	known	known	known	-0.220185	0.240743	-0.19763	0.141971	0.000913051	0.0293401	0.343216	0.275386	300	338	1	0.80237	0.127708	0.16247	111	199	0.448	0.589971
chr6:3737429-3738291	PXDC1	chr6_3737430_3738290_-	chr6_3737430_3737850_-	0	COMP_5'SS_440_CE	known	known	known	novel	known	novel	-0.177841	0.894712	-0.162924	0.0838463	3.04969e-06	8.37476e-06	0.45364	0.379731	728	932	1	0.837076	0.0168015	0.041107	26	100	0.0517241	0.13557
chr3:47919012-47956307	MAP4	chr3_47953911_47956306_-	chr3_47919013_47956306_-	0	COMP_3'SS_34898_CE	known	known	known	known	known	known	1.7765	-0.12873	0.18511	-0.120789	5.73201e-36	1.35665e-05	0.0167167	0.0987815	38	226	0.0340017	0.219112	0.531076	0.466928	1238	1072	1	0.879211
chr11:73427406-73429830	RAB6A	chr11_73427407_73429657_-	chr11_73427407_73429829_-	0	COMP_5'SS_-172	known	known	known	known	known	known	0.228791	-0.399089	0.167948	-0.390102	5.1545e-05	1.77587e-12	0.150555	0.189259	474	584	0.636729	0.804677	0.203487	0.136525	641	421	0.930435	0.540333
chr9:35714683-35714757	TLN1	chr9_35714684_35714756_-	NA	NA	UNIDNT_COMP/RET_INTRON	known	known	known	NA	NA	NA	-0.269015	NA	-0.211912	NA	0.00018184	NA	0.153054	0.116954	460	257	0.829137	0.617225	NA	NA	NA	NA	NA	NA
chr6:41757069-41757306	PRICKLE4,TOMM6	chr6_41757074_41757268_+	chr6_41757070_41757305_+	-4	DUAL_COMP	known	known	known	novel	known	novel	-0.341626	0.366493	-0.241302	0.0258832	1.76888e-34	1.32216e-05	0.156507	0.111216	2248	2242	0.74298	0.501677	0.0140571	0.0202797	201	408	0.0570783	0.0829615
chr16:27353579-27356190	IL4R	chr16_27353580_27355914_+	chr16_27353580_27356189_+	0	COMP_3'SS_-275_CE	known	novel	novel	known	known	known	1.29154	-0.280357	0.247619	-0.244486	4.51519e-07	4.59496e-16	0.0389016	0.141538	16	45	0.0809524	0.328571	0.924485	0.698462	403	226	1	0.755514
chr22:42271727-42276720	SREBF2	chr22_42274127_42276719_+	chr22_42271728_42276719_+	0	COMP_5'SS_2399_CE	known	known	known	known	known	novel	-0.237475	3.23416	-0.211383	0.126398	1.59921e-12	2.15249e-24	0.432906	0.341397	1383	874	1	0.788617	0.00124961	0.0317215	3	81	0.00501253	0.13141
chr5:153382528-153405959	FAM114A2	chr5_153382529_153405958_-	chr5_153382529_153390800_-	0	COMP_5'SS_15158_CE	known	known	novel	known	known	known	1.5646	-0.188441	0.161167	-0.171751	0.00045454	0.106125	0.0100503	0.048048	5	15	0.0363636	0.197531	0.286432	0.237237	170	78	1	0.828249
chr6:75904662-75912436	COL12A1	chr6_75904663_75912435_-	chr6_75904663_75908908_-	0	COMP_5'SS_3527_CE/RET_INTRON	known	known	known	novel	known	novel	-0.271414	0.421565	-0.237699	0.0286063	0.000222944	0.272672	0.445659	0.339726	733	123	1	0.762301	0.0165848	0.0252809	26	8	0.0510397	0.079646
chr11:18541149-18548322	TSG101	chr11_18541150_18547207_-	chr11_18541150_18548321_-	0	COMP_5'SS_-1114_CE	known	known	known	known	known	known	1.27155	-0.115332	0.151989	-0.10893	5.02859e-06	0.0748006	0.017094	0.0609636	11	61	0.0526316	0.20462	0.391738	0.349066	274	354	1	0.89107
chr12:2968828-2973486	FOXM1	chr12_2970578_2973485_-	chr12_2968829_2973485_-	0	COMP_3'SS_1749_CE/RET_INTRON	known	known	known	known	known	known	0.528044	-0.501512	0.410242	-0.394386	1.75458e-10	1.12892e-26	0.203762	0.345501	129	406	0.589758	1	0.663009	0.401528	422	472	1	0.605614
chr13:52586597-52602455	ALG11	chr13_52593279_52602454_+	chr13_52586598_52602454_+	0	COMP_5'SS_6681_CE	known	known	novel	known	known	known	1.51146	-1.00504	0.383648	-0.0910256	2.30495e-10	0.00963739	0.0294118	0.133333	14	75	0.0943396	0.477987	0.0431373	0.0157895	21	8	0.141026	0.05
chr14:75587282-75590749	NEK9	chr14_75587283_75590748_-	chr14_75587283_75587821_-	0	COMP_5'SS_2927_CE	known	known	novel	known	known	known	2.20827	-0.177884	0.30255	-0.162961	1.5281e-11	0.0169973	0.010989	0.1	7	35	0.0338983	0.336449	0.519097	0.434505	298	135	1	0.837039
chr1:160194338-160195381	DCAF8	chr1_160194339_160195380_-	chr1_160194339_160194851_-	0	COMP_5'SS_529_CE	known	known	known	known	known	known	1.94559	-0.131784	0.246086	-0.12347	1.98148e-33	0.00361431	0.0130045	0.091002	28	177	0.0382586	0.284345	0.345291	0.302658	769	591	1	0.87653
chr3:121437347-121445760	GOLGB1	chr3_121437348_121438492_-	chr3_121437348_121445759_-	0	COMP_5'SS_-7267_CE	known	known	known	known	known	known	-0.682669	1.52052	-0.494734	0.193213	3.64888e-07	5.39352e-07	0.214429	0.108344	106	86	1	0.505266	0.00970874	0.0444136	8	63	0.0529412	0.246154
chr3:49053943-49054207	DALRD3	chr3_49053944_49054206_-	chr3_49053944_49054044_-	0	COMP_5'SS_162	known	known	known	known	known	known	1.52008	-0.330928	0.456701	-0.281743	5.59026e-09	0.0010794	0.047619	0.217742	12	53	0.1	0.556701	0.516484	0.370968	140	91	1	0.718257
chr12:32890094-32891198	DNM1L	chr12_32890876_32891197_+	chr12_32890095_32891197_+	0	COMP_5'SS_781	known	known	known	known	known	known	-1.46223	0.189029	-0.218885	0.172238	1.62415e-10	1.62415e-10	0.213115	0.0493827	155	11	0.270833	0.0519481	0.786885	0.950617	575	230	0.827762	1
chr7:23023663-23053544	FAM126A	chr7_23023664_23030679_-	chr7_23023664_23053543_-	0	COMP_5'SS_-22864_CE	known	known	known	known	known	known	-0.289162	1.56714	-0.251109	0.0788649	0.000218206	0.00777701	0.671605	0.502959	271	84	1	0.748891	0.00987654	0.0473373	3	7	0.0199005	0.0987654
chr9:139911575-139911648	ABCA2	chr9_139911576_139911647_-	NA	NA	UNIDNT_COMP/RET_INTRON	known	known	known	NA	NA	NA	-0.313559	NA	-0.269159	NA	6.16956e-05	NA	0.252219	0.184332	539	159	1	0.730841	NA	NA	NA	NA	NA	NA
chr9:35658723-35660398	CCDC107	chr9_35659177_35660397_+	chr9_35658724_35660397_+	0	COMP_5'SS_453	novel	known	novel	known	known	known	2.08831	-0.181579	0.645362	-0.124368	2.57007e-31	0.0827957	0.0145631	0.117542	23	131	0.0759494	0.721311	0.137743	0.114871	226	128	0.825455	0.701087
chr10:71921686-71930169	SAR1A	chr10_71922515_71930168_-	chr10_71921687_71930168_-	0	COMP_3'SS_828	known	known	known	known	known	known	0.646693	-0.0704993	0.150152	-0.0680716	4.93795e-06	8.88599e-12	0.0366817	0.0700333	64	146	0.152941	0.303093	0.939616	0.875655	1664	1837	1	0.931928
chr7:44524882-44530008	NUDCD3	chr7_44524883_44530007_-	chr7_44525221_44530007_-	0	COMP_3'SS_-338	known	known	known	known	known	known	-0.397775	1.42632	-0.328187	0.101557	1.00257e-07	0.00296635	0.55332	0.371728	274	141	1	0.671813	0.0100604	0.0418848	4	15	0.0306748	0.132231
chr5:137354202-137356720	FAM13B	chr5_137354203_137354643_-	chr5_137354203_137356719_-	0	COMP_5'SS_-2076_CE	known	known	known	known	known	known	-0.241162	0.693147	-0.214286	0.331169	0.000303067	0.000303067	0.823529	0.647059	167	87	1	0.785714	0.176471	0.352941	35	47	0.214286	0.545455
chr20:60922083-60926760	LAMA5	chr20_60922084_60926043_-	chr20_60922084_60926759_-	0	COMP_5'SS_-716_CE/RET_INTRON	known	known	known	known	known	known	2.79977	-0.219536	0.168999	-0.197109	3.01816e-15	0.00568444	0.00248633	0.0408774	4	40	0.0100402	0.179039	0.222277	0.178465	446	178	1	0.802891
chr7:74072393-74103458	GTF2I	chr7_74092362_74103457_+	chr7_74072394_74103457_+	0	COMP_5'SS_19968_CE	novel	known	novel	known	known	known	2.12101	-0.134737	0.231223	-0.126054	1.49492e-05	7.20758e-05	0.0134228	0.11194	3	14	0.0273973	0.258621	0.956376	0.835821	284	111	1	0.873946
chr6:30558154-30558312	ABCF1	chr6_30558155_30558311_+	NA	NA	UNIDNT_COMP/RET_INTRON	known	known	known	NA	NA	NA	0.177288	NA	0.162462	NA	8.35575e-10	NA	0.246159	0.293908	1377	2310	0.837538	1	NA	NA	NA	NA	NA	NA
chr19:37180398-37203288	ZNF567	chr19_37180399_37185703_+	chr19_37180399_37203287_+	0	COMP_3'SS_-17584_CE	known	known	known	known	known	known	-0.738664	0.610491	-0.522248	0.456916	0.00098032	0.000124306	0.411765	0.196721	34	23	1	0.477752	0.329412	0.606557	27	73	0.543084	1
chr9:123220899-123230138	CDK5RAP2	chr9_123220900_123222849_-	chr9_123220900_123230137_-	0	COMP_5'SS_-7288_CE	known	known	known	known	known	known	-0.4988	1.58217	-0.392741	0.354809	1.08615e-07	1.09915e-11	0.466667	0.283388	279	86	1	0.607259	0.0233645	0.11368	19	58	0.0727273	0.427536
chr17:18602587-18604670	TRIM16L	chr17_18602588_18604669_+	chr17_18602588_18602672_+	0	COMP_3'SS_1997_CE	known	known	known	known	known	known	1.65292	-0.171626	0.48254	-0.157706	0.000319579	0.174621	0.0425532	0.222222	3	19	0.0888889	0.571429	0.659574	0.555556	61	49	1	0.842294
chr3:57908749-57913023	SLMAP	chr3_57911661_57913022_+	chr3_57908750_57913022_+	0	COMP_5'SS_2911_CE	known	known	known	known	known	known	-1.10216	0.929492	-0.667846	0.605246	1.26794e-25	1.26794e-25	0.696581	0.231373	162	58	1	0.332154	0.303419	0.768627	70	195	0.394754	1
chr13:49720070-49742749	FNDC3A	chr13_49741439_49742748_+	chr13_49720071_49742748_+	0	COMP_5'SS_21368_CE	known	known	known	known	known	novel	-0.247875	3.24538	-0.219543	0.399561	6.87707e-10	2.68034e-108	0.316613	0.247103	1274	660	1	0.780457	0.00471815	0.121121	18	323	0.0142322	0.413793
chr6:8421060-8428170	SLC35B3	chr6_8421061_8428169_-	chr6_8422857_8428169_-	0	COMP_3'SS_-1796_CE	known	known	novel	known	known	known	1.29263	-0.161977	0.202493	-0.149539	6.6629e-09	0.00854921	0.0228261	0.0831409	20	71	0.0702341	0.272727	0.508885	0.432787	314	263	1	0.850461
chr10:103904063-103908129	PPRC1	chr10_103904064_103904776_+	chr10_103904064_103908128_+	0	COMP_3'SS_-3352_CE	known	known	known	known	known	known	-0.293827	1.49773	-0.254595	0.0987839	5.87567e-06	0.000126139	0.499291	0.372174	351	213	1	0.745405	0.00662252	0.0296128	6	25	0.0268199	0.125604
chrX:153298007-153357642	MECP2	chrX_153356639_153357641_-	chrX_153298008_153357641_-	0	COMP_3'SS_58631_CE	known	novel	novel	known	known	known	1.46963	-0.259793	0.586485	-0.228789	6.97971e-13	3.94364e-13	0.0606061	0.263492	19	82	0.129032	0.715517	0.930303	0.71746	306	225	1	0.771211
chr21:34123528-34127541	PAXBP1	chr21_34123529_34127523_-	chr21_34123529_34127540_-	0	COMP_5'SS_-17	known	known	known	known	known	known	-0.816437	0.186644	-0.232874	0.170261	1.07493e-05	1.07493e-05	0.268868	0.118841	56	40	0.367742	0.134868	0.731132	0.881159	154	303	0.829739	1
chr5:21461974-21473466	GUSBP1	chr5_21461975_21473465_+	chr5_21461975_21470618_+	0	COMP_3'SS_2847_CE	known	known	known	known	novel	novel	0.51023	-0.459089	0.399642	-0.201282	9.23341e-06	0.0683219	0.249027	0.414798	63	184	0.600358	1	0.134259	0.0848329	28	32	0.483333	0.282051
chr20:11871601-11898982	BTBD3	chr20_11871602_11880236_+	chr20_11871602_11898981_+	0	COMP_3'SS_-18745_CE	known	novel	novel	known	known	known	2.35052	-0.32809	0.873329	-0.279702	3.84508e-36	3.18942e-17	0.0297872	0.3125	13	174	0.0625	0.935829	0.840426	0.605357	394	338	1	0.720298
chr11:3000466-3013024	NAP1L4	chr11_3000467_3013023_-	chr11_3010427_3013023_-	0	COMP_3'SS_-9960_CE	known	known	known	known	known	novel	-0.397331	1.09532	-0.327889	0.429787	0.000846549	0.0185686	0.861386	0.578947	86	21	1	0.672111	0.0792079	0.236842	7	8	0.170213	0.6
chr9:131258419-131260692	ODF2	chr9_131258576_131260691_+	chr9_131258420_131260691_+	0	COMP_5'SS_156/RET_INTRON	known	known	known	known	known	known	0.911043	-0.986296	0.597895	-0.627044	2.08485e-14	9.27095e-20	0.135556	0.337115	60	207	0.402105	1	0.391111	0.145867	175	89	1	0.372956
chr19:48179172-48182578	CTD-2571L23.8,GLTSCR1	chr19_48180533_48182577_+	chr19_48179173_48182577_+	0	COMP_5'SS_1360_CE	novel	known	novel	known	known	known	1.40877	-0.441694	0.607143	-0.357054	0.000649512	0.00335718	0.0666667	0.272727	3	38	0.142857	0.75	0.466019	0.299625	47	79	1	0.642946
chr14:21702387-21730760	HNRNPC	chr14_21702388_21704531_-	chr14_21702388_21730759_-	0	COMP_5'SS_-26228_CE	known	known	known	known	known	known	0.331128	-0.347357	0.281886	-0.293447	1.65766e-05	0.000832317	0.459677	0.640118	113	216	0.718114	1	0.471774	0.333333	116	112	1	0.706553
chr1:178423782-178425856	RASAL2	chr1_178423783_178425834_+	chr1_178423783_178425855_+	0	COMP_3'SS_-21	known	known	known	known	known	known	0.513595	-0.889709	0.401659	-0.422222	1.61113e-05	4.61005e-06	0.247191	0.413127	87	106	0.598341	1	0.244382	0.100386	86	25	0.644444	0.222222
chr20:34219946-34220233	CPNE1	chr20_34219947_34220084_-	chr20_34219947_34220232_-	0	COMP_5'SS_-148	known	known	known	known	known	known	-0.210429	1.29204	-0.189764	0.251042	6.56135e-18	6.56135e-18	0.932945	0.755906	639	383	1	0.810236	0.0670554	0.244094	45	123	0.071875	0.322917
chr22:26866778-26868268	HPS4	chr22_26866888_26868267_-	chr22_26866779_26868267_-	0	COMP_3'SS_109/RET_INTRON	known	known	known	known	known	known	0.989918	-0.256255	0.388471	-0.226055	1.33426e-06	0.0319998	0.056872	0.153043	23	87	0.190476	0.578947	0.260664	0.201739	109	115	1	0.773945
chr9:135140371-135145002	SETX	chr9_135140372_135144789_-	chr9_135140372_135145001_-	0	COMP_5'SS_-212_CE	known	known	known	known	known	known	-0.906432	0.138691	-0.156287	0.129503	5.03541e-05	0.0665003	0.0996835	0.0402685	62	23	0.243243	0.0869565	0.341772	0.392617	215	233	0.870497	1
chr15:41602046-41611856	OIP5	chr15_41602047_41611855_-	chr15_41605552_41611855_-	0	COMP_3'SS_-3505_CE	known	known	novel	known	known	known	2.06279	-0.172698	0.280801	-0.158608	2.94366e-27	0.00343785	0.0120482	0.0947941	20	121	0.0369069	0.317708	0.307516	0.258741	535	332	1	0.841392
chr1:171557643-171560726	PRRC2C	chr1_171560343_171560725_+	chr1_171557644_171560725_+	0	COMP_5'SS_2699_CE	novel	known	novel	known	known	known	0.496022	-0.635448	0.391052	-0.470302	5.08521e-29	8.12647e-30	0.377376	0.619718	396	659	0.608948	1	0.339779	0.17998	614	364	1	0.529698
chr17:8168956-8169180	PFAS	chr17_8168957_8169179_+	NA	NA	UNIDNT_COMP/RET_INTRON	known	known	known	NA	NA	NA	0.25848	NA	0.227776	NA	6.44828e-05	NA	0.253882	0.328767	326	359	0.772224	1	NA	NA	NA	NA	NA	NA
chr12:105546228-105551014	KIAA1033	chr12_105546229_105551013_+	chr12_105546229_105550503_+	0	COMP_3'SS_510	known	known	novel	known	known	known	2.32308	-0.179478	0.322173	-0.164294	6.28364e-09	2.49271e-06	0.0144928	0.147929	4	24	0.0299401	0.352113	0.927536	0.775148	319	130	1	0.835706
chr5:179226120-179226506	MGAT4B	chr5_179226121_179226202_-	chr5_179226175_179226505_-	27	DUAL_COMP/RET_INTRON	known	known	known	known	known	known	-0.330964	1.75892	-0.281769	0.111326	7.61077e-18	6.40043e-10	0.544758	0.391262	1776	402	1	0.718231	0.00551809	0.0320388	17	32	0.0222772	0.133603
chr2:201721533-201721614	CLK1	chr2_201721534_201721613_-	NA	NA	UNIDNT_COMP/RET_INTRON	known	known	known	NA	NA	NA	-0.226642	NA	-0.202794	NA	9.13028e-05	NA	0.280791	0.223848	496	412	1	0.797206	NA	NA	NA	NA	NA	NA
chr6:32154466-32155019	PBX2	chr6_32154678_32155018_-	chr6_32154467_32155018_-	0	COMP_3'SS_211	known	known	known	known	known	novel	-0.186188	1.07133	-0.223781	0.010979	0.000746986	0.0801152	0.327301	0.271698	632	359	0.975347	0.751566	0.00206825	0.00603774	3	7	0.00572246	0.0167015
chr1:54389619-54395712	HSPB11	chr1_54394113_54395711_-	chr1_54389620_54395711_-	0	COMP_3'SS_4493_CE	known	known	known	known	known	novel	-0.21743	2.68395	-0.195416	0.557051	2.83608e-63	2.27694e-78	0.93584	0.752962	1866	1715	1	0.804584	0.0110276	0.161474	21	367	0.0336391	0.59069
chr16:67268374-67270460	FHOD1	chr16_67268375_67270459_-	chr16_67270337_67270459_-	0	COMP_3'SS_-1962_CE	known	known	known	known	known	known	-0.34484	0.980829	-0.291667	0.305292	9.67359e-06	0.0136026	0.888889	0.62963	127	50	1	0.708333	0.0694444	0.185185	9	14	0.149254	0.454545
chr13:96511928-96515883	UGGT2	chr13_96511929_96515882_-	chr13_96513137_96515882_-	0	COMP_3'SS_-1208_CE	known	known	novel	known	known	known	2.15458	-0.247378	0.312379	-0.219155	3.14482e-10	0.0113178	0.0171527	0.147929	9	24	0.0348432	0.347222	0.507719	0.39645	295	66	1	0.780845
chr13:73303230-73312100	BORA	chr13_73303231_73305418_+	chr13_73303231_73312099_+	0	COMP_3'SS_-6681_CE	known	known	known	known	known	novel	-0.422763	1.83655	-0.344766	0.832001	2.83749e-07	4.8633e-30	0.323944	0.212259	252	186	1	0.655234	0.0218069	0.136834	27	184	0.136585	0.968586
chr10:62545544-62551648	CDK1	chr10_62545545_62547817_+	chr10_62545545_62551647_+	0	COMP_3'SS_-3830_CE	known	known	known	known	known	known	-0.203902	2.66598	-0.184458	0.461405	3.3369e-111	2.68072e-132	0.972691	0.793271	2706	2451	1	0.815542	0.0136543	0.196377	37	606	0.027717	0.489122
chr5:148876422-148885046	CSNK1A1	chr5_148876423_148885009_-	chr5_148876423_148885045_-	0	COMP_5'SS_-36	known	known	known	known	known	known	0.344529	-0.992918	0.291446	-0.481879	1.42626e-45	1.42626e-45	0.604811	0.853585	703	1130	0.708554	1	0.395189	0.146415	459	193	0.653409	0.17153
chr2:102472599-102476198	MAP4K4	chr2_102472600_102476104_+	chr2_102475544_102476197_+	93	DUAL_COMP	known	known	novel	known	known	known	3.03363	-0.583804	0.216273	-0.313587	5.85201e-16	4.47008e-06	0.00318218	0.0661017	3	38	0.0104712	0.226744	0.185362	0.10339	232	60	0.683284	0.369697
chr10:16479045-16526336	PTER	chr10_16479046_16479355_+	chr10_16479046_16526335_+	0	COMP_3'SS_-46980_CE	known	known	known	known	known	known	-0.778878	0.748662	-0.54108	0.527001	0.000561516	5.72693e-08	0.289617	0.132911	52	20	1	0.45892	0.223684	0.472906	50	95	0.472999	1
chr13:111857719-111870026	ARHGEF7	chr13_111857720_111870025_+	chr13_111857720_111862218_+	0	COMP_3'SS_7807_CE	known	known	known	known	known	known	0.748347	-0.251465	0.456845	-0.222339	1.31774e-07	0.0134497	0.12963	0.273973	55	119	0.297872	0.754717	0.361111	0.280822	155	122	1	0.777661
chr7:86795920-86800311	DMTF1	chr7_86795921_86797272_+	chr7_86795921_86800310_+	0	COMP_3'SS_-3038_CE	known	novel	novel	known	known	known	-0.88969	0.127163	-0.277428	0.11941	0.000916208	0.00249106	0.128125	0.0526316	40	17	0.445652	0.168224	0.73125	0.830409	233	283	0.88059	1
chr19:10916642-10922940	DNM2	chr19_10916643_10919244_+	chr19_10916643_10922939_+	0	COMP_3'SS_-3695_CE	known	known	known	known	known	known	-0.501911	0.459942	-0.34258	0.292365	1.23213e-24	1.93722e-19	0.267018	0.161645	709	616	0.728205	0.385625	0.157954	0.250196	419	954	0.375	0.667365
chr21:34118028-34120810	PAXBP1	chr21_34118029_34120809_-	chr21_34120559_34120809_-	0	COMP_3'SS_-2530_CE	known	known	known	known	novel	novel	-0.258488	1.01857	-0.227782	0.056822	0.000544374	0.0762963	0.326504	0.252133	254	265	1	0.772218	0.0151515	0.041958	3	11	0.0307692	0.0875912
chr5:31409265-31410853	DROSHA	chr5_31409266_31410852_-	chr5_31409439_31410852_-	0	COMP_3'SS_-173	known	known	novel	known	known	known	1.77573	-0.218426	0.168098	-0.184908	1.62156e-16	0.00290853	0.0103042	0.0608424	20	77	0.0313901	0.199488	0.218351	0.175507	444	224	0.842803	0.657895
chr7:155094555-155099951	INSIG1	chr7_155094556_155095534_+	chr7_155094556_155099950_+	0	COMP_3'SS_-4416_CE	known	known	known	known	known	known	-0.887333	0.224475	-0.320039	0.201065	8.30208e-15	6.55362e-28	0.145258	0.0598104	241	81	0.511628	0.191589	0.67403	0.84366	1128	1170	0.798935	1
chr1:150981146-150990288	PRUNE	chr1_150981232_150990287_+	chr1_150981147_150990287_+	0	COMP_5'SS_85	novel	known	novel	known	known	known	1.91548	-0.345049	0.400684	-0.291815	2.12885e-07	1.52201e-05	0.00741656	0.0503597	5	34	0.0722892	0.472973	0.353523	0.25036	285	173	1	0.708185
chr17:35564713-35578645	ACACA	chr17_35564714_35578644_-	chr17_35564714_35567380_-	0	COMP_5'SS_11264_CE	known	known	known	known	known	known	1.05658	-0.14689	0.359069	-0.136611	2.62076e-09	0.050893	0.0707965	0.203647	47	66	0.152381	0.51145	0.482301	0.416413	326	136	1	0.863389
chr10:119774620-119798483	RAB11FIP2	chr10_119774621_119798482_-	chr10_119774621_119793492_-	0	COMP_5'SS_4990_CE	known	known	known	known	known	known	-0.524155	0.627032	-0.407945	0.465825	1.50845e-05	0.00536957	0.657407	0.389222	70	64	1	0.592055	0.175926	0.329341	18	54	0.534175	1
chr2:32626452-32631567	BIRC6	chr2_32626453_32626530_+	chr2_32626453_32631566_+	0	COMP_3'SS_-5036_CE/RET_INTRON	known	known	known	known	known	novel	-0.777929	1.46247	-0.540644	0.0588351	7.54305e-09	0.00986009	0.495356	0.227545	159	37	1	0.459356	0.00801603	0.0346021	3	9	0.0238095	0.0826446
chr20:62505168-62514072	TPD52L2	chr20_62507228_62514071_+	chr20_62505169_62514071_+	0	COMP_5'SS_2059_CE/RET_INTRON	known	known	known	known	known	known	-0.186606	0.131036	-0.170229	0.149792	9.20034e-06	0.0402523	0.247952	0.205743	1149	694	1	0.829771	0.0809019	0.0922289	487	431	0.74277	0.892562
chr6:86246641-86251703	SNX14	chr6_86246642_86251702_-	chr6_86246642_86248555_-	0	COMP_5'SS_3147_CE	known	known	known	known	known	known	0.315808	-0.284636	0.2708	-0.253695	0.000887393	0.054989	0.267959	0.36747	234	121	0.7292	1	0.284404	0.213953	154	45	0.794872	0.541176
chr9:117047056-117050735	COL27A1	chr9_117047057_117050388_+	chr9_117047057_117050734_+	0	COMP_3'SS_-346	known	novel	novel	known	known	known	1.52507	-0.200786	0.177615	-0.0907773	0.000328501	0.296698	0.00904977	0.0415879	5	21	0.046875	0.22449	0.094028	0.0769231	73	48	0.536232	0.445455
chr8:103855974-103870241	AZIN1	chr8_103855975_103862226_-	chr8_103855975_103870240_-	0	COMP_5'SS_-8014_CE	known	known	known	known	known	known	0.200672	-0.251801	0.181819	-0.222601	1.79278e-07	2.89162e-15	0.373125	0.456042	571	1218	0.818181	1	0.568819	0.4422	871	1181	1	0.777399
chr3:145914579-145924313	PLSCR4	chr3_145914580_145917599_-	chr3_145914580_145924312_-	0	COMP_5'SS_-6713_CE	known	known	known	known	known	known	-0.382114	1.52877	-0.317582	0.506291	4.85665e-07	4.85665e-07	0.919192	0.627273	90	68	1	0.682418	0.0808081	0.372727	7	40	0.0879121	0.594203
chr17:80403835-80407046	C17orf62	chr17_80405497_80407045_-	chr17_80403836_80407045_-	0	COMP_3'SS_1661_CE	known	known	known	known	known	novel	-0.312407	1.82312	-0.268316	0.551466	3.48415e-11	5.05998e-15	0.853448	0.624454	395	142	1	0.731684	0.0387931	0.240175	17	54	0.0807175	0.632184
chr20:45865259-45867640	ZMYND8	chr20_45865260_45867501_-	chr20_45865260_45867639_-	0	COMP_5'SS_-138	known	known	known	known	known	known	0.734797	-0.238216	0.290487	-0.211967	0.000728467	0.0850574	0.0973451	0.20297	32	40	0.215686	0.506173	0.339233	0.267327	114	53	1	0.788033
chr5:110836813-110842028	STARD4	chr5_110837786_110842027_-	chr5_110836814_110842027_-	0	COMP_3'SS_972_CE	known	known	known	known	known	known	-0.37374	1.12661	-0.311844	0.67587	5.23916e-07	9.24937e-27	0.45098	0.310345	321	161	1	0.688156	0.12605	0.388889	89	202	0.32413	1
chr7:150773918-150774397	FASTK	chr7_150773919_150773999_-	chr7_150773919_150774396_-	0	COMP_5'SS_-397_CE/RET_INTRON	known	known	known	known	known	novel	-0.837114	2.50027	-0.567042	0.498931	7.69197e-70	1.49769e-36	0.988281	0.427885	505	88	1	0.432958	0.0170604	0.207895	12	157	0.0348525	0.533784
chr13:76408522-76409369	LMO7	chr13_76408523_76409287_+	chr13_76408523_76409368_+	0	COMP_3'SS_-81/RET_INTRON	known	known	known	known	known	known	0.779831	-0.288787	0.36021	-0.250828	2.38275e-37	3.11405e-24	0.105157	0.229358	415	499	0.235028	0.595238	0.539434	0.404128	2133	880	1	0.749172
chr15:74967482-74979432	EDC3	chr15_74967483_74979431_-	chr15_74967483_74969281_-	0	COMP_5'SS_10150_CE	known	known	known	known	known	known	-0.359935	0.479318	-0.302278	0.380795	0.000544945	0.00675662	0.622517	0.434343	93	85	1	0.697722	0.225166	0.363636	33	71	0.619205	1
chr12:62749255-62775271	USP15	chr12_62749256_62768170_+	chr12_62749256_62775270_+	0	COMP_3'SS_-7100_CE	known	known	known	known	known	known	0.811428	-0.164108	0.170297	-0.15135	0.000409322	5.29852e-09	0.0561224	0.126338	21	58	0.118919	0.289216	0.92602	0.785867	362	366	1	0.84865
chrX:70345344-70345886	MED12	chrX_70345345_70345885_+	chrX_70345345_70345512_+	0	COMP_3'SS_373	known	known	novel	known	known	known	1.86018	-0.285442	0.201023	-0.248318	1.54119e-06	0.0137331	0.00668577	0.0429553	6	24	0.0348259	0.235849	0.203438	0.152921	212	88	1	0.751682
chr5:95255248-95278706	ELL2	chr5_95255249_95268335_-	chr5_95255249_95278705_-	0	COMP_5'SS_-10370_CE	novel	known	novel	known	known	known	-0.599365	0.105284	-0.187483	0.0999311	1.06019e-05	0.0168735	0.0879177	0.0482809	170	65	0.397674	0.210191	0.370694	0.411851	720	562	0.900069	1
chr16:2867966-2868684	PRSS21	chr16_2867967_2868683_+	chr16_2867967_2868677_+	0	COMP_3'SS_6/RET_INTRON	known	known	known	known	known	known	0.302037	-0.0768368	0.202921	-0.073959	2.79408e-12	2.86923e-11	0.179168	0.242344	890	822	0.436551	0.639472	0.817213	0.756773	4063	2569	1	0.926041
chr4:142577459-142640531	IL15	chr4_142577460_142640481_+	chr4_142610188_142640530_+	49	DUAL_COMP	known	novel	novel	known	known	known	1.55446	-1.0634	0.314867	-0.176596	0.00024543	0.0494258	0.0217391	0.102881	4	24	0.0757576	0.390625	0.0822785	0.0284091	12	4	0.276596	0.1
chr10:99923153-99967858	R3HCC1L	chr10_99923154_99967857_+	chr10_99923154_99946223_+	0	COMP_3'SS_21634_CE	known	known	known	known	known	known	-0.404868	0.322343	-0.332935	0.126318	0.000108866	0.220219	0.370149	0.246914	123	139	1	0.667065	0.0969163	0.133779	21	39	0.234043	0.36036
chr8:144812766-144815861	FAM83H	chr8_144812767_144815860_-	chr8_144812767_144814803_-	0	COMP_5'SS_1057_CE	known	known	known	novel	known	novel	0.340479	-0.906053	0.288571	-0.11123	3.42018e-05	0.000632889	0.179688	0.252572	206	269	0.711429	1	0.0416667	0.0168382	47	17	0.181818	0.0705882
chr17:40271735-40272048	KAT2A,CTD-2132N18.3	chr17_40271736_40272047_-	NA	NA	UNIDNT_COMP/RET_INTRON	known	known	known	NA	NA	NA	0.240504	NA	0.271676	NA	3.91344e-05	NA	0.194971	0.247982	503	429	0.728324	1	NA	NA	NA	NA	NA	NA
chr18:66367721-66368982	TMX3	chr18_66367722_66368852_-	chr18_66367722_66368981_-	0	COMP_5'SS_-129	known	known	known	known	known	known	2.06487	-0.153482	0.212336	-0.142284	2.86173e-12	0.0195214	0.0127524	0.100543	11	36	0.0263736	0.23871	0.506908	0.434783	476	159	1	0.857716
chr6:30264013-30293786	HCG17,HCG18	chr6_30282259_30293785_-	chr6_30264014_30293785_-	0	COMP_3'SS_18245_CE	known	known	known	known	known	known	-0.443677	0.69961	-0.358327	0.564101	0.000194734	5.36525e-06	0.820225	0.526316	72	29	1	0.641673	0.230126	0.463235	54	62	0.298913	0.863014
chr1:78187585-78187709	USP33	chr1_78187610_78187708_-	chr1_78187586_78187708_-	0	COMP_3'SS_24	known	known	known	known	known	known	-0.609122	0.233287	-0.21984	0.208074	1.12706e-07	0.000595728	0.178923	0.0973036	235	82	0.435424	0.215584	0.264594	0.334115	348	284	0.791926	1
chr1:100459296-100472590	SLC35A3	chr1_100464971_100472589_+	chr1_100459297_100472589_+	0	COMP_5'SS_5674_CE	known	known	known	known	known	novel	-0.308392	0.730379	-0.265373	0.16746	9.01695e-13	9.58051e-07	0.511824	0.376	605	610	1	0.734627	0.0447635	0.0929231	52	150	0.141333	0.308793
chr5:61648479-61649102	KIF2A	chr5_61648537_61649101_+	chr5_61648480_61649101_+	0	COMP_5'SS_57	known	known	known	known	known	known	0.412883	-0.692368	0.382148	-0.343418	1.77754e-05	6.35012e-08	0.205847	0.311069	168	162	0.518405	0.900552	0.232643	0.116412	190	60	0.606349	0.262931
chr11:31484851-31531066	IMMP1L	chr11_31495333_31531065_-	chr11_31484852_31531065_-	0	COMP_3'SS_10481_CE	known	known	known	known	known	known	0.873718	-0.530852	0.582603	-0.411896	0.000136817	9.01747e-08	0.0844444	0.202312	18	69	0.417397	1	0.369412	0.217252	156	135	1	0.588104
chr12:49318430-49333438	RP11-302B13.5,AC073610.5	chr12_49325111_49333437_-	chr12_49318431_49333437_-	0	COMP_3'SS_6680_CE	known	novel	novel	known	known	novel	-0.770439	1.36175	-0.53719	0.743789	0.000637259	7.87662e-07	0.52381	0.242424	21	39	1	0.46281	0.142857	0.557576	5	91	0.256211	1
chr14:105181192-105185132	INF2	chr14_105181193_105185131_+	chr14_105181677_105185131_+	0	COMP_5'SS_-484_CE	known	known	known	known	known	known	1.33252	-0.367331	0.429945	-0.30742	9.01534e-17	3.58577e-06	0.0393574	0.149188	48	100	0.125	0.554945	0.47226	0.327078	348	121	1	0.69258
chr19:55652327-55653225	TNNT1	chr19_55652328_55653224_-	chr19_55652670_55653224_-	0	COMP_3'SS_-342	known	known	novel	known	known	known	3.15115	-0.175195	0.248855	-0.160706	1.83474e-44	9.69771e-07	0.00337711	0.0788991	8	128	0.010181	0.259036	0.478049	0.401223	1273	655	1	0.839294
chr1:109482403-109484027	AKNAD1,CLCC1	chr1_109482764_109484026_-	chr1_109482404_109484026_-	0	COMP_3'SS_360_CE	known	known	known	known	known	novel	-0.213599	1.26359	-0.192328	0.0152081	1.13729e-05	0.0334796	0.275559	0.222561	813	510	1	0.807672	0.0013541	0.00479094	3	10	0.00501253	0.0202206
chr7:36463551-36464295	ANLN	chr7_36463552_36464153_+	chr7_36463552_36464294_+	0	COMP_3'SS_-141_CE	known	known	known	known	known	novel	-0.182073	2.01136	-0.16646	0.0924315	0.000471058	7.09246e-15	0.256205	0.213557	1248	355	1	0.83354	0.00369231	0.0275945	17	45	0.0142971	0.106729
chr8:144889182-144890779	SCRIB	chr8_144889784_144890778_-	chr8_144889183_144890778_-	0	COMP_3'SS_601_CE/RET_INTRON	known	known	known	known	known	known	0.218294	-0.94348	0.196111	-0.235008	0.000100658	5.06797e-09	0.312225	0.388393	566	347	0.803889	1	0.0888383	0.0345821	194	35	0.360444	0.125436
chr16:720556-720774	RHOT2	chr16_720557_720674_+	chr16_720557_720773_+	0	COMP_3'SS_-99	known	known	known	known	known	known	-0.431127	1.06538	-0.350224	0.655404	2.34027e-24	6.43642e-23	0.83945	0.545455	548	209	1	0.649776	0.146789	0.425974	95	163	0.344596	1
chr14:73763992-73789838	NUMB	chr14_73783130_73789837_-	chr14_73763993_73789837_-	0	COMP_3'SS_19137_CE	known	known	known	known	known	known	-0.672918	0.709878	-0.352098	0.508296	1.31486e-05	2.5719e-26	0.240484	0.122699	138	39	0.631818	0.27972	0.352941	0.717791	203	233	0.491704	1
chr15:94884152-94899366	MCTP2	chr15_94888393_94899365_+	chr15_94884153_94899365_+	0	COMP_5'SS_4240_CE/RET_INTRON	known	known	known	known	known	novel	-0.230052	2.09679	-0.205508	0.290581	5.30266e-05	2.1548e-18	0.563882	0.448	458	223	1	0.794492	0.017199	0.14	13	69	0.035	0.325581
chr6:64408256-64408339	PHF3	chr6_64408257_64408338_+	NA	NA	UNIDNT_COMP/RET_INTRON	known	known	known	NA	NA	NA	-0.196926	NA	-0.178748	NA	0.000363435	NA	0.649805	0.533654	333	221	1	0.821252	NA	NA	NA	NA	NA	NA
chr15:65033440-65040618	RBPMS2	chr15_65033441_65033581_-	chr15_65033441_65040617_-	0	COMP_5'SS_-7036_CE	novel	known	novel	known	known	known	2.13491	-0.161795	0.278755	-0.104977	2.14904e-08	0.143296	0.0149254	0.126214	5	25	0.0307692	0.309524	0.233663	0.198758	235	95	0.92549	0.820513
chr2:153520480-153520652	PRPF40A	chr2_153520481_153520651_-	chr2_153520493_153520651_-	0	COMP_3'SS_-12	known	known	known	known	novel	novel	-0.303988	0.327478	-0.20824	0.103367	4.12363e-07	0.000133829	0.183565	0.135447	515	422	0.740316	0.532075	0.0729278	0.101185	204	315	0.294118	0.397484
chr2:73959411-73961655	TPRKB	chr2_73959412_73961654_-	chr2_73959412_73961555_-	0	COMP_5'SS_99	known	known	known	known	known	known	0.497985	-0.14056	0.223092	-0.131128	5.65246e-06	8.30052e-07	0.0703364	0.115732	91	294	0.304636	0.527728	0.633028	0.55002	827	1401	1	0.868872
chr5:16761654-16762654	MYO10	chr5_16761655_16762153_-	chr5_16761655_16762653_-	0	COMP_5'SS_-500	known	known	known	known	known	novel	-0.415083	2.00632	-0.269254	0.220417	1.60469e-10	4.37696e-30	0.204592	0.135089	498	317	0.779687	0.510433	0.00765901	0.0569514	22	169	0.0352221	0.255639
chr15:51742542-51747348	DMXL2	chr15_51742543_51747347_-	chr15_51743894_51745746_-	-1351	DUAL_COMP	known	known	novel	known	known	known	1.77892	-0.206993	0.319444	-0.186975	0.00041671	0.299265	0.0271318	0.160714	6	8	0.0555556	0.375	0.46124	0.375	118	20	1	0.813025
chr19:8367863-8373033	CD320	chr19_8367864_8368738_-	chr19_8367864_8373032_-	0	COMP_5'SS_-4294_CE	known	known	known	known	known	novel	-0.193754	0.351165	-0.176139	0.0234418	1.48621e-07	0.029376	0.31016	0.255529	1333	854	1	0.823861	0.0176703	0.0251046	75	83	0.0544803	0.0779221
chr17:5283756-5286417	RABEP1	chr17_5283757_5284683_+	chr17_5283757_5286416_+	0	COMP_3'SS_-1733_CE	known	known	known	known	known	novel	-0.231869	1.55814	-0.20695	0.0548312	1.38791e-05	0.0029597	0.577938	0.458333	481	252	1	0.79305	0.00701754	0.0333333	3	13	0.0141343	0.0689655
chr12:69004831-69042479	RAP1B	chr12_69018653_69042478_+	chr12_69004832_69042478_+	0	COMP_5'SS_13821_CE/RET_INTRON	known	known	known	known	known	known	0.836513	-0.255805	0.253116	-0.225707	1.37752e-10	0.000328375	0.0742138	0.171308	58	202	0.160326	0.413442	0.334591	0.259072	265	306	1	0.774293
chr1:10596353-10678389	PEX14	chr1_10596354_10678388_+	chr1_10596354_10659294_+	0	COMP_3'SS_19094_CE	known	known	novel	known	known	known	1.35173	-0.147814	0.290286	-0.137408	2.54991e-06	0.137388	0.0272109	0.105145	11	46	0.0857143	0.376	0.446735	0.38535	129	120	1	0.862592
chr10:111890243-111893084	ADD3	chr10_111892158_111893083_+	chr10_111890244_111893083_+	0	COMP_5'SS_1914_CE	known	known	known	known	known	known	-0.268774	0.552427	-0.235684	0.406908	1.24507e-05	1.24507e-05	0.757812	0.579208	290	116	1	0.764316	0.242188	0.420792	92	84	0.319588	0.726496
chr9:70467529-70473437	CBWD5	chr9_70472659_70473436_-	chr9_70467530_70473436_-	0	COMP_3'SS_5129_CE	known	known	known	known	known	known	-1.16783	0.321371	-0.501471	0.274846	2.44241e-08	0.00234198	0.252941	0.0786749	42	37	0.671875	0.170404	0.358824	0.494824	60	238	0.725154	1
chr6:133767891-133782252	EYA4	chr6_133767892_133782251_+	chr6_133767892_133777693_+	0	COMP_3'SS_4558_CE	known	known	known	known	known	known	0.883348	-0.304751	0.532297	-0.262693	9.7148e-11	0.00242947	0.086225	0.208577	81	106	0.29078	0.823077	0.277603	0.204678	263	104	1	0.737307
chr22:50945463-50946011	LMF2	chr22_50945464_50946010_-	chr22_50945464_50945736_-	0	COMP_5'SS_274	known	known	known	novel	known	novel	-0.285119	1.11066	-0.248076	0.358974	0.000251549	0.0172263	0.916168	0.688889	152	30	1	0.751924	0.0658683	0.2	10	8	0.141026	0.5
chr8:145297417-145298397	MROH1	chr8_145297418_145297504_+	chr8_145297418_145298396_+	0	COMP_3'SS_-892_CE	known	known	known	known	known	known	1.04515	-0.293301	0.648362	-0.139388	6.4802e-05	0.187926	0.092233	0.262295	18	31	0.351638	1	0.104031	0.0775862	79	26	0.597015	0.457627
chr15:70968929-70970438	UACA	chr15_70968930_70970437_-	chr15_70969479_70970437_-	0	COMP_3'SS_-549_CE	known	known	known	known	known	known	1.51625	-0.259169	0.587121	-0.228308	1.93265e-05	0.153497	0.0574163	0.261538	11	16	0.121212	0.708333	0.478469	0.369231	99	23	1	0.771692
chr11:67200664-67200811	RPS6KB2	chr11_67200687_67200810_+	chr11_67200665_67200810_+	0	COMP_5'SS_22	known	known	known	known	known	known	-0.321892	0.947039	-0.275224	0.0353303	1.8545e-06	0.0411323	0.481453	0.348946	635	148	1	0.724776	0.00908403	0.0234192	11	9	0.0184332	0.0537634
chr13:103474508-103486816	BIVM,BIVM-ERCC5	chr13_103474509_103483914_+	chr13_103474509_103486815_+	0	COMP_3'SS_-2901_CE	known	known	known	known	known	known	-0.352021	2.59926	-0.296734	0.443287	0.000113883	4.61484e-23	0.282805	0.198887	249	142	1	0.703266	0.00711744	0.0957563	7	87	0.0323887	0.475676
chr10:103902854-103904777	PPRC1	chr10_103902855_103904776_+	chr10_103904064_103904776_+	0	COMP_5'SS_-1209_CE	known	known	novel	known	known	known	2.23956	-0.293827	0.197458	-0.254595	1.02643e-09	5.87567e-06	0.00538793	0.0505882	4	42	0.0219298	0.219388	0.499291	0.372174	351	213	1	0.745405
chr8:77896430-77912226	PEX2	chr8_77896431_77912225_-	chr8_77900574_77912225_-	0	COMP_3'SS_-4143_CE	known	known	known	known	known	known	1.79454	-0.0674801	0.342966	-0.0652537	2.47895e-13	5.91106e-06	0.0277778	0.167131	14	59	0.0570342	0.4	0.992606	0.927835	536	179	1	0.934746
chr10:28420619-28438911	MPP7	chr10_28436492_28438910_-	chr10_28420620_28438910_-	0	COMP_3'SS_15872_CE	known	known	known	known	known	novel	-0.430558	2.20059	-0.349854	0.100841	5.83945e-08	7.90595e-08	0.364238	0.236808	274	183	1	0.650146	0.00336134	0.0303541	3	35	0.012012	0.112853
chr1:165619200-165623516	MGST3	chr1_165621272_165623515_+	chr1_165619201_165623515_+	0	COMP_5'SS_2071_CE	known	known	known	known	known	novel	-0.182587	3.09934	-0.166888	0.114149	3.27249e-189	4.41693e-63	0.98825	0.823323	4709	3522	1	0.833112	0.00251783	0.0558542	11	238	0.00505263	0.119202
chr5:6715231-6737676	PAPD7	chr5_6715232_6737675_+	chr5_6729310_6737622_+	-53	DUAL_COMP	known	novel	novel	novel	known	novel	1.63391	-0.850992	0.293693	-0.071446	0.000336646	0.238947	0.0207254	0.106195	3	23	0.0645161	0.358209	0.0414508	0.0176991	7	3	0.131148	0.0597015
chr10:123810064-123892124	TACC2	chr10_123848106_123892123_+	chr10_123810065_123892123_+	0	COMP_5'SS_38041_CE	known	known	known	known	known	known	-0.413077	0.606578	-0.338388	0.0334339	8.01671e-06	0.23463	0.496021	0.328173	186	105	1	0.661612	0.0185676	0.0340557	6	10	0.0384615	0.0718954
chr6:32130398-32133915	PPT2,PPT2-EGFL8	chr6_32130399_32132355_+	chr6_32130399_32133914_+	0	COMP_3'SS_-1559_CE	known	known	known	known	known	known	-0.936719	1.37462	-0.608088	0.747064	1.18929e-07	1.18929e-07	0.829268	0.325	33	25	1	0.391912	0.170732	0.675	6	53	0.252936	1
chr12:30884443-30887902	CAPRIN2	chr12_30884444_30886562_-	chr12_30884444_30887901_-	0	COMP_5'SS_-1339_CE	known	known	known	known	known	known	0.491408	-0.381711	0.388235	-0.317308	0.000286219	0.000286219	0.333333	0.544872	46	84	0.611765	1	0.666667	0.455128	93	70	1	0.682692
chr5:74882882-74892047	POLK	chr5_74882883_74892046_+	chr5_74886265_74889702_+	-2344	DUAL_COMP	known	known	novel	known	known	known	1.34246	-0.25279	0.17179	-0.223369	0.000462214	0.0524357	0.024735	0.094697	6	24	0.0534351	0.225225	0.34629	0.268939	97	70	1	0.776631
chr2:54040209-54041997	ERLEC1	chr2_54040210_54041996_+	chr2_54040210_54041679_+	0	COMP_3'SS_317_CE	known	known	known	known	known	known	2.99496	-0.126062	0.185431	-0.11844	4.07842e-56	0.000327374	0.002457	0.0491022	10	267	0.0090535	0.194485	0.266026	0.234518	1190	1279	1	0.88156
chr3:53887023-53890871	IL17RB	chr3_53887024_53890870_+	chr3_53887024_53889320_+	0	COMP_3'SS_1550_CE	known	known	known	known	known	known	1.95227	-0.721749	0.482053	-0.318978	2.46945e-07	0.00897538	0.013308	0.09375	6	23	0.076087	0.55814	0.178363	0.0866667	60	12	0.67033	0.351351
chr3:52584832-52595783	PBRM1	chr3_52584833_52588739_-	chr3_52584833_52595782_-	0	COMP_5'SS_-7043_CE	known	known	known	known	known	known	-1.00249	1.95375	-0.315217	0.34557	5.11644e-05	3.15038e-08	0.196296	0.0720339	52	16	0.5	0.184783	0.0222222	0.15678	5	36	0.0566038	0.402174
chr1:173933261-173933977	RC3H1	chr1_173933325_173933976_-	chr1_173933262_173933976_-	0	COMP_3'SS_63	known	known	known	known	novel	novel	0.498285	-0.757389	0.392428	-0.0799727	0.00088224	0.148633	0.232227	0.382222	48	85	0.607572	1	0.056872	0.0266667	11	5	0.157895	0.0779221
chr18:7036086-7038247	LAMA1	chr18_7037750_7038246_-	chr18_7036087_7037795_-	-45	DUAL_COMP	novel	known	novel	novel	known	novel	-0.435148	0.475239	-0.352831	0.378264	5.73311e-06	5.06443e-18	0.0733397	0.0474632	306	144	1	0.647169	0.0687798	0.110625	561	657	0.621736	1
chr1:113238872-113239059	MOV10	chr1_113238905_113239058_+	chr1_113238873_113239058_+	0	COMP_5'SS_32	novel	known	novel	known	known	known	3.44494	-0.73163	0.409303	-0.518876	1.4121e-53	1.87226e-21	0.00346921	0.10873	7	136	0.0135364	0.42284	0.252385	0.121429	581	152	1	0.481124
chr14:21458756-21460283	METTL17	chr14_21458757_21460250_+	chr14_21458757_21460282_+	0	COMP_3'SS_-32	known	known	known	known	known	known	0.383961	-0.12368	0.164375	-0.116338	5.33888e-06	5.33888e-06	0.199063	0.292242	169	274	0.248538	0.412913	0.800937	0.707758	683	665	1	0.883662
chr6:166363106-166399596	PDE10A,LINC00473	chr6_166363107_166364787_-	chr6_166363107_166399595_-	0	COMP_5'SS_-34808_CE	novel	known	novel	known	known	novel	1.37914	-1.10566	0.748206	-0.321538	2.97442e-15	0.00532292	0.0954064	0.378906	26	96	0.251794	1	0.0792079	0.0262172	23	6	0.461538	0.14
chr8:145667533-145668521	TONSL	chr8_145667534_145667623_-	chr8_145667534_145668520_-	0	COMP_5'SS_-897_CE/RET_INTRON	known	known	known	known	known	novel	-0.430104	1.79875	-0.349558	0.344444	2.35847e-05	0.000158986	0.273893	0.178151	234	105	1	0.650442	0.0135501	0.0818713	4	13	0.0555556	0.4
chr4:48503749-48507564	FRYL	chr4_48504862_48507563_-	chr4_48503750_48507563_-	0	COMP_3'SS_1112_CE	known	known	known	known	known	known	1.79484	-0.759778	0.833846	-0.53223	6.91449e-07	5.30072e-05	0.06	0.361111	5	25	0.166154	1	0.458101	0.214286	81	20	1	0.46777
chr12:121838020-121853962	RNF34	chr12_121840610_121841383_+	chr12_121838021_121853961_+	-2589	DUAL_COMP	known	novel	novel	known	known	known	1.22197	-0.873434	0.296951	-0.582485	1.82875e-05	1.64753e-32	0.0325815	0.110577	12	45	0.106557	0.403509	0.685851	0.286353	285	127	1	0.417515
chr2:46840923-46844109	PIGF	chr2_46840924_46842075_-	chr2_46840924_46844108_-	0	COMP_5'SS_-2033_CE	known	known	known	known	known	novel	-0.191949	1.137	-0.174651	0.0994352	0.000116536	8.61923e-06	0.545714	0.450405	381	444	1	0.825349	0.0214286	0.0668016	14	65	0.0437318	0.143167
chr2:210867506-210874381	RPE	chr2_210868192_210874380_+	chr2_210867507_210874380_+	0	COMP_5'SS_685_CE	known	known	known	known	known	known	1.55066	-0.319296	0.155314	-0.27334	9.5915e-06	1.76063e-06	0.00962567	0.0453809	8	27	0.0391304	0.194444	0.44385	0.322528	414	198	1	0.72666
chr7:156752867-156754845	NOM1	chr7_156752947_156754844_+	chr7_156752868_156754844_+	0	COMP_5'SS_79	known	known	known	known	known	known	0.959776	-0.187039	0.227451	-0.170588	0.000504268	0.000504268	0.0957447	0.25	17	28	0.105882	0.333333	0.904255	0.75	169	86	1	0.829412
chr17:78152453-78155218	CARD14	chr17_78153100_78155217_+	chr17_78152454_78155217_+	0	COMP_5'SS_646	known	known	known	known	known	known	-0.391867	0.457066	-0.324206	0.366861	0.000228688	0.000228688	0.641221	0.433333	83	90	1	0.675794	0.358779	0.566667	46	118	0.633139	1
chrX:55029404-55030232	APEX2	chrX_55029405_55030231_+	chrX_55029541_55030231_+	0	COMP_5'SS_-136	novel	known	novel	known	known	known	3.39375	-0.384365	0.224611	-0.319117	4.52869e-25	4.80261e-11	0.00120882	0.0359955	3	63	0.00727273	0.231884	0.247809	0.168729	819	299	1	0.680883
chr1:150413498-150415707	RPRD2	chr1_150414434_150415706_+	chr1_150413499_150415706_+	0	COMP_5'SS_935_CE	known	known	known	known	known	known	-0.427967	0.706784	-0.326986	0.500633	2.19796e-05	1.14697e-13	0.23301	0.151883	215	124	0.742268	0.415282	0.140237	0.284326	129	233	0.446735	0.947368
chr9:33468142-33468506	NOL6	chr9_33468420_33468505_-	chr9_33468143_33468318_-	102	nonME_COMP/RET_INTRON	known	known	known	known	known	known	-0.205061	0.136667	-0.185402	0.127739	0.000522065	0.0146771	0.170785	0.139121	621	398	1	0.814598	0.160231	0.183696	555	506	0.872261	1
chr11:112020928-112025698	IL18	chr11_112020929_112025697_-	chr11_112020929_112024314_-	0	COMP_5'SS_1383_CE	known	known	known	known	known	known	1.48483	-0.142762	0.188158	-0.13304	1.03294e-28	1.5979e-52	0.0240361	0.106101	47	239	0.0492308	0.237389	0.973961	0.844385	1944	1909	1	0.86696
chr4:2927838-2929898	ADD1	chr4_2927839_2928368_+	chr4_2927839_2929897_+	0	COMP_3'SS_-1529_CE	known	known	known	known	known	known	0.793347	-0.151822	0.183026	-0.140859	6.29055e-08	6.29055e-08	0.104213	0.230392	46	140	0.116337	0.299363	0.895787	0.769608	403	470	1	0.859141
chr18:6999995-7002263	LAMA1	chr18_6999996_7002262_-	NA	NA	UNIDNT_COMP/RET_INTRON	known	known	known	NA	NA	NA	-0.195574	NA	-0.192094	NA	1.82507e-10	NA	0.232891	0.191521	2245	1300	0.892687	0.700592	NA	NA	NA	NA	NA	NA
chr6:125614054-125621684	HDDC2	chr6_125614055_125621683_-	chr6_125614055_125619859_-	0	COMP_5'SS_1824_CE	known	known	known	known	known	known	0.222258	-0.159026	0.27419	-0.147026	6.92492e-06	6.92492e-06	0.371353	0.46378	419	556	0.590717	0.864907	0.628647	0.53622	710	643	1	0.852974
chr2:74710536-74717371	TTC31	chr2_74717254_74717370_+	chr2_74710537_74717370_+	0	COMP_5'SS_6717_CE	known	known	known	known	known	known	-0.881657	1.05528	-0.585904	0.130055	6.60998e-06	0.0177998	0.204797	0.0848057	110	23	1	0.414096	0.0147601	0.0424028	7	11	0.0666667	0.196721
chr21:27354789-27372330	APP	chr21_27369731_27372329_-	chr21_27354790_27372329_-	0	COMP_3'SS_14941_CE	known	known	known	known	known	known	-0.256126	0.0926332	-0.243701	0.0884722	8.20503e-17	0.000199087	0.294186	0.227713	1770	1386	0.833412	0.589711	0.240375	0.263705	2078	2890	0.911528	1
chr6:26368277-26368793	BTN3A2	chr6_26368278_26368405_+	chr6_26368278_26368792_+	0	COMP_3'SS_-387_CE	known	known	known	known	known	known	-0.169017	1.0045	-0.155506	0.305302	0.000685175	2.02301e-18	0.282537	0.238601	596	606	1	0.844494	0.0378609	0.103381	79	262	0.159363	0.464664
chr18:21759798-21776089	OSBPL1A	chr18_21759799_21776088_-	chr18_21761243_21776088_-	0	COMP_3'SS_-1444_CE	known	known	novel	known	known	known	1.03023	-0.176478	0.310858	-0.161783	1.79853e-08	0.00220921	0.0464768	0.130215	30	102	0.146919	0.457778	0.503748	0.42225	335	333	1	0.838217
chr3:47969839-48040128	MAP4	chr3_47969840_48040127_-	chr3_47969840_48019354_-	0	COMP_5'SS_20773_CE	known	known	novel	known	known	known	0.646657	-0.101521	0.184451	-0.0965379	2.11257e-09	1.51761e-10	0.0769231	0.146857	104	235	0.169903	0.354354	0.886447	0.800871	1209	1286	1	0.903462
chr13:25823629-25825991	MTMR6	chr13_25823630_25825990_-	chr13_25825913_25825990_-	0	COMP_3'SS_-2283_CE	known	known	novel	known	known	known	1.04562	-0.356988	0.213487	-0.228889	0.000222571	0.0144415	0.0408163	0.116129	15	35	0.116788	0.330275	0.262755	0.183871	102	56	0.751825	0.522936
chr16:30762537-30762870	PHKG2	chr16_30762602_30762869_+	chr16_30762538_30762869_+	0	COMP_5'SS_64	known	known	known	known	known	known	-0.165055	1.36421	-0.152153	0.188833	6.55726e-06	6.55726e-06	0.950355	0.805755	267	111	1	0.847847	0.0496454	0.194245	13	26	0.0522388	0.241071
chr9:131885416-131891264	PPP2R4	chr9_131890347_131891263_+	chr9_131885417_131891263_+	0	COMP_5'SS_4930_CE	known	known	known	known	known	known	-0.67723	0.0557781	-0.182462	0.054251	5.25698e-06	0.21279	0.140283	0.071267	108	62	0.342767	0.160305	0.383053	0.405026	546	692	0.945749	1
chr10:73082810-73111319	SLC29A3	chr10_73082811_73111318_+	chr10_73104048_73111318_+	0	COMP_5'SS_-21237_CE	known	known	novel	known	known	known	1.75248	-0.667395	0.826656	-0.486957	3.75184e-06	0.0531939	0.0847458	0.488889	4	21	0.173344	1	0.389831	0.2	22	8	1	0.513043
chr6:7595333-7601569	SNRNP48	chr6_7595334_7601568_+	chr6_7595334_7599905_+	0	COMP_3'SS_1663_CE/RET_INTRON	known	known	known	known	novel	novel	0.179296	-1.43954	0.164142	-0.0472633	0.000417974	9.63526e-06	0.292468	0.349901	364	886	0.835858	1	0.0216346	0.00512821	26	12	0.0616438	0.0143805
chr19:11508272-11510716	RGL3	chr19_11508273_11510715_-	chr19_11508273_11510530_-	0	COMP_5'SS_185	known	known	novel	known	known	known	1.66775	-0.57166	0.44095	-0.435413	0.000565782	0.0140397	0.0273438	0.144928	6	9	0.0853659	0.526316	0.359375	0.202899	91	13	1	0.564587
chr5:131044964-131052258	CTC-432M15.3,FNIP1	chr5_131044965_131046270_-	chr5_131044965_131052257_-	0	COMP_5'SS_-5987_CE	known	known	known	known	known	known	-0.994465	1.94938	-0.699248	0.857637	4.40888e-10	3.5223e-22	0.318033	0.117647	96	39	1	0.300752	0.0361991	0.254274	15	118	0.142363	1
chr10:14891809-14894369	HSPA14	chr10_14891810_14894368_+	chr10_14891810_14893217_+	0	COMP_3'SS_1151_CE	known	known	novel	known	known	known	1.76102	-0.141466	0.164471	-0.131915	6.67159e-14	0.00110335	0.0105541	0.0614074	11	136	0.0320856	0.196557	0.447669	0.388615	508	866	1	0.868085
chr8:59352328-59359948	UBXN2B	chr8_59358627_59359947_+	chr8_59352329_59359947_+	0	COMP_5'SS_6298_CE	known	known	known	known	known	novel	-0.251254	2.16696	-0.222175	0.293845	3.15705e-10	3.15705e-10	0.972067	0.756098	173	154	1	0.777825	0.027933	0.243902	4	49	0.0287356	0.322581
chr21:45733564-45736127	PFKL	chr21_45733565_45736126_+	chr21_45733904_45736126_+	0	COMP_5'SS_-339_CE	known	known	novel	known	known	known	2.32134	-0.134409	0.26955	-0.125768	1.55951e-18	1.27681e-18	0.0126183	0.128571	11	53	0.0255319	0.295082	0.983176	0.859524	934	360	1	0.874232
chrX:47083874-47084017	CDK16	chrX_47083917_47084016_+	chrX_47083875_47084016_+	0	COMP_5'SS_42/RET_INTRON	known	known	known	known	known	known	-0.219739	2.73913	-0.197272	0.249101	7.65649e-76	7.65649e-76	0.986553	0.791935	1393	1354	1	0.802728	0.0134466	0.208065	18	355	0.0136298	0.262731
chr7:102733099-102738746	ARMC10	chr7_102733100_102737723_+	chr7_102733100_102738745_+	0	COMP_3'SS_-1022_CE	known	known	known	known	known	known	-0.587605	1.09089	-0.444344	0.193387	8.52387e-15	3.28349e-06	0.353222	0.19627	295	220	1	0.555656	0.022673	0.0674956	18	75	0.0742188	0.267606
chr16:30012360-30016542	INO80E	chr16_30012361_30012532_+	chr16_30012361_30016541_+	0	COMP_3'SS_-4009_CE	known	known	known	known	known	known	-1.02116	0.911271	-0.234532	0.597987	4.18425e-07	2.57465e-11	0.148148	0.0533597	75	26	0.347032	0.1125	0.186364	0.463576	40	139	0.402013	1
chr4:85645746-85654535	WDFY3	chr4_85645747_85654534_-	chr4_85648064_85654534_-	0	COMP_3'SS_-2317_CE	known	known	known	known	known	known	1.17352	-0.517383	0.608844	-0.403922	0.000354831	0.041636	0.0797101	0.257732	10	24	0.22449	0.833333	0.460526	0.27451	34	13	1	0.596078
chr14:93677053-93681275	RP11-371E8.4,UBR7	chr14_93677054_93681274_+	chr14_93678473_93681274_+	0	COMP_5'SS_-1419_CE	known	known	known	known	known	known	1.52971	-0.260445	0.374347	-0.229292	1.3445e-10	0.00669146	0.0404984	0.186975	12	88	0.0844156	0.458763	0.41433	0.319328	132	151	1	0.770708
chr11:102076804-102094353	YAP1	chr11_102076805_102080247_+	chr11_102076805_102094352_+	0	COMP_3'SS_-14105_CE	known	known	known	known	known	known	-0.303459	0.193057	-0.167469	0.175565	0.00062098	0.000294746	0.117429	0.0866935	253	214	0.590698	0.423228	0.140494	0.170412	500	727	0.824435	1
chr22:50900297-50900437	SBF1	chr22_50900298_50900375_-	chr22_50900298_50900436_-	0	COMP_5'SS_-61/RET_INTRON	known	known	known	novel	known	novel	-0.681277	1.45435	-0.494029	0.056411	2.9109e-14	0.000696092	0.145148	0.0734406	352	145	1	0.505971	0.00246711	0.0105634	5	20	0.0167598	0.0731707
chr16:1833036-1836538	NUBP2	chr16_1835903_1836537_+	chr16_1833037_1836537_+	0	COMP_5'SS_2866_CE	known	known	known	known	known	known	0.922676	-0.0795405	0.167783	-0.0764594	2.55198e-07	0.00134713	0.0809859	0.203762	45	64	0.0881226	0.255906	0.944162	0.871972	371	251	1	0.923541
chr3:193364968-193366584	OPA1	chr3_193365923_193366583_+	chr3_193364969_193366583_+	0	COMP_5'SS_954_CE	known	known	known	known	known	novel	-0.197391	2.81385	-0.17913	0.220714	9.48125e-20	9.48125e-20	0.988701	0.811594	524	223	1	0.82087	0.0112994	0.188406	5	51	0.0114286	0.232143
chr4:2648558-2659530	FAM193A	chr4_2648559_2650228_+	chr4_2648559_2659529_+	0	COMP_3'SS_-9301_CE	known	novel	novel	known	known	known	1.53179	-0.337576	0.313501	-0.286502	0.000397978	0.0573292	0.034965	0.161765	4	21	0.0724638	0.385965	0.391608	0.279412	55	37	1	0.713498
chr4:1977126-1978202	WHSC1	chr4_1977127_1978201_+	NA	NA	UNIDNT_COMP/RET_INTRON	known	known	known	NA	NA	NA	0.200716	NA	0.181855	NA	0.000566778	NA	0.415118	0.507389	334	308	0.818145	1	NA	NA	NA	NA	NA	NA
chr3:56657593-56658507	FAM208A	chr3_56657594_56658506_-	chr3_56657871_56658506_-	0	COMP_3'SS_-277	known	known	known	known	known	known	-1.65455	0.12577	-0.176438	0.118183	2.99544e-10	0.035641	0.0979228	0.0187207	65	11	0.218543	0.0421053	0.434718	0.49298	292	315	0.881817	1
chr5:140075429-140076106	HARS2	chr5_140075430_140076105_+	chr5_140075430_140075613_+	0	COMP_3'SS_492_CE	known	known	known	known	novel	novel	1.98795	-1.027	0.216633	-0.0161894	1.49273e-17	0.117183	0.00902379	0.0658784	10	155	0.0309859	0.247619	0.0243902	0.00873362	6	3	0.025	0.00881057
chr16:30991514-30991806	SETD1A	chr16_30991515_30991805_+	NA	NA	UNIDNT_COMP/RET_INTRON	known	known	known	NA	NA	NA	0.293935	NA	0.266967	NA	0.00024551	NA	0.170192	0.228346	176	405	0.71371	0.980676	NA	NA	NA	NA	NA	NA
chr9:95051707-95055893	IARS	chr9_95051708_95055722_-	chr9_95051708_95055892_-	0	COMP_5'SS_-170	known	known	known	known	known	known	0.263544	-0.255825	0.1969	-0.227868	0.000322246	5.98876e-05	0.138993	0.180905	369	287	0.485564	0.682464	0.228775	0.177136	608	281	0.892962	0.665094
chr12:51399218-51402259	SLC11A2	chr12_51399460_51402258_-	chr12_51399219_51402258_-	0	COMP_3'SS_241/RET_INTRON	known	known	known	known	known	known	3.08825	-0.796584	0.954418	-0.549134	2.97344e-95	2.97344e-95	0.0255556	0.560656	22	170	0.0455815	1	0.974444	0.439344	876	133	1	0.450866
chr1:109419849-109427897	GPSM2	chr1_109419850_109420152_+	chr1_109419850_109427896_+	0	COMP_3'SS_-7744_CE	known	novel	novel	known	known	known	1.54546	-0.411377	0.735	-0.337263	3.61479e-05	7.83712e-05	0.0630631	0.295775	6	20	0.14	0.875	0.828829	0.549296	91	38	1	0.662737
chr17:52978283-52990027	TOM1L1	chr17_52978284_52990026_+	chr17_52978284_52981068_+	0	COMP_3'SS_8958_CE	known	known	known	known	known	known	2.05018	-0.397139	0.571955	-0.327759	5.41962e-19	5.30827e-29	0.0220588	0.171381	11	102	0.0677966	0.639752	0.878676	0.590682	477	354	1	0.672241
chr19:34919474-34922766	UBA2	chr19_34919475_34921480_+	chr19_34919475_34922765_+	0	COMP_3'SS_-1285_CE	known	known	known	known	known	known	-0.257512	3.74092	-0.227028	0.591681	2.66107e-60	3.29936e-71	0.983491	0.760211	1250	576	1	0.772972	0.00550314	0.231884	6	175	0.0110585	0.60274
chr2:32658871-32661121	BIRC6	chr2_32658872_32660563_+	chr2_32658872_32661120_+	0	COMP_3'SS_-557_CE	known	known	known	known	known	known	-0.907327	0.867626	-0.632353	0.580052	0.00079143	3.82811e-11	0.232283	0.09375	58	11	0.867647	0.235294	0.255906	0.609375	64	77	0.419948	1
chr8:8097075-8097951	ALG1L13P	chr8_8097076_8097726_-	chr8_8097076_8097950_-	0	COMP_5'SS_-224_CE	novel	known	novel	known	known	known	0.699861	-0.737307	0.503346	-0.507073	2.20647e-10	1.2548e-08	0.172355	0.347032	100	151	0.496654	1	0.28157	0.134703	164	58	0.846154	0.33908
chr5:34911916-34914800	RAD1	chr5_34911917_34914799_-	chr5_34913683_34914799_-	0	COMP_3'SS_-1766_CE	known	known	known	known	known	known	0.640158	-0.122601	0.378598	-0.115383	8.87372e-16	0.000374365	0.101816	0.193123	184	409	0.3407	0.719298	0.491469	0.434762	892	922	1	0.884617
chrX:41010309-41012201	USP9X	chrX_41010310_41012200_+	chrX_41010310_41012185_+	0	COMP_3'SS_15	known	known	known	known	novel	novel	-0.230487	0.263683	-0.205853	0.134046	1.36725e-05	0.000873508	0.269347	0.213901	803	396	1	0.794147	0.107203	0.139547	319	258	0.361174	0.49522
chr10:90653700-90661413	STAMBPL1	chr10_90653701_90661412_+	chr10_90654105_90661412_+	0	COMP_5'SS_-404	novel	known	novel	novel	known	novel	1.09193	-0.484664	0.203248	-0.112185	9.97202e-05	0.0390513	0.0411392	0.122596	12	50	0.0915493	0.294798	0.117089	0.0721154	36	29	0.276119	0.163934
chr9:135930195-135931399	GTF3C5	chr9_135930196_135930330_+	chr9_135930196_135931398_+	0	COMP_3'SS_-1068_CE	known	known	known	known	known	known	0.478329	-0.274577	0.168122	-0.240106	1.18172e-07	1.09174e-10	0.166874	0.269231	133	293	0.200299	0.368421	0.789116	0.599644	347	336	1	0.759894
chr1:44436379-44436638	DPH2	chr1_44436380_44436577_+	chr1_44436380_44436637_+	0	COMP_3'SS_-60	known	known	known	known	known	known	0.773765	-0.0915794	0.158309	-0.0875112	0.000727365	0.00101909	0.0554415	0.120192	26	49	0.119469	0.277778	0.953947	0.870466	289	167	1	0.912489
chr11:104825727-104839246	CASP4	chr11_104825728_104827323_-	chr11_104825728_104839245_-	0	COMP_5'SS_-11922_CE	known	known	known	known	known	known	1.14153	-0.140177	0.247776	-0.130796	1.22467e-12	1.89626e-16	0.047261	0.148	43	110	0.0990991	0.346875	0.969014	0.842271	687	533	1	0.869204
chrX:47081740-47082951	CDK16	chrX_47081779_47082950_+	chrX_47081741_47082950_+	0	COMP_5'SS_38	known	known	known	known	known	known	0.403766	-0.590941	0.332199	-0.446194	1.44977e-06	3.81012e-07	0.454023	0.679878	78	222	0.667801	1	0.522989	0.289634	90	94	1	0.553806
chr21:46642021-46645462	ADARB1	chr21_46644025_46645461_+	chr21_46642022_46645461_+	0	COMP_5'SS_2003_CE	novel	known	novel	known	known	known	2.31273	-0.637154	0.901009	-0.46405	2.50204e-29	4.10623e-07	0.0434783	0.439216	11	111	0.0989907	1	0.152683	0.0807382	201	69	0.90991	0.44586
chr3:124732833-124738106	HEG1	chr3_124732834_124733556_-	chr3_124732834_124738105_-	0	COMP_5'SS_-4549_CE	known	known	known	known	known	known	-0.438041	0.464363	-0.291466	0.371465	2.95858e-08	1.09618e-18	0.255799	0.165067	407	171	0.686869	0.395402	0.28652	0.455854	456	474	0.628535	1
chr6:11566068-11575664	TMEM170B	chr6_11566069_11574407_+	chr6_11566069_11575663_+	0	COMP_3'SS_-1256_CE	known	novel	novel	known	known	known	1.86537	-0.133748	0.177592	-0.125189	7.07545e-05	0.0286084	0.0129032	0.0833333	3	19	0.0264901	0.204082	0.709677	0.620833	219	148	1	0.874811
chr1:44785415-44820564	ERI3	chr1_44818597_44820563_-	chr1_44785416_44820563_-	0	COMP_3'SS_33181_CE	known	known	known	known	known	known	-0.367987	0.386853	-0.307874	0.320809	0.00023007	0.0209374	0.676301	0.468085	116	65	1	0.692126	0.260116	0.382979	44	53	0.679191	1
chr5:39383372-39388901	C9,DAB2	chr5_39383373_39388406_-	chr5_39383373_39388900_-	0	COMP_5'SS_-494	known	known	known	known	known	known	-0.280901	1.72675	-0.244897	0.304625	8.35196e-16	8.36972e-59	0.488861	0.369141	1974	566	1	0.755103	0.0269802	0.151693	108	232	0.055499	0.360124
chr6:64356699-64394030	PHF3	chr6_64356700_64394029_+	chr6_64356700_64389900_+	0	COMP_3'SS_4129_CE	known	known	novel	known	known	known	1.46516	-0.234348	0.228774	-0.208913	0.000258031	0.000913326	0.0246914	0.10687	5	27	0.0540541	0.282828	0.699588	0.553435	169	144	1	0.791087
chr8:106797444-106799677	RP11-152P17.2	chr8_106797445_106799676_-	chr8_106799449_106799676_-	0	COMP_3'SS_-2004_CE	known	known	known	known	known	known	1.72385	-0.444361	0.713131	-0.358766	2.49749e-08	0.00160324	0.0521739	0.29249	5	73	0.109091	0.822222	0.486957	0.312253	55	78	1	0.641234
chr19:38795129-38795264	CTB-102L5.4,C19orf33	chr19_38795130_38795263_+	chr19_38795130_38795204_+	0	COMP_3'SS_59	known	known	known	known	known	known	0.168713	-1.45673	0.197737	-0.121371	5.77731e-07	9.8704e-34	0.209507	0.24801	1643	1183	0.798058	0.995795	0.0494456	0.0115207	387	54	0.156515	0.0351438
chr12:98931349-98940137	TMPO	chr12_98931350_98940136_+	chr12_98938839_98940136_+	0	COMP_5'SS_-7489_CE/RET_INTRON	known	known	known	known	known	known	0.59871	-0.11321	0.188876	-0.107037	2.36793e-08	0.000443944	0.0797619	0.145148	133	180	0.176781	0.365657	0.548121	0.489451	1326	695	1	0.892963
chr2:96934395-96936849	CIAO1	chr2_96934396_96935005_+	chr2_96934396_96936848_+	0	COMP_3'SS_-1843_CE	known	known	known	known	known	novel	-0.237004	1.39536	-0.263142	0.0245231	1.05183e-07	0.000273099	0.32328	0.255064	760	679	0.958438	0.695297	0.00297366	0.012003	6	31	0.00819672	0.0327198
chr1:207959026-207966864	CD46	chr1_207963690_207966863_+	chr1_207959027_207966863_+	0	COMP_5'SS_4663_CE	known	known	known	known	known	known	-0.191254	0.120304	-0.174077	0.113349	1.00991e-11	6.94305e-13	0.259865	0.214629	2159	1742	1	0.825923	0.437921	0.493905	3639	4010	0.886651	1
chr22:31588687-31597484	RNF185	chr22_31592976_31597483_+	chr22_31588688_31597483_+	0	COMP_5'SS_4288_CE	known	known	known	known	known	known	-0.311578	0.834344	-0.26771	0.167121	2.66295e-05	0.000918354	0.56213	0.411642	189	197	1	0.73229	0.0532544	0.122661	17	58	0.1125	0.279621
chr17:37814091-37814226	STARD3	chr17_37814105_37814225_+	chr17_37814092_37814225_+	0	COMP_5'SS_13	known	known	known	known	known	known	-0.16327	0.883426	-0.150638	0.19618	8.87042e-05	8.87042e-05	0.90404	0.767857	178	214	1	0.849362	0.0959596	0.232143	18	64	0.106145	0.302326
chr6:34738171-34741223	SNRPC	chr6_34738172_34741222_+	chr6_34740784_34741222_+	0	COMP_5'SS_-2612_CE	known	known	known	known	known	known	-0.171751	1.41663	-0.157811	0.0353303	4.31748e-16	9.86101e-08	0.470683	0.396404	2335	2865	1	0.842189	0.00549915	0.0226742	12	67	0.0110544	0.0463847
chr17:55339552-55351629	MSI2	chr17_55339553_55351628_+	chr17_55350165_55351628_+	0	COMP_5'SS_-10612_CE	known	known	known	novel	known	novel	0.886482	-1.01064	0.587897	-0.452285	2.13966e-06	0.0116765	0.246032	0.597015	30	39	0.412103	1	0.246032	0.0895522	30	5	0.645833	0.193548
chr20:43552896-43559159	PABPC1L	chr20_43552897_43559100_+	chr20_43552897_43559158_+	0	COMP_3'SS_-58	known	known	known	known	known	known	1.92153	-0.439328	0.607287	-0.355531	4.13135e-05	0.08696	0.0373134	0.254902	4	12	0.0769231	0.684211	0.395522	0.254902	52	12	1	0.644469
chr11:66888828-66947550	KDM2A	chr11_66899544_66947549_+	chr11_66888829_66947549_+	0	COMP_5'SS_10715_CE	novel	known	novel	known	known	known	1.57578	-0.182384	0.208774	-0.166719	1.68937e-05	1.68937e-05	0.0416667	0.201439	6	27	0.0434783	0.252252	0.958333	0.798561	160	110	1	0.833281
chr2:27604587-27604993	PPM1G	chr2_27604672_27604992_-	chr2_27604588_27604992_-	0	COMP_3'SS_84	known	known	known	known	novel	novel	0.187473	-0.409296	0.170948	-0.00757881	1.64645e-10	0.128949	0.287407	0.346669	1503	1680	0.829052	1	0.0074527	0.00494947	38	23	0.0225694	0.0149906
chr10:105152222-105156166	USMG5	chr10_105155789_105156165_-	chr10_105152223_105156165_-	0	COMP_3'SS_3566_CE	known	known	known	known	known	known	0.721583	-0.0794399	0.198623	-0.0763664	1.0158e-33	7.79683e-47	0.0528016	0.108649	326	862	0.16752	0.366143	0.939286	0.867556	5816	6890	1	0.923634
chr17:73518413-73519356	TSEN54	chr17_73518602_73519355_+	chr17_73518414_73519355_+	0	COMP_5'SS_188	known	known	known	known	known	known	0.779178	-0.943093	0.541217	-0.610578	6.22536e-07	3.32341e-11	0.268657	0.585586	35	64	0.458783	1	0.69403	0.27027	92	29	1	0.389422
chr11:59562954-59568328	STX3	chr11_59564869_59568327_+	chr11_59562955_59568327_+	0	COMP_5'SS_1914_CE	known	known	known	known	known	known	-0.166448	1.29961	-0.153333	0.468438	8.85065e-05	5.05608e-08	0.882353	0.747059	194	253	1	0.846667	0.0633484	0.232353	13	78	0.134615	0.603053
chr17:42264476-42266390	TMUB2	chr17_42264477_42265043_+	chr17_42264477_42266389_+	0	COMP_3'SS_-1346_CE	known	known	known	known	known	known	-0.733463	1.28656	-0.519757	0.723779	4.26449e-06	2.61341e-10	0.620253	0.297872	48	41	1	0.480243	0.164557	0.595745	12	83	0.276221	1
chr3:127325659-127327225	MCM2	chr3_127325660_127327224_+	NA	NA	UNIDNT_COMP/RET_INTRON	known	known	known	NA	NA	NA	-0.174703	NA	-0.19811	NA	6.56093e-08	NA	0.246267	0.206792	1467	1503	0.980628	0.782518	NA	NA	NA	NA	NA	NA
chr5:304335-311408	PDCD6,AHRR	chr5_304336_306716_+	chr5_304336_311407_+	0	COMP_3'SS_-4691_CE	known	known	known	known	known	known	-0.284132	3.13195	-0.247333	0.332317	0	0	0.988842	0.744269	6291	5031	1	0.752667	0.0111583	0.255731	70	1728	0.0112842	0.343601
chr1:28223631-28233439	RPA2	chr1_28224218_28233438_-	chr1_28223632_28233438_-	0	COMP_3'SS_586_CE	known	known	known	known	known	novel	-0.286719	3.03901	-0.249278	0.47482	4.70724e-07	4.66994e-62	0.248689	0.186696	568	420	1	0.750722	0.00524476	0.109534	11	246	0.021164	0.495984
chr20:62572560-62575750	UCKL1	chr20_62575022_62575749_-	chr20_62572561_62575749_-	0	COMP_3'SS_2461_CE	known	known	known	known	known	known	-0.772294	2.21265	-0.289728	0.150988	5.96718e-06	4.72272e-08	0.146819	0.0678233	89	42	0.517241	0.227513	0.00543478	0.0496732	3	37	0.0217391	0.172727
chr1:155294599-155294893	RUSC1	chr1_155294734_155294892_+	chr1_155294600_155294892_+	0	COMP_5'SS_134	known	known	known	known	known	known	0.364785	-0.387203	0.305654	-0.194977	7.76365e-05	0.0481129	0.313576	0.451613	163	139	0.694346	1	0.156788	0.106452	81	32	0.561644	0.366667
chr15:62160145-62160858	VPS13C	chr15_62160146_62160857_-	NA	NA	UNIDNT_COMP/RET_INTRON	known	known	known	NA	NA	NA	1.93747	NA	0.228675	NA	0.000220817	NA	0.0169492	0.117647	4	9	0.0344828	0.263158	NA	NA	NA	NA	NA	NA
chr1:204375440-204378620	PPP1R15B	chr1_204377452_204378619_-	chr1_204375441_204378619_-	0	COMP_3'SS_2011_CE	known	novel	novel	known	known	known	2.15156	-0.142809	0.277056	-0.13308	9.63492e-35	1.19462e-38	0.0106338	0.0914322	24	142	0.0324675	0.309524	0.953637	0.826726	2241	1292	1	0.86692
chr16:4862248-4864538	GLYR1	chr16_4862249_4864537_-	chr16_4863839_4864537_-	0	COMP_3'SS_-1590_CE	known	known	novel	known	known	known	1.49423	-0.347325	0.165808	-0.293424	4.4892e-17	1.14362e-11	0.0108292	0.0482537	34	104	0.0441919	0.21	0.506447	0.357843	706	291	1	0.706576
chr2:120677816-120690000	PTPN4	chr2_120677817_120689999_+	chr2_120684242_120689999_+	0	COMP_5'SS_-6425_CE	known	known	known	known	known	known	1.68414	-0.357271	0.597368	-0.300417	4.41569e-08	0.000936454	0.0296296	0.159639	7	52	0.1	0.697368	0.564246	0.394737	100	89	1	0.699583
chr7:102727210-102738746	ARMC10	chr7_102727211_102738745_+	chr7_102733100_102737723_+	-1022	DUAL_COMP	known	known	known	known	known	known	1.60957	-0.587605	0.800026	-0.444344	5.15808e-44	8.52387e-15	0.0587544	0.29381	49	336	0.199974	1	0.353222	0.19627	295	220	1	0.555656
chr19:16472794-16495940	EPS15L1	chr19_16472795_16495939_-	chr19_16488065_16495939_-	0	COMP_3'SS_-15270_CE	known	known	known	known	known	known	1.00488	-0.612526	0.633911	-0.45802	7.35388e-08	0.000203392	0.17341	0.473684	29	53	0.366089	1	0.485549	0.263158	83	29	1	0.54198
chr12:6959759-6960386	CDCA3	chr12_6959760_6959996_-	chr12_6959760_6960385_-	0	COMP_5'SS_-389_CE	known	known	known	known	known	known	-0.272859	3.1221	-0.2388	0.955936	1.20818e-07	5.86291e-110	0.478618	0.364324	581	336	1	0.7612	0.015625	0.354595	18	327	0.0440644	1
chr19:34945460-34951375	UBA2	chr19_34945461_34949673_+	chr19_34945461_34951374_+	0	COMP_3'SS_-1701_CE	known	known	known	known	known	known	-0.204075	2.18985	-0.184599	0.139278	3.94166e-11	5.95874e-41	0.396545	0.323343	2019	970	1	0.815401	0.00588928	0.0526141	29	157	0.0166945	0.155972
chr6:34846496-34848066	TAF11	chr6_34846497_34847743_-	chr6_34846497_34848065_-	0	COMP_5'SS_-322_CE	known	known	known	known	known	known	-0.60887	3.59898	-0.456035	0.656609	7.35571e-26	7.1208e-93	0.376645	0.204882	686	276	1	0.543965	0.00548246	0.200444	9	270	0.0158479	0.672457
chr13:31715395-31719700	HSPH1	chr13_31715396_31717928_-	chr13_31715396_31719699_-	0	COMP_5'SS_-1771_CE	known	known	known	known	known	known	-0.287391	1.82467	-0.249781	0.449485	4.98664e-19	9.60949e-126	0.328025	0.24609	1688	1132	1	0.750219	0.0197052	0.122186	130	759	0.0771951	0.526681
chr4:113182017-113186165	AP1AR	chr4_113182018_113186164_+	chr4_113184242_113186164_+	0	COMP_5'SS_-2224_CE	known	known	known	known	known	known	1.69198	-0.312651	0.345996	-0.268494	9.81493e-15	4.89242e-06	0.0239163	0.12987	15	99	0.0672269	0.413223	0.550813	0.402923	270	192	1	0.731506
chr2:236817549-236877106	AGAP1	chr2_236817550_236839408_+	chr2_236817550_236877105_+	0	COMP_3'SS_-37697_CE	known	known	known	known	known	known	-0.800836	0.621899	-0.625631	0.463076	1.5873e-06	7.08666e-09	0.320819	0.144033	93	34	0.979167	0.353535	0.20354	0.379085	91	173	0.536924	1
chr7:72717520-72717597	NSUN5	chr7_72717526_72717596_-	chr7_72717521_72717596_-	0	COMP_3'SS_5/RET_INTRON	known	known	known	known	known	known	-0.647185	0.403625	-0.476483	0.0352357	1.25601e-10	0.263705	0.443831	0.232353	240	78	1	0.523517	0.0294659	0.0441176	15	14	0.0615385	0.0967742
chr3:47455588-47455670	SCAP	chr3_47455589_47455669_-	NA	NA	UNIDNT_COMP/RET_INTRON	known	known	known	NA	NA	NA	-0.467468	NA	-0.373413	NA	2.05958e-08	NA	0.214991	0.134711	369	162	1	0.626587	NA	NA	NA	NA	NA	NA
chr6:36466262-36474360	STK38	chr6_36466263_36467649_-	chr6_36466263_36474359_-	0	COMP_5'SS_-6710_CE/RET_INTRON	known	known	known	known	known	novel	-0.37413	1.33333	-0.265554	0.11272	0.000310332	2.97595e-05	0.204457	0.140644	210	117	0.778598	0.513043	0.00863422	0.0327553	10	33	0.0418251	0.154545
chr16:89753204-89756961	CDK10	chr16_89753205_89755659_+	chr16_89753205_89756960_+	0	COMP_3'SS_-1301_CE	known	known	known	known	known	known	-0.513978	0.541651	-0.401888	0.278561	4.27742e-07	0.00351366	0.481884	0.288221	132	114	1	0.598112	0.119565	0.205514	32	81	0.286957	0.565517
chr2:177194153-177202221	MTX2	chr2_177194154_177195311_+	chr2_177194154_177202220_+	0	COMP_3'SS_-6909_CE	known	known	known	known	known	novel	-0.173007	1.45626	-0.150233	0.0480876	4.23055e-05	3.55059e-08	0.247625	0.208285	859	894	0.99537	0.845137	0.00374316	0.0160577	12	68	0.0144124	0.0625
chr1:45478690-45478964	UROD	chr1_45478887_45478963_+	chr1_45478691_45478963_+	0	COMP_5'SS_196	known	known	known	known	known	known	-0.371691	1.47769	-0.310433	0.0338466	3.95385e-24	4.35956e-06	0.530136	0.365565	1204	585	1	0.689567	0.00483942	0.0212102	10	33	0.00974314	0.0435897
chr3:49877292-49884958	TRAIP	chr3_49877293_49884957_-	chr3_49877806_49878417_-	-513	DUAL_COMP	known	known	novel	known	known	known	1.73298	-0.40867	0.27153	-0.335467	0.000520627	0.0160834	0.0153257	0.0867052	3	14	0.047619	0.319149	0.321839	0.213873	83	36	1	0.664533
chr1:87329287-87346345	2015-09-01	chr1_87329288_87333735_-	chr1_87329288_87346344_-	0	COMP_5'SS_-12609_CE	known	known	known	known	known	known	-0.18361	0.839944	-0.167739	0.227231	9.28899e-97	9.28899e-97	0.886966	0.738187	4715	4967	1	0.832261	0.113034	0.261813	600	1761	0.127439	0.35467
chr2:101650219-101652480	TBC1D8	chr2_101650220_101652479_-	chr2_101650220_101652263_-	0	COMP_5'SS_216	known	known	known	novel	known	novel	-0.554981	0.903005	-0.425917	0.240602	0.000256059	0.00935643	0.32716	0.187817	158	36	1	0.574083	0.0329218	0.0812183	15	15	0.140351	0.380952
chr3:141904830-141905294	GK5	chr3_141905109_141905293_-	chr3_141904831_141905293_-	0	COMP_3'SS_278_CE	known	known	known	known	known	novel	-0.560986	1.79948	-0.540441	0.834615	2.12896e-09	5.79142e-30	0.477927	0.272727	248	89	0.915441	0.375	0.083815	0.506787	28	111	0.165385	1
chr19:4719952-4722511	DPP9	chr19_4722316_4722510_-	chr19_4719953_4722510_-	0	COMP_3'SS_2363_CE	known	known	known	known	known	known	1.39304	-0.124084	0.159928	-0.116694	0.000763115	0.000604461	0.0233463	0.0940171	5	21	0.047619	0.207547	0.914397	0.807692	234	188	1	0.883306
chr19:33904548-33968952	PEPD	chr19_33904549_33953900_-	chr19_33904549_33968951_-	0	COMP_5'SS_-15051_CE	known	known	known	known	known	known	-0.164712	1.00795	-0.151862	0.0313413	0.000789024	0.0125794	0.5	0.424069	458	443	1	0.848138	0.0087146	0.0238777	7	24	0.0175824	0.0489237
chr1:33798004-33799786	PHC2	chr1_33798005_33799785_-	chr1_33798005_33799690_-	0	COMP_5'SS_95	known	known	known	known	known	known	-0.858335	0.218795	-0.337841	0.196514	1.03281e-08	0.00243205	0.153966	0.065261	98	64	0.553073	0.215232	0.301711	0.375502	193	373	0.803486	1
chr18:67857954-67860524	RTTN	chr18_67857955_67860343_-	chr18_67857955_67860523_-	0	COMP_5'SS_-180_CE	novel	known	novel	known	known	known	1.73553	-0.372078	0.490033	-0.3107	3.2648e-05	0.0487485	0.0261194	0.148148	6	15	0.0813953	0.571429	0.335821	0.231481	89	24	1	0.6893
chr1:20915775-20944945	CDA	chr1_20915776_20944944_+	chr1_20915776_20931420_+	0	COMP_3'SS_13524_CE	known	known	novel	known	known	known	1.3659	-0.0640107	0.15844	-0.062005	1.49747e-11	0.209984	0.0154494	0.0605505	32	65	0.0491071	0.207547	0.451098	0.423127	677	321	1	0.937995
chr16:424150-424756	TMEM8A	chr16_424151_424220_-	chr16_424399_424755_-	-179	nonME_COMP/RET_INTRON	known	known	known	known	known	known	-0.356201	0.241601	-0.410366	0.214631	5.38095e-07	5.38095e-07	0.476978	0.334043	403	156	0.911964	0.501597	0.523022	0.665957	442	312	0.785369	1
chr6:36177691-36177993	BRPF3	chr6_36177692_36177992_+	chr6_36177692_36177977_+	0	COMP_3'SS_15	known	known	known	known	known	known	-0.437132	0.864821	-0.354114	0.0880666	0.000563361	0.0727861	0.352113	0.227425	124	67	1	0.645886	0.0197183	0.0468227	6	13	0.0608696	0.148936
chr14:58878688-58893772	TIMM9	chr14_58878689_58893771_-	chr14_58890813_58893771_-	0	COMP_3'SS_-12124_CE	known	known	known	known	known	known	0.937449	-0.191489	0.198948	-0.174271	4.13962e-09	0.000623602	0.0486815	0.124306	47	111	0.104575	0.303523	0.446247	0.368479	439	331	1	0.825729
chr6:64260397-64286341	PTP4A1	chr6_64260398_64286340_+	chr6_64282722_64286340_+	0	COMP_5'SS_-22324_CE	novel	known	novel	novel	known	novel	-0.261647	0.343142	-0.230218	0.007813	2.89072e-06	0.01516	0.322023	0.247887	483	439	1	0.769782	0.00933022	0.0131497	83	126	0.0188341	0.0266471
chr10:15838170-15863655	FAM188A	chr10_15838171_15863654_-	chr10_15858914_15863654_-	0	COMP_3'SS_-20743_CE	known	known	novel	known	known	known	1.80555	-0.387833	0.271875	-0.321474	6.49119e-07	0.00141905	0.0219178	0.133333	7	25	0.0451977	0.317073	0.438356	0.297436	159	57	1	0.678526
chr8:104415551-104419862	SLC25A32	chr8_104415552_104419861_-	chr8_104417089_104419861_-	0	COMP_3'SS_-1537_CE	known	known	known	known	known	known	1.78488	-0.339467	0.500907	-0.28785	2.68918e-25	3.09236e-06	0.0210084	0.125186	49	83	0.0865052	0.587413	0.366095	0.260714	703	145	1	0.71215
chr7:99104080-99110076	ZKSCAN5	chr7_99104081_99104200_+	chr7_99104081_99110075_+	0	COMP_3'SS_-5875_CE	known	novel	novel	known	known	known	2.01105	-0.419693	0.655093	-0.342751	3.46904e-07	0.000812684	0.036036	0.269231	3	34	0.0740741	0.729167	0.43913	0.288618	100	70	1	0.657249
chr5:822009-825279	ZDHHC11	chr5_824208_825278_-	chr5_822010_825278_-	0	COMP_3'SS_2198_CE	known	known	known	known	known	known	-0.649586	0.860575	-0.285148	0.145033	0.000281219	0.00772666	0.152273	0.0795262	66	46	0.553719	0.268571	0.0192	0.0453988	11	36	0.1	0.245033
chr19:5941845-5951404	RANBP3	chr19_5950883_5951403_-	chr19_5941846_5951403_-	0	COMP_3'SS_9037_CE	known	known	known	known	known	known	1.67352	-0.641438	0.812414	-0.0360974	2.40749e-05	0.0180757	0.08	0.426471	3	28	0.187586	1	0.0247209	0.0130164	30	22	0.0761671	0.0400697
chr20:2816354-2818878	PCED1A	chr20_2816355_2818877_-	chr20_2816355_2816684_-	0	COMP_5'SS_2193_CE	known	known	known	known	known	known	2.40723	-0.118237	0.21847	-0.111515	1.22141e-11	0.0863297	0.00956938	0.10625	5	33	0.0192926	0.237762	0.5311	0.471875	332	150	1	0.888485
chr15:20658754-20658959	HERC2P3	chr15_20658755_20658958_-	chr15_20658755_20658865_-	0	COMP_5'SS_93/RET_INTRON	known	known	known	known	known	known	0.934024	-0.53431	0.181386	-0.0540404	0.000257486	0.120122	0.0844156	0.214815	25	28	0.0921986	0.273585	0.108911	0.0638298	21	14	0.122222	0.0681818
chr12:50794810-50821545	LARP4	chr12_50794811_50806187_+	chr12_50794811_50821544_+	0	COMP_3'SS_-15357_CE	known	known	known	known	known	known	0.302287	-0.107748	0.260874	-0.102146	3.25886e-05	0.00299416	0.240135	0.324891	212	371	0.739126	1	0.638106	0.572926	565	655	1	0.897854
chr19:45571311-45571678	CLASRP	chr19_45571316_45571677_+	chr19_45571312_45571677_+	0	COMP_5'SS_4	known	known	known	known	known	known	-1.20526	0.361312	-0.691424	0.303238	4.53489e-10	9.46389e-08	0.292135	0.0875274	51	39	0.896552	0.205128	0.516854	0.741794	91	338	0.696762	1
chrX:13738100-13752644	TRAPPC2	chrX_13738101_13752162_-	chrX_13738101_13752643_-	0	COMP_5'SS_-481_CE	known	known	known	known	known	known	-0.796785	0.434084	-0.520774	0.352142	1.88114e-06	3.92972e-10	0.290801	0.131086	97	34	0.830508	0.309735	0.465875	0.719101	156	191	0.647858	1
chr2:99227357-99232895	UNC50	chr2_99227358_99232894_+	chr2_99227358_99232669_+	0	COMP_3'SS_225	known	known	novel	known	known	known	2.72697	-0.127629	0.154067	-0.11982	1.38987e-31	0.000108025	0.00496141	0.0758427	8	134	0.00996678	0.164034	0.541896	0.476966	982	848	1	0.88018
chr19:334541-344774	MIER2	chr19_336173_344773_-	chr19_334542_344773_-	0	COMP_3'SS_1631_CE	known	known	known	known	known	known	-0.636577	0.880746	-0.470899	0.585526	0.000184119	0.000184119	0.75	0.396825	41	24	1	0.529101	0.25	0.603175	13	37	0.414474	1
chr16:2808547-2809141	SRRM2	chr16_2808548_2808985_+	chr16_2808548_2809140_+	0	COMP_3'SS_-155_CE	known	known	known	known	known	novel	-0.271544	4.05483	-0.237798	0.605421	1.56446e-98	1.59106e-103	0.990502	0.754962	1459	1102	1	0.762202	0.00407056	0.234771	5	342	0.00817439	0.613596
chr7:134618140-134625843	CALD1	chr7_134618828_134620438_+	chr7_134618141_134625842_+	-687	DUAL_COMP/RET_INTRON	known	known	known	known	known	known	1.59853	-1.35545	0.67805	-0.742169	2.38591e-32	9.66103e-110	0.0391595	0.193673	40	250	0.123867	0.801917	0.583572	0.150463	610	194	1	0.257831
chr19:19313206-19313600	NR2C2AP	chr19_19313207_19313278_-	chr19_19313207_19313599_-	0	COMP_5'SS_-321	known	known	known	known	known	known	-0.241576	0.74674	-0.214611	0.20518	5.24969e-05	6.81971e-07	0.478495	0.375804	355	291	1	0.785389	0.0725806	0.153153	53	118	0.156522	0.361702
chr11:85371640-85373433	CREBZF	chr11_85371641_85372680_-	chr11_85371641_85373432_-	0	COMP_5'SS_-752/RET_INTRON	known	known	known	known	known	known	0.892286	-0.32617	0.460152	-0.278317	0.000123298	0.000123298	0.161905	0.395161	16	48	0.193182	0.653333	0.838095	0.604839	87	74	1	0.721683
chr3:148759454-148759953	HLTF	chr3_148759467_148759952_-	chr3_148759455_148759952_-	0	COMP_3'SS_12	known	known	known	known	known	known	0.631664	-0.12894	0.189444	-0.120974	9.78391e-06	0.00911862	0.0587289	0.110454	72	111	0.187661	0.377104	0.452132	0.397436	561	402	1	0.879026
chr9:139835914-139835989	FBXW5	chr9_139835915_139835988_-	NA	NA	UNIDNT_COMP/RET_INTRON	known	known	known	NA	NA	NA	-0.439458	NA	-0.355614	NA	5.11742e-07	NA	0.328014	0.211368	369	118	1	0.644386	NA	NA	NA	NA	NA	NA
chr7:73604247-73609071	EIF4H	chr7_73604636_73609070_+	chr7_73604248_73609070_+	0	COMP_5'SS_388	known	known	known	known	known	known	0.932294	-0.601578	0.60635	-0.452054	9.58311e-183	9.58311e-183	0.226891	0.576378	647	2112	0.39365	1	0.773109	0.423622	2207	1552	1	0.547946
chr11:111750328-111753092	C11orf1	chr11_111752339_111753091_+	chr11_111750329_111753091_+	0	COMP_5'SS_2010_CE	known	known	known	known	known	known	1.60877	-0.0886764	0.173297	-0.0848583	1.65417e-05	0.00896386	0.0160643	0.0802676	7	23	0.0353982	0.208696	0.968553	0.886364	153	116	1	0.915142
chr6:41751342-41751869	PRICKLE4	chr6_41751343_41751471_+	chr6_41751423_41751868_+	-48	DUAL_COMP/RET_INTRON	known	known	known	novel	known	novel	1.05741	-1.34272	0.652647	-0.738866	4.87345e-05	8.78516e-05	0.209302	0.602564	8	46	0.347353	1	0.44186	0.115385	18	8	1	0.261134
chr13:50642298-50649695	DLEU2	chr13_50642299_50649694_-	chr13_50644777_50649694_-	0	COMP_3'SS_-2478_CE	known	known	known	known	known	known	0.492897	-0.774198	0.389146	-0.0723277	2.55037e-11	0.145411	0.410042	0.67126	97	340	0.610854	1	0.057377	0.026455	6	9	0.127273	0.0549451
chr8:42218882-42226789	POLB	chr8_42218883_42226788_+	chr8_42218883_42220129_+	0	COMP_3'SS_6659_CE	known	known	known	known	known	known	0.908792	-0.186513	0.195814	-0.170152	2.65554e-05	0.00556522	0.0540541	0.134126	21	78	0.11399	0.309804	0.525799	0.436333	213	256	1	0.829848
chr12:122716973-122720333	RP11-512M8.5,VPS33A	chr12_122716974_122720332_-	chr12_122716974_122717346_-	0	COMP_5'SS_2986_CE	known	known	novel	known	known	known	2.04705	-0.14491	0.159054	-0.1349	5.72805e-09	5.72805e-09	0.0196078	0.151862	4	52	0.02	0.179054	0.980392	0.848138	249	295	1	0.8651
chr11:118882712-118882859	CCDC84	chr11_118882713_118882824_+	chr11_118882713_118882858_+	0	COMP_3'SS_-34	known	novel	novel	known	known	known	1.42139	-0.450416	0.634615	-0.362637	4.12749e-06	4.12749e-06	0.103448	0.428571	17	17	0.115385	0.75	0.896552	0.571429	155	23	1	0.637363
chr19:42409187-42409912	ARHGEF1	chr19_42409413_42409911_+	chr19_42409188_42409911_+	0	COMP_5'SS_225_CE	known	known	known	known	known	known	-0.477153	2.9158	-0.379453	0.700178	4.12858e-12	2.04666e-50	0.401047	0.248869	382	219	1	0.620547	0.0115183	0.21267	10	187	0.031339	0.731518
chr6:42749838-42789756	GLTSCR1L	chr6_42778139_42789755_+	chr6_42749839_42789755_+	0	COMP_5'SS_28300_CE	known	known	known	known	known	novel	-0.689569	1.58127	-0.498208	0.794286	0.000263263	0.000263263	0.885714	0.444444	30	11	1	0.501792	0.114286	0.555556	3	14	0.205714	1
chr2:192265193-192267358	MYO1B	chr2_192265561_192267357_+	chr2_192265194_192267357_+	0	COMP_5'SS_367_CE	known	known	known	known	known	known	-0.667706	1.26196	-0.382574	0.313825	1.2576e-07	3.5798e-10	0.192918	0.0989446	157	74	0.763285	0.380711	0.031746	0.112137	25	84	0.117647	0.431472
chr1:156949077-156954131	ARHGEF11	chr1_156949078_156954130_-	chr1_156950278_156954130_-	0	COMP_3'SS_-1200_CE	known	known	novel	known	known	known	2.02055	-0.300525	0.186273	-0.259571	9.75325e-07	0.0139716	0.00750469	0.0566038	3	38	0.0291971	0.21547	0.286822	0.212371	110	102	1	0.740429
chr11:102076816-102094353	YAP1	chr11_102076817_102094352_+	chr11_102080295_102094352_+	0	COMP_5'SS_-3478_CE	known	known	known	known	known	known	0.659994	-0.2645	0.199111	-0.119849	3.1773e-11	0.000240996	0.036175	0.0699906	128	298	0.200622	0.399733	0.128805	0.0988692	346	340	0.482615	0.362766
chr11:126176638-126201300	DCPS	chr11_126200331_126201299_+	chr11_126176639_126201299_+	0	COMP_5'SS_23692_CE	novel	known	novel	known	known	known	0.835853	-0.83656	0.566496	-0.566802	3.31821e-40	3.58158e-28	0.241473	0.557026	176	546	0.433504	1	0.345794	0.149798	369	184	1	0.433198
chr15:20645894-20648624	HERC2P3	chr15_20645895_20648591_-	chr15_20645895_20648623_-	0	COMP_5'SS_-32	known	known	known	known	known	known	1.75254	-0.416515	0.553571	-0.340659	5.92232e-06	5.92232e-06	0.0666667	0.384615	5	19	0.0714286	0.625	0.933333	0.615385	83	31	1	0.659341
chr20:60889780-60890084	LAMA5	chr20_60889781_60889854_-	chr20_60889781_60890083_-	0	COMP_5'SS_-229_CE/RET_INTRON	known	known	known	known	known	novel	-0.216105	1.96532	-0.183729	0.0581581	0.000279248	2.63715e-06	0.283924	0.228743	656	303	0.7954	0.61167	0.00880282	0.0628272	4	23	0.00888099	0.0670391
chr10:104156245-104156661	NFKB2	chr10_104156246_104156660_+	chr10_104156580_104156660_+	0	COMP_5'SS_-334_CE	known	known	novel	known	known	known	3.62537	-0.200743	0.179138	-0.181878	5.70705e-45	4.13214e-07	0.00116245	0.0436371	3	226	0.00466744	0.183806	0.258936	0.211842	890	1101	1	0.818122
chr11:57461386-57466031	ZDHHC5	chr11_57464345_57466030_+	chr11_57461387_57466030_+	0	COMP_5'SS_2958_CE	known	known	known	known	known	novel	-0.181542	0.513678	-0.166016	0.00885879	4.37683e-05	0.213392	0.322368	0.26885	734	705	1	0.833984	0.00341509	0.00570807	10	20	0.0127907	0.0216495
chr4:184570720-184572137	RWDD4	chr4_184570721_184572132_-	chr4_184570721_184572136_-	0	COMP_5'SS_-4	novel	known	novel	known	known	known	1.41839	-0.098567	0.232534	-0.093865	6.25447e-10	0.058008	0.0135566	0.0559951	16	91	0.0691057	0.301639	0.362041	0.328058	453	538	1	0.906135
chr11:66406222-66407171	RBM4,RBM14-RBM4	chr11_66406364_66407170_+	chr11_66406223_66407170_+	0	COMP_5'SS_141	known	known	known	known	known	known	0.68005	-0.159139	0.416476	-0.147122	2.43503e-12	6.69193e-11	0.135359	0.267196	146	201	0.312766	0.729242	0.849908	0.724868	922	547	1	0.852878
chr7:44161707-44163110	POLD2	chr7_44161881_44163109_-	chr7_44161708_44163109_-	0	COMP_3'SS_173	known	known	known	known	known	known	0.793293	-0.153236	0.245837	-0.142073	2.99822e-08	1.37911e-12	0.0777262	0.171827	66	110	0.168342	0.414179	0.912993	0.783282	786	505	1	0.857927
chr1:54722858-54747111	SSBP3	chr1_54723822_54747110_-	chr1_54722859_54747110_-	0	COMP_3'SS_963_CE	known	known	known	known	known	known	-0.366465	0.122858	-0.30682	0.115611	0.000311862	0.053576	0.283662	0.196629	157	139	1	0.69318	0.427289	0.483146	237	343	0.884389	1
chr14:39748740-39762475	RP11-407N17.3,CTAGE5	chr14_39760300_39762474_+	chr14_39748741_39762474_+	0	COMP_5'SS_11559_CE	known	known	known	known	known	known	-0.385102	2.76951	-0.319619	0.323284	3.13962e-06	6.30881e-16	0.474946	0.323144	217	147	1	0.680381	0.00392542	0.0626134	3	68	0.02	0.343284
chr18:56001123-56016769	NEDD4L	chr18_56001124_56016768_+	chr18_56001124_56008269_+	0	COMP_3'SS_8499_CE	known	known	known	known	known	known	1.94584	-0.231348	0.685324	-0.206537	9.05408e-12	0.00118415	0.0397727	0.278388	6	75	0.0823529	0.767677	0.738636	0.586081	129	159	1	0.793463
chr6:3738381-3751510	PXDC1	chr6_3738382_3739291_-	chr6_3738382_3751509_-	0	COMP_5'SS_-12218_CE	known	known	novel	known	known	known	2.22369	-0.159433	0.348208	-0.147373	4.29122e-15	5.87422e-14	0.0174129	0.16092	6	83	0.0353535	0.383562	0.975124	0.831418	391	433	1	0.852627
chr1:21133992-21139651	EIF4G3	chr1_21133993_21139650_-	chr1_21137377_21139650_-	0	COMP_3'SS_-3384_CE	known	known	novel	known	known	known	1.06487	-0.203643	0.280417	-0.184246	1.55159e-07	0.0249519	0.0410256	0.118993	39	51	0.129032	0.409449	0.328205	0.267735	319	116	1	0.815754
chr1:59150922-59155898	MYSM1	chr1_59154788_59155897_-	chr1_59150923_59155897_-	0	COMP_3'SS_3865_CE	known	known	known	known	known	novel	-0.609614	0.741937	-0.456439	0.52381	0.000788714	1.66677e-05	0.428571	0.232955	44	40	1	0.543561	0.238095	0.5	24	87	0.47619	1
chr6:88255416-88265126	RARS2	chr6_88258364_88265125_-	chr6_88255417_88265125_-	0	COMP_3'SS_2947_CE	known	known	known	known	known	novel	-0.299682	0.811713	-0.258946	0.200648	0.000205249	4.07634e-06	0.292568	0.216809	310	177	1	0.741054	0.0432738	0.0974421	45	79	0.136905	0.337553
chr9:79997002-79997195	VPS13A	chr9_79997003_79997194_+	NA	NA	UNIDNT_COMP/RET_INTRON	known	known	known	NA	NA	NA	0.669621	NA	0.298849	NA	0.000638725	NA	0.172185	0.336364	51	36	0.208	0.506849	NA	NA	NA	NA	NA	NA
chr20:47700698-47705784	CSE1L	chr20_47700699_47701819_+	chr20_47700699_47705783_+	0	COMP_3'SS_-3964_CE	known	known	known	known	known	novel	-0.209768	4.07951	-0.189228	0.177306	7.88497e-15	1.73707e-109	0.386488	0.313354	2602	1306	1	0.810772	0.000516662	0.0305434	7	284	0.00295967	0.180266
chr9:70467529-70473437	CBWD5	chr9_70467530_70472571_-	chr9_70467530_70473436_-	0	COMP_5'SS_-865_CE	known	known	known	known	known	known	-1.24594	0.321371	-0.787879	0.274846	3.16846e-07	0.00234198	0.333333	0.0958904	35	20	1	0.212121	0.358824	0.494824	60	238	0.725154	1
chr2:86398458-86400773	IMMT	chr2_86398468_86400772_-	chr2_86398459_86400772_-	0	COMP_3'SS_9	known	known	known	known	novel	novel	-0.503063	0.791929	-0.395324	0.0101666	6.11612e-17	0.168707	0.390099	0.235883	590	258	1	0.604676	0.00330033	0.00728597	4	7	0.00664011	0.0168067
chr6:112101837-112194171	FYN	chr6_112167832_112194170_-	chr6_112101838_112194170_-	0	COMP_3'SS_65994_CE	known	known	known	known	known	known	-0.232434	0.371631	-0.207398	0.382239	0.000364939	0.000364939	0.684564	0.542587	203	171	1	0.792602	0.315436	0.457413	93	144	0.460784	0.843023
chr19:5928097-5931430	RANBP3	chr19_5928098_5931429_-	chr19_5928098_5931414_-	0	COMP_5'SS_15	known	known	known	known	known	known	0.312775	-0.141653	0.268585	-0.132078	0.00025486	0.000683257	0.274029	0.374656	133	271	0.731415	1	0.715746	0.621212	349	450	1	0.867922
chr9:91003452-91041297	SPIN1	chr9_91003453_91033692_+	chr9_91003453_91041296_+	0	COMP_3'SS_-7604_CE	known	known	novel	known	known	known	1.64431	-0.211516	0.27914	-0.190644	5.16656e-06	9.21283e-08	0.027907	0.144487	5	37	0.0571429	0.336283	0.934884	0.756654	200	198	1	0.809356
chr13:76427523-76430642	LMO7	chr13_76427524_76429395_+	chr13_76427524_76430641_+	0	COMP_3'SS_-1246_CE	known	known	known	known	known	known	-0.191069	2.32193	-0.173924	0.0772165	1.31982e-14	4.60952e-42	0.447059	0.369305	2925	1385	1	0.826076	0.0039725	0.0405009	25	151	0.00798526	0.0852018
chr16:71880006-71881913	ATXN1L,IST1	chr16_71881806_71881912_+	chr16_71880007_71881912_+	0	COMP_5'SS_1799_CE	novel	known	novel	known	known	known	0.642658	-0.617596	0.474107	-0.460761	6.46581e-06	6.85027e-14	0.197917	0.376344	37	174	0.525893	1	0.697917	0.376344	133	174	1	0.539239
chr4:119199946-119200544	SNHG8	chr4_119199947_119200098_+	chr4_119199947_119200543_+	0	COMP_3'SS_-445_CE	known	known	known	known	known	known	-0.701705	0.200386	-0.50426	0.181585	5.19003e-14	5.83429e-09	0.298905	0.148179	190	178	1	0.49574	0.600939	0.734272	383	886	0.818415	1
chr1:206758015-206760158	RASSF5	chr1_206758016_206758511_+	chr1_206758016_206760157_+	0	COMP_3'SS_-1646_CE	known	known	known	known	known	known	-0.275408	1.30207	-0.240738	0.185718	4.1594e-05	3.90656e-08	0.489437	0.371611	277	232	1	0.759262	0.0299296	0.110048	16	68	0.0615942	0.247312
chr2:102486876-102490109	MAP4K4	chr2_102486877_102487955_+	chr2_102486877_102490108_+	0	COMP_3'SS_-2153_CE	known	known	known	known	known	known	-0.383558	0.381542	-0.322072	0.317192	0.000216855	1.15234e-10	0.203493	0.138667	267	103	0.681934	0.359862	0.17739	0.259795	487	430	0.682808	1
chr5:881296-884053	BRD9	chr5_883565_884052_-	chr5_881297_884052_-	0	COMP_3'SS_2268_CE/RET_INTRON	known	known	known	known	known	known	1.03865	-0.444555	0.646068	-0.358891	1.48833e-25	3.40133e-24	0.159132	0.449612	87	231	0.353932	1	0.810127	0.51938	447	267	1	0.641109
chrX:80374257-80377034	HMGN5	chrX_80375316_80377033_-	chrX_80374258_80377033_-	0	COMP_3'SS_1058_CE	known	known	known	known	known	known	-0.30932	1.0581	-0.266054	0.291894	1.25099e-06	2.17157e-11	0.499287	0.36645	349	224	1	0.733946	0.0307692	0.0886427	45	127	0.127778	0.419672
chr4:170459061-170477083	NEK1	chr4_170459062_170476870_-	chr4_170459062_170477082_-	0	COMP_5'SS_-212	known	known	known	known	known	known	1.15497	-0.285396	0.684476	-0.248284	8.49777e-05	0.1635	0.0958904	0.304348	13	27	0.21875	0.903226	0.390411	0.293478	56	26	1	0.751716
chr6:3006792-3012778	NQO2	chr6_3006793_3012777_+	chr6_3010423_3012777_+	0	COMP_5'SS_-3630_CE	known	known	novel	known	known	known	1.51793	-0.0614132	0.178705	-0.0595655	1.47773e-19	3.3472e-20	0.0152185	0.0694383	30	156	0.0465465	0.225251	0.983954	0.925345	1900	1945	1	0.940435
chr8:124818468-124821133	FAM91A1	chr8_124818469_124820511_+	chr8_124818469_124821132_+	0	COMP_3'SS_-621_CE	known	known	known	known	known	novel	-0.308239	2.74964	-0.205594	0.496926	9.49653e-06	9.74489e-48	0.242938	0.178496	429	253	0.970655	0.76506	0.0079096	0.123682	13	175	0.0316027	0.528529
chr5:36606836-36608431	SLC1A3	chr5_36606837_36607325_+	chr5_36606837_36608430_+	0	COMP_3'SS_-1105_CE	known	known	known	known	known	known	0.561762	-0.0788728	0.176755	-0.0758425	6.10321e-05	0.000146045	0.0898876	0.157641	63	130	0.197531	0.374286	0.893258	0.825511	635	685	1	0.924157
chr12:51442967-51447561	LETMD1	chr12_51442968_51447560_+	chr12_51445990_51447560_+	0	COMP_5'SS_-3022_CE	known	known	known	known	known	known	0.673106	-0.353096	0.603922	-0.29749	1.2443e-06	0.000328928	0.114124	0.22372	100	82	0.396078	1	0.349153	0.245283	308	90	1	0.70251
chr5:131046353-131052258	CTC-432M15.3,FNIP1	chr5_131046354_131052257_-	chr5_131051686_131052257_-	0	COMP_3'SS_-5332_CE	known	known	known	known	novel	novel	-0.628115	0.505765	-0.41921	0.0574981	0.000796902	0.280182	0.209524	0.111801	65	35	0.814815	0.395604	0.0319635	0.0530035	6	14	0.0707071	0.128205
chr10:46268805-46274401	FAM21C	chr10_46272873_46274400_+	chr10_46268806_46274400_+	0	COMP_5'SS_4067_CE	known	known	known	known	known	known	-0.293508	0.48912	-0.254357	0.205691	3.89583e-05	0.000317805	0.472813	0.35255	199	317	1	0.745643	0.0826087	0.134725	56	212	0.274038	0.47973
chr6:10749930-10755375	TMEM14B,SYCP2L,RP11-637O19.3	chr6_10749931_10751365_+	chr6_10749931_10755374_+	0	COMP_3'SS_-4009_CE	known	known	known	known	known	known	-0.442469	0.960099	-0.357551	0.679993	1.11981e-87	1.11981e-87	0.818456	0.525816	1897	885	1	0.642449	0.181544	0.474184	420	798	0.221812	0.901806
chrX:102933527-102940099	MORF4L2	chrX_102933528_102940098_-	chrX_102933528_102939608_-	0	COMP_5'SS_490_CE	known	known	known	known	known	known	-0.210431	0.439129	-0.189765	0.0957969	3.54848e-13	4.72376e-11	0.152435	0.123508	1711	2721	1	0.810235	0.0241296	0.0374336	270	824	0.238347	0.334143
chr3:48668572-48668686	SLC26A6	chr3_48668573_48668656_-	chr3_48668573_48668685_-	0	COMP_5'SS_-29	known	known	known	known	known	known	-0.221268	0.866031	-0.198498	0.283346	2.28339e-07	2.28339e-07	0.874046	0.700549	228	254	1	0.801502	0.125954	0.299451	32	108	0.144105	0.427451
chr3:160117536-160119703	SMC4	chr3_160117537_160119702_+	chr3_160117537_160118609_+	0	COMP_3'SS_1093_CE	known	known	known	known	known	known	1.78071	-0.365442	0.739333	-0.30611	5.68122e-16	2.18024e-09	0.0366492	0.21748	13	106	0.116667	0.856	0.664921	0.461382	253	226	1	0.69389
chr4:185618956-185623243	CENPU	chr4_185618957_185623242_-	chr4_185618957_185621973_-	0	COMP_5'SS_1269_CE	known	known	known	known	known	known	1.19796	-0.153031	0.175504	-0.141897	3.10408e-08	3.10408e-08	0.0577933	0.191489	32	44	0.0613383	0.236842	0.942207	0.808511	537	189	1	0.858103
chr20:34220844-34246852	CPNE1,RP1-309K20.6	chr20_34220845_34243123_-	chr20_34220845_34246851_-	0	COMP_5'SS_-3728_CE	known	known	known	known	known	known	0.715952	-0.537739	0.511273	-0.415932	8.79613e-05	8.79613e-05	0.284483	0.58209	32	38	0.488727	1	0.715517	0.41791	82	27	1	0.584068
chrX:153628281-153629043	RPL10	chrX_153628282_153629042_+	chrX_153628282_153628804_+	0	COMP_3'SS_238_CE	known	known	known	known	known	known	3.85724	-0.155962	0.481662	-0.144408	0	7.62492e-108	0.00230792	0.109244	109	4544	0.00926472	0.490927	0.51177	0.437867	24391	18216	1	0.855592
chr20:60894850-60895795	LAMA5	chr20_60895725_60895794_-	chr20_60894851_60895794_-	0	COMP_3'SS_874/RET_INTRON	known	known	known	known	known	novel	-0.562955	1.5144	-0.430476	0.0505192	6.33619e-10	0.00785557	0.27592	0.157143	329	120	1	0.569524	0.00328677	0.014944	3	11	0.0136519	0.0641711
chr20:57611814-57613521	SLMO2	chr20_57611815_57612245_-	chr20_57611815_57613520_-	0	COMP_5'SS_-1275_CE	known	known	known	known	known	known	-0.256586	2.60218	-0.226311	0.345429	5.44006e-34	4.93831e-284	0.231741	0.179295	5523	2512	1	0.773689	0.00507614	0.0684932	120	959	0.0256573	0.371086
chr5:159842316-159846030	SLU7	chr5_159845692_159846029_-	chr5_159842317_159846029_-	0	COMP_3'SS_3375_CE	known	known	known	known	known	known	1.43591	-0.217429	0.251434	-0.195415	3.4329e-09	0.000134576	0.031477	0.132312	12	94	0.0673575	0.318792	0.351145	0.282526	367	518	1	0.804585
chr15:40903708-40911157	CASC5	chr15_40903709_40911156_+	chr15_40903709_40907538_+	0	COMP_3'SS_3618_CE	known	known	novel	known	known	known	2.00582	-0.225386	0.315035	-0.201792	5.00189e-08	0.0886915	0.0121359	0.0901961	4	45	0.0471698	0.362205	0.297945	0.237822	86	82	1	0.798208
chr5:61832607-61846194	IPO11	chr5_61832608_61846193_+	chr5_61832608_61833035_+	0	COMP_3'SS_13158_CE	known	known	novel	known	known	known	1.64316	-0.136411	0.168819	-0.127516	2.41819e-10	0.0236832	0.0126369	0.0653514	14	52	0.0374065	0.206226	0.566303	0.49409	362	208	1	0.872484
chr9:97843061-97848964	C9orf3	chr9_97845001_97848963_+	chr9_97843062_97848963_+	0	COMP_5'SS_1939_CE	known	known	known	known	known	known	-0.491108	0.580271	-0.388052	0.440253	4.4524e-16	4.4524e-16	0.669623	0.409774	301	217	1	0.611948	0.330377	0.590226	148	313	0.559747	1
chrX:47426830-47428117	ARAF	chrX_47426831_47428116_+	NA	NA	UNIDNT_COMP/RET_INTRON	known	known	known	NA	NA	NA	0.193885	NA	0.176248	NA	0.000695606	NA	0.24031	0.291726	526	408	0.823752	1	NA	NA	NA	NA	NA	NA
chr12:1219512-1225032	ERC1	chr12_1219513_1221380_+	chr12_1219513_1225031_+	0	COMP_3'SS_-3651_CE	known	known	known	known	known	known	-0.720463	0.902295	-0.494048	0.594362	2.09577e-05	1.56237e-08	0.225248	0.109589	90	39	0.875	0.380952	0.108911	0.268493	43	97	0.405638	1
chr1:225971069-225976942	SRP9	chr1_225974687_225976941_+	chr1_225971070_225976941_+	0	COMP_5'SS_3617_CE	known	known	known	known	known	known	-0.453485	0.153807	-0.273478	0.142563	8.94419e-16	8.68584e-21	0.121714	0.0773381	624	515	0.693674	0.420195	0.382116	0.445649	3657	5218	0.857437	1
chrX:100276303-100278459	TRMT2B	chrX_100276304_100278458_-	chrX_100277051_100278458_-	0	COMP_3'SS_-747	known	known	novel	known	known	known	2.20775	-0.141617	0.155047	-0.132047	1.92849e-09	0.0775698	0.00450857	0.0410065	4	43	0.0181818	0.173228	0.295706	0.256659	240	211	1	0.867953
chr11:85687724-85692172	PICALM	chr11_85689136_85692171_-	chr11_85687725_85692171_-	0	COMP_3'SS_1411_CE	known	known	known	known	known	known	-0.862967	1.06575	-0.578092	0.65553	7.2327e-69	5.27878e-85	0.351472	0.148289	1181	350	1	0.421908	0.110021	0.319392	369	755	0.34447	1
chr10:127697118-127697942	FANK1	chr10_127697835_127697941_+	chr10_127697119_127697941_+	0	COMP_5'SS_716	known	known	known	known	known	known	-1.44794	2.06828	-0.641844	0.873597	0.00022364	7.35889e-10	0.206522	0.0485437	37	4	0.808511	0.166667	0.0380435	0.300971	6	30	0.126403	1
chr6:31607002-31608162	BAG6	chr6_31607003_31607975_-	chr6_31608083_31608161_-	-108	nonME_COMP/RET_INTRON	known	known	known	known	known	known	0.285648	-0.195851	0.278606	-0.177866	7.05395e-11	8.00499e-11	0.225484	0.300034	675	885	0.583261	0.861868	0.46998	0.386387	1408	1140	1	0.822134
chr18:59942705-59947593	KIAA1468	chr18_59942706_59947006_+	chr18_59942706_59947592_+	0	COMP_3'SS_-586	known	known	known	known	known	known	-0.346093	0.556696	-0.292553	0.112745	0.000220079	0.295079	0.824561	0.583333	93	48	1	0.707447	0.0614035	0.107143	6	8	0.137255	0.25
chr5:148682088-148686965	AFAP1L1	chr5_148682089_148686964_+	chr5_148682089_148685868_+	0	COMP_3'SS_1096_CE	known	known	novel	known	known	known	1.67497	-0.234572	0.547619	-0.209091	0.0001186	0.150743	0.045977	0.245455	3	26	0.0952381	0.642857	0.54023	0.427273	46	46	1	0.790909
chr19:13059171-13059328	RAD23A	chr19_13059172_13059310_+	chr19_13059172_13059327_+	0	COMP_3'SS_-17	known	known	known	known	known	known	-0.173429	0.775221	-0.159223	0.0157251	1.10248e-12	0.000194006	0.276591	0.232552	2589	2458	1	0.840777	0.00331055	0.00718744	30	75	0.0133047	0.0290298
chr22:38511687-38512082	PLA2G6	chr22_38511856_38512081_-	chr22_38511688_38512081_-	0	COMP_3'SS_168	known	known	known	known	known	known	1.53088	-1.11103	0.783654	-0.670782	0.000128007	0.000128007	0.15625	0.722222	4	12	0.216346	1	0.84375	0.277778	26	4	1	0.329218
chr9:72939058-72961982	SMC5	chr9_72961565_72961981_+	chr9_72939059_72961981_+	0	COMP_5'SS_22506_CE	known	known	known	known	known	novel	-1.0037	2.13055	-0.464743	0.242134	5.22034e-14	4.51394e-09	0.192308	0.0704846	109	95	0.658683	0.193939	0.0129032	0.108639	3	82	0.0336134	0.275748
chr5:76717812-76722270	PDE8B	chr5_76717813_76722269_+	chr5_76721721_76722269_+	0	COMP_5'SS_-3908_CE	known	known	novel	known	known	known	1.04862	-0.278795	0.237353	-0.243305	2.64476e-05	0.0023097	0.0394366	0.11254	27	34	0.116183	0.353535	0.542169	0.410256	269	79	1	0.756695
chr20:33603941-33622926	TRPC4AP	chr20_33609159_33622925_-	chr20_33603942_33622925_-	0	COMP_3'SS_5217_CE	known	known	known	known	known	known	-0.442523	0.920371	-0.357587	0.0405646	1.75589e-12	0.000952774	0.385408	0.247592	485	256	1	0.642413	0.00761744	0.0191214	17	36	0.0235602	0.0641248
chr1:9796099-9801152	CLSTN1	chr1_9796100_9797555_-	chr1_9796100_9801151_-	0	COMP_5'SS_-3596_CE	known	known	known	known	known	known	-0.359108	0.441876	-0.202655	0.155066	2.18757e-05	5.14517e-08	0.144885	0.101173	295	206	0.580392	0.377737	0.0763305	0.118742	217	350	0.322485	0.477551
chr17:45646859-45656756	NPEPPS	chr17_45654526_45656755_+	chr17_45646860_45656755_+	0	COMP_5'SS_7666_CE	known	known	known	known	known	known	2.27244	-0.167602	0.185701	-0.154309	1.46849e-24	1.46849e-24	0.0174216	0.169043	14	82	0.0177305	0.203431	0.982578	0.830957	845	407	1	0.845691
chr8:145661800-145661941	TONSL	chr8_145661801_145661940_-	NA	NA	UNIDNT_COMP/RET_INTRON	known	known	known	NA	NA	NA	0.343621	NA	0.290803	NA	9.0266e-07	NA	0.176928	0.249476	295	356	0.709197	1	NA	NA	NA	NA	NA	NA
chr10:102822859-102824018	KAZALD1	chr10_102822860_102823962_+	chr10_102822860_102824017_+	0	COMP_3'SS_-55	known	known	known	known	known	known	-1.51286	0.184592	-0.212381	0.168556	4.99179e-07	4.99179e-07	0.206349	0.0454545	38	9	0.26	0.047619	0.793651	0.954545	149	209	0.831444	1
chr3:179065597-179069688	MFN1	chr3_179065598_179069687_+	chr3_179065598_179066632_+	0	COMP_3'SS_3055_CE	known	known	novel	known	known	known	1.6271	-0.125436	0.256748	-0.117888	1.61438e-14	1.77363e-12	0.026506	0.134892	21	74	0.0544554	0.311203	0.954217	0.841727	791	467	1	0.882112
chr17:7123515-7123923	ACADVL	chr17_7123516_7123922_+	chr17_7123516_7123782_+	0	COMP_3'SS_140	known	known	known	known	known	known	2.14719	-0.13937	0.152123	-0.130094	1.77827e-18	1.77827e-18	0.0169154	0.144809	16	52	0.0172065	0.169329	0.983085	0.855191	987	312	1	0.869906
chr6:30525226-30529611	PRR3	chr6_30526730_30529104_+	chr6_30525227_30529610_+	506	DUAL_COMP	novel	known	novel	known	known	known	2.0316	-0.140367	0.31459	-0.130961	0.000233154	0.202397	0.013245	0.10101	3	9	0.0425532	0.357143	0.569536	0.494949	171	48	1	0.869039
chr10:75504194-75506563	SEC24C	chr10_75506474_75506562_+	chr10_75504195_75506562_+	0	COMP_5'SS_2279_CE	known	known	known	known	known	known	0.58225	-0.373001	0.44136	-0.311335	3.38002e-11	1.61551e-29	0.149144	0.266977	121	400	0.55864	1	0.757946	0.521971	619	783	1	0.688665
chr13:115024872-115028354	CDC16	chr13_115024873_115027361_+	chr13_115024873_115028353_+	0	COMP_3'SS_-992	known	known	known	known	known	novel	-0.284771	1.3924	-0.247814	0.0508299	1.43393e-07	2.86142e-05	0.350418	0.26358	963	295	1	0.752186	0.00508906	0.0204809	13	22	0.0154525	0.0662824
chr11:93474893-93483512	C11orf54	chr11_93474894_93480467_+	chr11_93474894_93483511_+	0	COMP_3'SS_-3044_CE	known	known	known	known	known	known	-0.605186	0.459327	-0.454027	0.131019	9.01915e-06	0.0606818	0.226923	0.123894	117	69	1	0.545973	0.0480769	0.0761062	24	42	0.204918	0.335938
chr5:52285361-52337942	ITGA2	chr5_52285362_52322577_+	chr5_52322698_52337941_+	121	nonME_COMP/RET_INTRON	known	known	known	known	known	known	0.396073	-0.412749	0.327043	-0.338172	8.281e-06	4.85121e-05	0.387342	0.575581	305	98	0.672957	1	0.347951	0.230284	483	72	1	0.661828
chr19:42409187-42409912	ARHGEF1	chr19_42409188_42409326_+	chr19_42409188_42409911_+	0	COMP_3'SS_-585_CE	known	known	known	known	known	known	-0.473001	2.9158	-0.376871	0.700178	1.54141e-09	2.04666e-50	0.334031	0.208145	318	183	1	0.623129	0.0115183	0.21267	10	187	0.031339	0.731518
chr18:47799324-47799704	MBD1	chr18_47799325_47799493_-	chr18_47799325_47799703_-	0	COMP_5'SS_-210	novel	known	novel	known	known	known	1.99507	-0.237234	0.186545	-0.211193	1.22016e-07	4.81121e-05	0.00734214	0.0539846	4	41	0.0245098	0.211055	0.50514	0.398458	343	309	1	0.788807
chr5:176868053-176868738	GRK6	chr5_176868054_176868735_+	chr5_176868054_176868737_+	0	COMP_3'SS_-2	known	known	known	known	known	known	0.541463	-0.607702	0.418103	-0.455399	0.000527369	0.000527369	0.387931	0.666667	44	41	0.581897	1	0.612069	0.333333	70	20	1	0.544601
chr6:3002519-3006702	NQO2	chr6_3004885_3006701_+	chr6_3002520_3006701_+	0	COMP_5'SS_2365_CE	known	known	known	known	known	novel	1.29358	-1.99626	0.16439	-0.864158	1.4602e-11	3.12738e-16	0.0139826	0.0509784	28	98	0.0570866	0.221477	0.34507	0.046875	48	14	1	0.135842
chr5:65350778-65372144	ERBB2IP	chr5_65350779_65370851_+	chr5_65350779_65372143_+	0	COMP_3'SS_-1292_CE/RET_INTRON	known	known	known	known	known	known	-0.547918	0.84115	-0.421848	0.202581	6.18986e-14	2.44916e-07	0.446782	0.258308	360	170	1	0.578152	0.0618812	0.143505	49	94	0.131926	0.334507
chr15:91509882-91512754	PRC1	chr15_91512350_91512676_-	chr15_91509883_91512753_-	-77	DUAL_COMP/RET_INTRON	known	known	known	known	known	known	0.291025	-0.630958	0.252503	-0.467918	8.96184e-07	2.868e-06	0.229478	0.306995	368	473	0.747497	1	0.486339	0.258772	88	58	1	0.532082
chr1:146739176-146747017	CHD1L	chr1_146739177_146740440_+	chr1_146739177_146747016_+	0	COMP_3'SS_-6576_CE	known	known	known	known	known	known	-0.311857	3.11857	-0.267914	0.226035	5.46505e-06	3.52398e-19	0.35722	0.261516	662	175	1	0.732086	0.00269397	0.0609212	4	40	0.00825083	0.234286
chr18:1272511-1358727	LINC00470	chr18_1272512_1358726_-	chr18_1349622_1358726_-	0	COMP_3'SS_-77110_CE/RET_INTRON	known	known	known	known	novel	novel	2.41395	-1.10121	0.910539	-0.179259	3.30832e-12	0.101508	0.03125	0.349315	3	50	0.0894608	1	0.109375	0.0363636	6	3	0.259259	0.08
chr15:72542432-72543548	PARP6	chr15_72542433_72543185_-	chr15_72542433_72543547_-	0	COMP_5'SS_-362_CE	known	known	known	known	known	known	-0.584349	0.773113	-0.442532	0.538426	7.56731e-05	1.9557e-07	0.419608	0.233918	106	39	1	0.557468	0.207843	0.450292	52	76	0.461574	1
chr20:5931668-5932657	MCM8	chr20_5931669_5932656_+	chr20_5931723_5932656_+	0	COMP_5'SS_-54	known	known	known	known	known	known	-0.699105	0.228882	-0.245167	0.167589	0.000219894	0.0758297	0.126595	0.0629213	128	27	0.451049	0.205882	0.150147	0.188764	152	83	0.55036	0.717949
chr5:880003-884053	BRD9	chr5_881297_883469_-	chr5_880004_884052_-	-583	DUAL_COMP	novel	known	novel	known	known	known	1.04265	-0.847039	0.159229	-0.0319701	1.78248e-06	0.0791653	0.0347705	0.0986343	24	64	0.0737463	0.232975	0.0271248	0.0116279	14	5	0.0559701	0.024
chr10:283616-286833	ZMYND11	chr10_286051_286832_+	chr10_283617_286832_+	0	COMP_5'SS_2434_CE	known	known	known	known	known	known	-0.255802	3.22343	-0.225705	0.452304	2.2565e-05	7.77482e-32	0.602699	0.466667	401	181	1	0.774295	0.00728155	0.18287	5	78	0.0151515	0.467456
chr16:50100449-50102691	HEATR3	chr16_50100893_50102690_+	chr16_50100450_50102690_+	0	COMP_5'SS_443	novel	known	novel	known	known	known	1.3978	-0.49725	0.652198	-0.391799	3.00115e-05	0.0184639	0.0526316	0.212963	10	22	0.169231	0.821429	0.334928	0.203704	69	21	1	0.608201
chr4:119199946-119200262	SNHG8	chr4_119199947_119200261_+	chr4_119199947_119200120_+	0	COMP_3'SS_141	known	known	known	known	novel	novel	0.812656	-0.808667	0.206348	-0.0699457	0.000150462	0.0186195	0.0359937	0.0811258	22	97	0.151316	0.357664	0.029734	0.013245	18	15	0.124183	0.0542373
chr1:1684498-1685723	NADK	chr1_1684499_1685722_-	chr1_1685088_1685489_-	233	DUAL_COMP	known	known	novel	known	known	known	2.31006	-0.943769	0.403846	-0.610842	3.92031e-22	5.15573e-26	0.0126126	0.127072	13	68	0.0384615	0.442308	0.411712	0.160221	456	86	1	0.389158
chr8:75148843-75149443	JPH1	chr8_75148990_75149442_-	chr8_75148844_75149442_-	0	COMP_3'SS_146	known	novel	novel	known	novel	novel	-1.10818	0.848185	-0.669841	0.571809	2.14388e-06	3.48139e-06	0.5625	0.185714	44	12	1	0.330159	0.2875	0.671429	22	46	0.428191	1
chr15:50593564-50596163	GABPB1	chr15_50593565_50596162_-	chr15_50593565_50595125_-	0	COMP_5'SS_1037_CE	known	known	known	known	known	known	1.85228	-0.139941	0.214167	-0.130591	1.21199e-20	0.0010444	0.017418	0.111029	16	149	0.0354167	0.249584	0.533811	0.464101	520	626	1	0.869409
chr11:119180624-119181466	MCAM	chr11_119181176_119181465_-	chr11_119180625_119181465_-	0	COMP_3'SS_551_CE	known	known	known	known	known	known	-0.203397	1.40682	-0.208446	0.0619927	5.85472e-06	4.73004e-10	0.425175	0.346923	911	450	0.739659	0.531213	0.0182685	0.0745891	22	58	0.0186084	0.0806011
chr18:47799795-47799934	MBD1	chr18_47799841_47799933_-	chr18_47799796_47799933_-	0	COMP_3'SS_45	known	known	known	known	known	known	-0.420846	0.886199	-0.343509	0.315869	6.39109e-05	9.31462e-07	0.246696	0.161954	167	125	1	0.656491	0.051395	0.124679	34	96	0.171569	0.487437
chr6:31803227-31805013	C6orf48	chr6_31803228_31804200_+	chr6_31803228_31805012_+	0	COMP_3'SS_-812_CE	known	known	known	known	known	known	-1.41588	0.205396	-0.357111	0.185675	9.74498e-35	1.87692e-49	0.13202	0.0320427	267	71	0.456559	0.0994475	0.740394	0.909212	1502	2042	0.814325	1
chr12:12640120-12672796	DUSP16	chr12_12653616_12672795_-	chr12_12640121_12672795_-	0	COMP_3'SS_13495_CE	known	known	known	known	known	known	-0.222061	1.12693	-0.199133	0.0403969	3.23513e-08	5.3841e-06	0.411697	0.329714	710	910	1	0.800867	0.00926462	0.0285921	15	78	0.0188235	0.0592204
chr3:194309367-194325016	TMEM44	chr3_194310938_194313769_-	chr3_194309368_194325015_-	1570	DUAL_COMP	known	novel	novel	known	known	known	1.75556	-0.544526	0.787281	-0.419883	4.51723e-05	4.51723e-05	0.0806452	0.466667	4	13	0.0877193	0.875	0.919355	0.533333	56	15	1	0.580117
chr3:52584832-52595783	PBRM1	chr3_52588895_52595782_-	chr3_52584833_52595782_-	0	COMP_3'SS_4062_CE	known	known	known	known	known	known	-0.574967	1.95375	-0.4906	0.34557	0.000884331	3.15038e-08	0.287356	0.161702	74	37	0.882353	0.391753	0.0222222	0.15678	5	36	0.0566038	0.402174
chr4:41673610-41682023	LIMCH1	chr4_41673611_41678398_+	chr4_41673611_41682022_+	0	COMP_3'SS_-3624_CE	known	known	known	known	known	novel	-0.188156	1.17875	-0.171514	0.293979	9.41946e-08	4.4919e-42	0.296678	0.245794	1294	1080	1	0.828486	0.0235099	0.0764148	141	450	0.120543	0.414522
chr19:49458218-49458944	BAX	chr19_49458219_49458943_+	chr19_49458219_49458804_+	0	COMP_3'SS_139_CE	known	known	known	known	known	known	1.47231	-0.143173	0.150679	-0.133396	3.61851e-05	7.80273e-07	0.0192308	0.0838323	6	41	0.0402299	0.190909	0.912088	0.790419	331	395	1	0.866604
chr12:80199547-80201006	PPP1R12A	chr12_80199548_80199945_-	chr12_80199548_80201005_-	0	COMP_5'SS_-1060_CE	known	known	known	known	known	known	-0.495837	0.550086	-0.390939	0.4231	1.8171e-08	4.50164e-19	0.358273	0.21821	248	138	1	0.609061	0.332374	0.576138	230	366	0.5769	1
chr1:151297392-151299747	PI4KB	chr1_151297393_151299746_-	chr1_151297393_151298647_-	0	COMP_5'SS_1099_CE	known	known	known	known	known	known	1.05315	-0.340107	0.32967	-0.185357	0.000235346	0.0225516	0.0666667	0.191111	11	42	0.142857	0.472527	0.215743	0.153543	73	77	0.548148	0.362791
chr22:29115472-29121231	CHEK2	chr22_29120911_29121230_-	chr22_29115473_29120964_-	-53	DUAL_COMP	known	known	known	known	known	known	1.92512	-0.122796	0.326391	-0.115556	1.6227e-11	0.0395708	0.0222717	0.152695	9	50	0.0458716	0.372263	0.456777	0.403994	427	262	1	0.884444
chr2:27884254-27885046	SUPT7L	chr2_27884468_27885045_-	chr2_27884255_27885045_-	0	COMP_3'SS_213	known	known	known	known	known	known	1.11012	-0.196221	0.339937	-0.178169	5.24989e-09	0.0102309	0.0290581	0.0881834	28	99	0.150259	0.490196	0.272545	0.223986	271	253	1	0.821831
chr15:41021831-41023253	RAD51	chr15_41022172_41023252_+	chr15_41021832_41023252_+	0	COMP_5'SS_340	known	known	known	known	known	known	-0.21841	1.59652	-0.196204	0.22603	0.00042806	2.73872e-10	0.537988	0.432432	261	287	1	0.803796	0.0246407	0.121622	11	80	0.0504202	0.276451
chr16:16418790-16419165	PKD1P1,NPIPA7	chr16_16419098_16419164_+	chr16_16418791_16419164_+	0	COMP_5'SS_307_CE/RET_INTRON	known	known	known	known	known	novel	-0.614528	1.63363	-0.274897	0.0632845	4.83562e-08	3.05225e-05	0.156707	0.0847619	235	88	0.559242	0.284345	0.00464807	0.0238095	6	24	0.0165877	0.0798722
chr3:52727344-52727648	GNL3	chr3_52727345_52727423_+	chr3_52727560_52727647_+	137	nonME_COMP/RET_INTRON	known	known	known	known	known	known	-0.177333	0.142183	-0.257153	0.132537	9.90152e-10	9.90152e-10	0.484598	0.405851	1462	1206	0.940231	0.683079	0.515402	0.594149	1555	1766	0.867463	1
chr12:12707592-12715051	DUSP16	chr12_12707593_12713699_-	chr12_12707593_12715050_-	0	COMP_5'SS_-1351_CE	known	known	novel	known	known	novel	-1.81445	0.830547	-0.535829	0.140336	1.70162e-09	0.000224015	0.228261	0.0371901	41	8	0.617647	0.0818182	0.0810811	0.186047	20	63	0.0882353	0.228571
chr16:74662563-74666421	RFWD3	chr16_74664855_74666420_-	chr16_74662564_74666420_-	0	COMP_3'SS_2291_CE	known	known	known	known	known	novel	-0.32151	1.54827	-0.274947	0.513356	5.15356e-10	6.52638e-27	0.575397	0.417193	434	329	1	0.725053	0.0502646	0.23641	37	186	0.10585	0.619205
chr10:17686377-17726674	STAM	chr10_17686378_17702462_+	chr10_17686378_17726673_+	0	COMP_3'SS_-24211_CE	known	known	known	known	known	novel	-0.267677	2.02153	-0.234845	0.193288	1.80581e-06	5.0296e-12	0.586441	0.448718	345	279	1	0.765155	0.00898876	0.0678643	7	67	0.0274914	0.220779
chr12:70914046-70916304	RP11-588H23.3	chr12_70914047_70916303_+	chr12_70914708_70916303_+	0	COMP_5'SS_-661	known	known	known	known	known	known	0.671952	-0.712529	0.489289	-0.597059	6.86566e-05	0.0411627	0.348485	0.682353	22	57	0.510711	1	0.287879	0.141176	18	11	0.95	0.352941
chr3:194175120-194180200	ATP13A3	chr3_194177903_194180199_-	chr3_194175121_194180199_-	0	COMP_3'SS_2782_CE	known	known	known	known	known	novel	-0.193589	1.00936	-0.176004	0.00649974	1.32294e-06	0.140203	0.462563	0.38115	1006	549	1	0.823996	0.000895456	0.002457	3	7	0.00363967	0.0101394
chr15:25650648-25657055	UBE3A	chr15_25650649_25657054_-	chr15_25650649_25654234_-	0	COMP_5'SS_2820_CE	known	known	novel	known	known	known	1.11224	-0.222351	0.234498	-0.199366	0.000720906	0.0070087	0.0193424	0.0588235	9	34	0.102041	0.336538	0.443925	0.355422	189	176	1	0.800634
chr11:76169401-76174865	C11orf30	chr11_76169402_76174864_+	chr11_76169402_76170976_+	0	COMP_3'SS_3888_CE	known	known	novel	known	known	known	-0.846802	0.798082	-0.299412	0.549808	5.40934e-05	0.0250762	0.19375	0.0830769	61	26	0.48062	0.181208	0.277778	0.617021	4	28	0.450192	1
chr19:19758336-19758408	ATP13A1	chr19_19758337_19758407_-	NA	NA	UNIDNT_COMP/RET_INTRON	known	known	known	NA	NA	NA	-0.447207	NA	-0.294772	NA	1.80508e-09	NA	0.255169	0.163158	505	185	0.684709	0.389937	NA	NA	NA	NA	NA	NA
chr15:43461874-43473379	TMEM62	chr15_43461875_43473378_+	chr15_43470909_43473378_+	0	COMP_5'SS_-9034_CE	known	known	known	known	known	known	1.30284	-0.155043	0.278704	-0.143622	5.35654e-08	0.0819195	0.0422222	0.155367	18	54	0.087963	0.366667	0.422222	0.361582	189	127	1	0.856378
chr20:47897106-47905582	ZFAS1	chr20_47897107_47905581_+	chr20_47897501_47905581_+	0	COMP_5'SS_-394_CE	known	known	known	known	known	known	0.42615	-0.550487	0.346982	-0.408698	8.26061e-41	7.37034e-38	0.183585	0.281134	934	2866	0.653018	1	0.177695	0.102471	904	1044	0.866029	0.45733
chr11:28110267-28112956	KIF18A	chr11_28112274_28112955_-	chr11_28110268_28112955_-	0	COMP_3'SS_2006_CE	known	known	known	known	known	novel	-0.573812	2.29135	-0.436626	0.876846	1.10169e-10	3.86914e-36	0.385057	0.216931	267	122	1	0.563374	0.0258621	0.255732	17	144	0.0708661	0.947712
chr11:65402918-65403000	PCNXL3	chr11_65402919_65402999_+	NA	NA	UNIDNT_COMP/RET_INTRON	known	known	known	NA	NA	NA	-0.505095	NA	-0.396552	NA	1.58992e-06	NA	0.171477	0.103478	201	121	1	0.603448	NA	NA	NA	NA	NA	NA
chr12:57058583-57065533	PTGES3	chr12_57058584_57059987_-	chr12_57058584_57065532_-	0	COMP_5'SS_-5545_CE	known	known	known	known	known	novel	-0.177651	1.49775	-0.162766	0.0363982	4.87837e-24	2.77129e-31	0.271563	0.227362	5131	4629	1	0.837234	0.00165901	0.00741844	55	263	0.0100071	0.0464053
chr1:51822517-51829538	EPS15	chr1_51822518_51826842_-	chr1_51827027_51829537_-	-185	nonME_COMP/RET_INTRON	known	known	known	known	known	known	0.244636	-0.346418	0.217011	-0.292783	0.000172313	2.91688e-05	0.464455	0.593182	195	260	0.782989	1	0.381757	0.269985	225	178	1	0.707217
chr12:95645846-95660133	VEZT	chr12_95656857_95660132_+	chr12_95645847_95660132_+	0	COMP_5'SS_11010_CE	known	known	known	known	known	known	-0.166462	1.41637	-0.153345	0.226709	4.62022e-11	2.90946e-07	0.955083	0.808625	403	299	1	0.846655	0.0307329	0.126685	12	46	0.0634146	0.290123
chr20:62505168-62520543	TPD52L2	chr20_62505169_62520542_+	chr20_62505169_62507168_+	0	COMP_3'SS_13374_CE	known	known	novel	known	known	known	3.4516	-0.194411	0.176383	-0.17668	1.53448e-30	2.09076e-07	0.00066313	0.0209223	3	97	0.00543478	0.181818	0.298118	0.245447	1314	848	1	0.82332
chr8:52746248-52758221	PCMTD1	chr8_52746249_52752006_-	chr8_52746249_52758220_-	0	COMP_5'SS_-6214_CE/RET_INTRON	known	known	known	known	known	known	1.96697	-0.352852	0.186124	-0.297319	2.89848e-09	7.30433e-05	0.0124031	0.08867	7	35	0.025641	0.211765	0.403101	0.283251	259	114	1	0.702681
chr5:137290064-137295305	FAM13B	chr5_137290065_137295304_-	chr5_137292231_137295304_-	0	COMP_3'SS_-2166_CE	known	known	known	known	known	known	0.456733	-0.414913	0.366651	-0.184627	5.5415e-05	0.0175868	0.158014	0.249489	139	121	0.633349	1	0.120767	0.0797546	106	38	0.469298	0.284672
chr17:27422076-27424241	MYO18A	chr17_27422077_27423778_-	chr17_27423933_27424240_-	-155	nonME_COMP/RET_INTRON	known	known	known	known	known	known	-0.276494	0.271812	-0.241562	0.238002	0.000636386	5.37129e-05	0.365854	0.277477	314	153	1	0.758438	0.440497	0.578082	247	210	0.761998	1
chr16:31102662-31105878	RP11-196G11.1,VKORC1	chr16_31102663_31105877_-	chr16_31104742_31105877_-	0	COMP_3'SS_-2079_CE	known	known	known	known	known	known	0.594525	-0.0760388	0.201143	-0.0732197	1.11415e-13	4.76173e-09	0.0932621	0.169007	226	324	0.205616	0.406758	0.877568	0.813313	2135	1563	1	0.92678
chr8:145668188-145669563	TONSL	chr8_145668189_145668520_-	chr8_145668189_145669562_-	0	COMP_5'SS_-1042_CE	known	known	known	known	known	novel	-0.468741	1.82309	-0.374211	0.403922	1.25718e-05	7.3122e-05	0.542005	0.339181	199	57	1	0.625789	0.012987	0.080402	4	15	0.0666667	0.470588
chr11:66133661-66133902	SLC29A2	chr11_66133702_66133901_-	chr11_66133662_66133901_-	0	COMP_3'SS_40	known	known	known	known	known	known	-0.503252	0.782336	-0.395438	0.32121	1.40662e-08	2.92263e-08	0.199711	0.120737	413	130	1	0.604562	0.0434153	0.0949309	89	102	0.229592	0.550802
chr11:376350-376421	B4GALNT4	chr11_376351_376420_+	NA	NA	UNIDNT_COMP/RET_INTRON	known	known	known	NA	NA	NA	-0.879289	NA	-0.350678	NA	2.78276e-09	NA	0.205245	0.0851927	179	41	0.555556	0.204878	NA	NA	NA	NA	NA	NA
chr1:207510753-207532891	CD55	chr1_207510754_207532890_+	chr1_207512762_207532890_+	0	COMP_5'SS_-2008_CE	known	known	novel	known	known	known	3.24207	-0.0443216	0.157759	-0.0433537	0	2.4308e-112	0.00202343	0.0517724	51	1626	0.00608828	0.163847	0.968481	0.926494	24888	29115	1	0.956646
chr3:4716904-4718298	ITPR1	chr3_4716932_4718297_+	chr3_4716905_4718297_+	0	COMP_5'SS_27/RET_INTRON	known	known	known	known	known	known	0.952185	-0.482515	0.385718	-0.187242	1.19075e-21	3.73753e-08	0.0784012	0.203166	101	307	0.217021	0.60274	0.199846	0.123351	259	186	0.553191	0.365949
chr10:123971222-123974906	TACC2	chr10_123972892_123974905_+	chr10_123971223_123974905_+	0	COMP_5'SS_1669_CE	known	known	known	known	known	known	-0.965426	0.113987	-0.255645	0.10773	1.92942e-09	0.0415751	0.108216	0.0412111	107	48	0.389892	0.134247	0.352705	0.39529	351	469	0.89227	1
chr2:178077532-178080267	HNRNPA3	chr2_178077599_178080266_+	chr2_178077533_178080266_+	0	COMP_5'SS_66	known	known	known	known	known	known	0.193784	-0.396111	0.160317	-0.00600033	1.81354e-14	0.0187262	0.133571	0.162132	2890	2508	0.616944	0.777261	0.00489743	0.00329564	105	50	0.0196953	0.013695
chr16:10855330-10861806	NUBP1	chr16_10855716_10861805_+	chr16_10855331_10861805_+	0	COMP_5'SS_385	known	known	known	known	known	known	-0.18408	2.61627	-0.168131	0.165713	4.79425e-26	3.36805e-14	0.971642	0.808279	650	741	1	0.831869	0.00597015	0.0816993	3	74	0.012012	0.177725
chr10:69882096-69902697	MYPN	chr10_69895269_69902696_+	chr10_69882097_69902696_+	0	COMP_5'SS_13172_CE	novel	known	novel	known	known	known	2.40121	-0.515759	0.30202	-0.402953	1.71806e-11	3.48331e-12	0.00462963	0.0510949	5	34	0.028169	0.330189	0.314923	0.188024	592	156	1	0.597047
chr19:55558855-55559697	CTC-550B14.6,RDH13	chr19_55558856_55559413_-	chr19_55558856_55559696_-	0	COMP_5'SS_-283/RET_INTRON	known	known	known	known	known	known	1.52318	-0.373841	0.368554	-0.311914	4.36908e-14	5.03581e-05	0.04	0.183471	18	110	0.0863636	0.454918	0.374737	0.257851	177	155	1	0.688086
chr21:44317156-44328974	NDUFV3	chr21_44324386_44328973_+	chr21_44317157_44328973_+	0	COMP_5'SS_7229_CE	known	known	known	known	known	known	-0.650305	0.081103	-0.258415	0.0779013	6.98327e-09	6.10501e-05	0.195481	0.102019	198	95	0.485366	0.22695	0.800589	0.868225	814	816	0.922099	1
chr6:166338146-166362743	PDE10A,LINC00473	chr6_166362093_166362742_-	chr6_166338147_166362742_-	0	COMP_3'SS_23946_CE	known	novel	novel	known	novel	novel	-0.509496	0.396134	-0.399202	0.327083	4.26868e-06	0.0318304	0.487633	0.292969	137	74	1	0.600798	0.475	0.705882	18	35	0.672917	1
chr19:19101957-19105175	SUGP2	chr19_19104549_19105174_-	chr19_19101958_19105174_-	0	COMP_3'SS_2591_CE	known	known	known	known	known	known	-0.541747	1.15544	-0.418269	0.685082	1.99216e-21	5.76075e-45	0.608084	0.353741	345	311	1	0.581731	0.273381	0.868102	37	644	0.314918	1
chr1:52826803-52827185	CC2D1B	chr1_52826804_52827149_-	chr1_52826804_52827184_-	0	COMP_5'SS_-35	known	known	known	known	known	known	1.33604	-0.297754	0.312169	-0.257516	2.36375e-05	0.0108802	0.0442478	0.168317	9	33	0.0925926	0.404762	0.486726	0.361386	109	72	1	0.742484
chr6:7402930-7403050	RIOK1	chr6_7402948_7403049_+	chr6_7402931_7403049_+	0	COMP_5'SS_17/RET_INTRON	known	known	known	novel	known	novel	-0.202299	1.79674	-0.183149	0.0495657	7.85458e-06	2.82694e-05	0.57619	0.470662	604	376	1	0.816851	0.0047619	0.0287141	4	22	0.00956023	0.059126
chr3:14176731-14180680	TMEM43,RP11-434D12.1	chr3_14177408_14180679_+	chr3_14176732_14177306_+	-102	nonME_COMP/RET_INTRON	known	known	known	known	known	known	0.357639	-0.283223	0.300675	-0.246648	2.36822e-05	2.36822e-05	0.364542	0.521277	182	146	0.699325	1	0.635458	0.478723	318	134	1	0.753352
chrX:107938150-107939527	COL4A5	chrX_107938669_107939526_+	chrX_107938151_107939526_+	0	COMP_5'SS_518_CE	known	known	known	known	known	known	-0.241162	1.61801	-0.214286	0.371429	0.000193934	2.70535e-22	0.410721	0.322709	1110	161	1	0.785714	0.0288355	0.145418	77	72	0.0791878	0.450617
chr1:169346216-169349719	BLZF1	chr1_169347767_169349718_+	chr1_169346217_169349718_+	0	COMP_5'SS_1550_CE	known	known	known	known	known	novel	-0.263118	0.957222	-0.231349	0.0193452	4.61206e-06	0.15977	0.563609	0.433219	380	252	1	0.768651	0.00591716	0.015411	3	8	0.0119048	0.03125
chr1:39907968-39908084	MACF1	chr1_39907992_39908083_+	chr1_39907969_39908083_+	0	COMP_5'SS_23/RET_INTRON	known	known	known	novel	known	novel	-0.295746	0.914402	-0.256024	0.0155302	0.000775607	0.236025	0.358223	0.266509	378	112	1	0.743976	0.00378072	0.00943396	3	3	0.0104439	0.025974
chr12:6677087-6677373	NOP2	chr12_6677088_6677304_-	chr12_6677088_6677372_-	0	COMP_5'SS_-68	known	known	known	known	known	known	0.38543	-0.265463	0.319842	-0.23315	1.90837e-14	2.56255e-15	0.319853	0.470263	347	679	0.680158	1	0.670956	0.514523	729	743	1	0.76685
chr8:144663323-144663456	EEF1D	chr8_144663324_144663398_-	chr8_144663324_144663455_-	0	COMP_5'SS_-57/RET_INTRON	known	known	known	known	known	known	-0.353267	2.4324	-0.297611	0.830015	0	3.45845952088873e-323	0.970259	0.681499	4762	2817	1	0.702389	0.0268894	0.306167	131	1265	0.0552995	0.885315
chr7:44621404-44621653	TMED4	chr7_44621422_44621645_-	chr7_44621405_44621652_-	-7	DUAL_COMP	known	known	known	known	known	known	0.203264	-0.588456	0.183937	-0.00370615	1.34902e-10	0.277779	0.26994	0.330783	1566	1296	0.816063	1	0.00275624	0.00153022	15	5	0.00830737	0.00460123
chr9:130672336-130674547	ST6GALNAC4	chr9_130672807_130674546_-	chr9_130672337_130674546_-	0	COMP_3'SS_470	known	known	known	known	known	known	1.01639	-0.207066	0.352457	-0.187034	1.78434e-06	0.0636544	0.0736607	0.20354	32	45	0.158654	0.511111	0.397321	0.323009	177	72	1	0.812966
chr19:50361683-50362100	AC018766.5	chr19_50361883_50362099_-	chr19_50361684_50362099_-	0	COMP_3'SS_199	known	known	known	known	known	known	-1.21109	1.62212	-0.702128	0.802521	2.21234e-06	3.83769e-08	0.714286	0.212766	29	9	1	0.297872	0.142857	0.723404	5	33	0.197479	1
chr3:49929270-49932880	MST1R	chr3_49932806_49932879_-	chr3_49929271_49932879_-	0	COMP_3'SS_3535_CE/RET_INTRON	known	known	known	known	known	known	-0.547062	1.46871	-0.421353	0.81993	3.16934e-11	3.16934e-11	0.888087	0.513889	245	36	1	0.578647	0.111913	0.486111	30	34	0.126016	0.945946
chr15:67529157-67546897	AAGAB	chr15_67529158_67546561_-	chr15_67529158_67546896_-	0	COMP_5'SS_-335	novel	known	novel	known	known	known	0.946636	-0.0820861	0.180493	-0.0788074	7.17929e-06	0.000147147	0.0477816	0.123134	27	65	0.100358	0.280851	0.921502	0.848881	539	454	1	0.921193
chr14:73763992-73789838	NUMB	chr14_73763993_73783097_-	chr14_73763993_73789837_-	0	COMP_5'SS_-6740_CE/RET_INTRON	known	known	known	known	known	known	-0.920863	0.709878	-0.601825	0.508296	5.93829e-15	2.5719e-26	0.408304	0.162577	235	52	1	0.398175	0.352941	0.717791	203	233	0.491704	1
chr20:49520537-49545188	ADNP	chr20_49521386_49545187_-	chr20_49520538_49545187_-	0	COMP_3'SS_848	known	known	known	known	known	known	-0.901476	0.211521	-0.420756	0.190647	3.43247e-06	3.29061e-09	0.174479	0.0708333	66	33	0.650485	0.22973	0.703125	0.86875	269	416	0.809353	1
chrX:44918710-44920569	KDM6A	chrX_44920009_44920568_+	chrX_44918711_44920568_+	0	COMP_5'SS_1298_CE	known	known	known	known	known	known	-0.721629	2.31471	-0.516975	0.901205	0.0005501	5.78569e-17	0.216216	0.105072	55	28	0.875	0.358025	0.060241	0.609756	4	74	0.0987952	1
chr7:102715857-102724129	ARMC10	chr7_102715858_102724128_+	chr7_102715858_102716223_+	0	COMP_3'SS_7905_CE	known	known	known	known	known	known	-0.552895	0.504173	-0.302252	0.204089	1.08342e-05	0.0325377	0.138922	0.0799194	115	118	0.655367	0.353116	0.0809717	0.134058	19	73	0.27027	0.474359
chr19:16973369-16974491	SIN3B	chr19_16973370_16973694_+	chr19_16973370_16974490_+	0	COMP_3'SS_-796_CE/RET_INTRON	known	known	known	known	known	known	0.816127	-0.0673615	0.429579	-0.0651428	5.09893e-08	0.165412	0.172131	0.389313	41	101	0.207921	0.6375	0.845	0.789954	168	172	1	0.934857
chr10:70962274-70962623	SUPV3L1	chr10_70962275_70962622_+	chr10_70962469_70962622_+	0	COMP_5'SS_-194/RET_INTRON	known	known	known	novel	known	novel	-0.34755	2.14614	-0.293583	0.08604	2.03395e-10	1.52138e-13	0.27223	0.192308	596	449	1	0.706417	0.00364797	0.0311966	7	72	0.0110345	0.0970745
chr19:16488064-16503115	EPS15L1	chr19_16488065_16495939_-	chr19_16488065_16503114_-	0	COMP_5'SS_-7175_CE/RET_INTRON	known	known	known	known	known	novel	-0.612526	0.550625	-0.45802	0.0890269	0.000203392	0.288741	0.485549	0.263158	83	29	1	0.54198	0.0404624	0.0701754	6	7	0.101449	0.190476
chr2:191069957-191077682	HIBCH	chr2_191069958_191073605_-	chr2_191069958_191077681_-	0	COMP_5'SS_-4076_CE	known	known	known	known	known	known	-0.67336	1.31014	-0.490008	0.730219	1.83027e-24	1.83027e-24	0.846715	0.431818	231	113	1	0.509992	0.153285	0.568182	41	149	0.269781	1
chr5:137281685-137284644	FAM13B	chr5_137282000_137284643_-	chr5_137281686_137284643_-	0	COMP_3'SS_314_CE	known	known	known	known	known	known	-1.89025	0.735571	-0.68649	0.520768	1.5133e-26	1.9779e-14	0.279762	0.0422535	140	20	0.774725	0.0882353	0.206349	0.430584	103	213	0.479232	1
chr6:32942541-32943161	BRD2	chr6_32942542_32943160_+	chr6_32942542_32942797_+	0	COMP_3'SS_363_CE	known	known	known	known	known	known	-0.173772	0.177108	-0.159511	0.0665663	6.7251e-08	0.00266593	0.329876	0.277257	1112	1802	1	0.840489	0.106402	0.127018	358	825	0.273212	0.339778
chr6:116892817-116901458	RWDD1	chr6_116895334_116901457_+	chr6_116892818_116901457_+	0	COMP_5'SS_2516_CE	known	known	known	known	known	known	-0.702475	0.272912	-0.504642	0.23884	1.18215e-13	4.15301e-14	0.235023	0.116421	254	133	1	0.495358	0.488034	0.641172	570	787	0.76116	1
chr2:135703715-135705306	CCNT2	chr2_135704035_135705305_+	chr2_135703716_135705305_+	0	COMP_5'SS_319/RET_INTRON	known	known	known	known	known	known	1.12877	-1.09861	0.676568	-0.666667	1.36592e-18	2.18899e-19	0.233333	0.721429	41	100	0.323432	1	0.75	0.25	134	34	1	0.333333
chr17:65871135-65887960	BPTF	chr17_65871136_65887959_+	chr17_65882432_65887959_+	0	COMP_5'SS_-11296_CE	known	known	known	known	known	known	-0.679864	0.261924	-0.493314	0.230431	9.21779e-05	0.0223714	0.230594	0.116838	100	33	1	0.506686	0.296875	0.385768	113	102	0.769569	1
chr16:3824693-3828012	CREBBP	chr16_3824694_3828011_-	chr16_3824694_3827613_-	0	COMP_5'SS_398_CE	known	known	known	known	known	known	1.51816	-0.242008	0.423182	-0.21495	3.15703e-13	0.00429911	0.0450237	0.205479	18	89	0.0940594	0.517241	0.447867	0.351598	188	153	1	0.78505
chr16:3535060-3535467	NAA60,LA16c-306E5.3	chr16_3535083_3535466_+	chr16_3535061_3535466_+	0	COMP_5'SS_22	known	known	known	known	known	known	0.381461	-0.230981	0.375225	-0.206245	3.51811e-06	3.51811e-06	0.307522	0.450342	138	262	0.444089	0.819315	0.692478	0.549658	312	320	1	0.793755
chrX:130939064-130964320	RP11-453F18__B.1	chrX_130939065_130959249_-	chrX_130959393_130964319_-	-144	nonME_COMP/RET_INTRON	known	known	known	known	known	known	-0.646096	0.252054	-0.475912	0.222798	0.000601219	0.000223197	0.291946	0.153005	86	27	1	0.524088	0.611336	0.786585	150	128	0.777202	1
chr2:85823771-85824227	RNF181	chr2_85824054_85824226_+	chr2_85823772_85824075_+	21	DUAL_COMP	known	known	known	known	known	known	-0.172983	0.655512	-0.158848	0.0258881	6.09678e-08	0.0256486	0.458042	0.385283	1178	1109	1	0.841152	0.0116208	0.0223831	18	33	0.0236025	0.0494905
chr10:97446915-97452677	TCTN3	chr10_97447476_97452676_-	chr10_97446916_97452676_-	0	COMP_3'SS_560_CE	known	known	known	known	known	known	-0.214017	3.9731	-0.192665	0.470807	3.56483e-06	6.04164e-82	0.367641	0.296809	842	492	1	0.807335	0.00261666	0.139073	5	230	0.00745342	0.478261
chr17:74085400-74087224	EXOC7	chr17_74085401_74087223_-	chr17_74086478_74087223_-	0	COMP_3'SS_-1077_CE	known	known	known	known	known	known	0.708217	-0.419624	0.507479	-0.363324	8.48787e-09	0.0020442	0.125	0.253796	103	116	0.492521	1	0.194712	0.127983	161	58	0.89011	0.526786
chr2:112824643-112834769	TMEM87B	chr2_112824644_112834768_+	chr2_112824644_112832488_+	0	COMP_3'SS_2280_CE	known	known	known	known	known	known	2.81745	-0.308433	0.387382	-0.265403	1.54356e-12	0.0109516	0.00589971	0.0987261	3	30	0.0205128	0.407895	0.387097	0.28436	167	59	1	0.734597
chr20:24944657-24950162	APMAP	chr20_24944658_24949527_-	chr20_24944658_24950161_-	0	COMP_5'SS_-634	known	known	known	known	known	known	-0.306163	2.27993	-0.317594	0.0731551	1.88755e-06	3.47105e-11	0.244625	0.180109	511	296	0.986513	0.668919	0.00202156	0.0197628	5	44	0.00821918	0.0813743
chr4:185686078-185687776	ACSL1	chr4_185686079_185687775_-	chr4_185686079_185687044_-	0	COMP_5'SS_731	known	known	novel	known	known	known	1.45491	-0.4669	0.226981	-0.341922	7.70096e-05	0.00174389	0.0247934	0.106218	5	40	0.0722892	0.29927	0.297521	0.186528	71	71	0.86747	0.525547
chrX:19560310-19568092	SH3KBP1	chrX_19560311_19564039_-	chrX_19560311_19568091_-	0	COMP_5'SS_-4052_CE	known	known	known	known	known	novel	-0.440847	1.25269	-0.356509	0.273007	2.80394e-07	1.49649e-11	0.333333	0.214497	277	144	1	0.643491	0.0278276	0.0973896	30	96	0.111913	0.384921
chr4:76587232-76649460	G3BP2	chr4_76587233_76649459_-	chr4_76587233_76649239_-	0	COMP_5'SS_220_CE	known	known	known	known	known	known	1.06717	-0.901162	0.65602	-0.593902	1.34844e-12	0.00532009	0.227027	0.66	41	65	0.34398	1	0.221622	0.09	40	8	1	0.406098
chr17:45247407-45258928	CDC27	chr17_45247408_45258927_-	chr17_45249430_45258927_-	0	COMP_3'SS_-2022_CE	known	known	known	known	known	known	1.49383	-0.153807	0.253365	-0.142563	3.66797e-11	9.66968e-14	0.0303514	0.135189	18	67	0.0629139	0.316279	0.955272	0.819085	597	411	1	0.857437
chr1:161134731-161134819	USP21	chr1_161134732_161134818_+	NA	NA	UNIDNT_COMP/RET_INTRON	known	known	known	NA	NA	NA	-0.275116	NA	-0.240516	NA	7.13323e-05	NA	0.393682	0.298995	323	237	1	0.759484	NA	NA	NA	NA	NA	NA
chr2:97530616-97530941	SEMA4C	chr2_97530617_97530700_-	chr2_97530852_97530940_-	-152	nonME_COMP/RET_INTRON	known	known	known	known	known	known	-0.497012	0.295243	-0.353104	0.25565	2.74051e-07	7.41492e-07	0.18735	0.113973	233	145	0.821053	0.467949	0.298165	0.400571	324	420	0.74435	1
chr1:247040382-247040460	AHCTF1	chr1_247040383_247040459_-	NA	NA	UNIDNT_COMP/RET_INTRON	known	known	known	NA	NA	NA	-0.167994	NA	-0.154641	NA	6.67042e-06	NA	0.533384	0.450901	702	775	1	0.845359	NA	NA	NA	NA	NA	NA
chr11:111656817-111657188	ALG9	chr11_111656818_111657125_-	chr11_111656818_111657187_-	0	COMP_5'SS_-62	known	known	known	novel	known	novel	-0.288215	0.701069	-0.250399	0.416378	6.37223e-06	6.37223e-06	0.80226	0.601375	141	174	1	0.749601	0.19774	0.398625	34	115	0.246479	0.662857
chr19:50511082-50519281	VRK3	chr19_50511083_50512492_-	chr19_50511083_50519280_-	0	COMP_5'SS_-6788_CE	known	known	known	known	known	known	-0.666959	1.06171	-0.486733	0.654135	1.01844e-27	1.01844e-27	0.795322	0.408213	271	168	1	0.513267	0.204678	0.591787	69	244	0.345865	1
chr6:76312291-76333616	SENP6	chr6_76332574_76333615_+	chr6_76312292_76333615_+	0	COMP_5'SS_20282_CE	known	known	known	known	known	novel	-0.655333	0.688367	-0.223589	0.0984689	1.62573e-05	0.0189342	0.126008	0.0654321	124	52	0.441696	0.218107	0.077551	0.154362	18	22	0.0840708	0.18254
chr2:234181697-234183322	ATG16L1	chr2_234182423_234183321_+	chr2_234181698_234183321_+	0	COMP_5'SS_725_CE	known	known	known	known	known	known	-0.313623	0.507899	-0.269205	0.51822	0.000123437	0.000123437	0.710843	0.519481	117	119	1	0.730795	0.289157	0.480519	47	110	0.40678	0.925
chr4:186267803-186274639	SNX25	chr4_186267804_186272598_+	chr4_186267804_186274638_+	0	COMP_3'SS_-2040_CE	known	known	known	known	known	known	-0.440704	1.75048	-0.356417	0.249375	5.19488e-07	3.85975e-12	0.329835	0.212276	219	165	1	0.643583	0.017991	0.103581	11	80	0.0528634	0.302239
chr6:145142153-145148747	UTRN	chr6_145148522_145148746_+	chr6_145142154_145148746_+	0	COMP_5'SS_6368_CE	known	known	known	known	known	known	-0.52348	1.24535	-0.43662	0.712159	0.000462973	2.16018e-11	0.306889	0.181818	146	39	1	0.56338	0.0645161	0.224138	39	64	0.287841	1
chr18:2563857-2567511	METTL4	chr18_2563858_2567510_-	chr18_2563858_2566819_-	0	COMP_5'SS_691	known	known	known	known	known	known	-2.35619	0.216723	-0.438296	0.194847	4.2707e-11	0.0127853	0.188406	0.0178571	38	4	0.47561	0.0373134	0.483092	0.6	99	167	0.805153	1
chr1:47119538-47124359	ATPAF1	chr1_47119539_47123798_-	chr1_47119539_47124358_-	0	COMP_5'SS_-560_CE	known	known	known	known	known	novel	-0.231815	1.56474	-0.206907	0.0312676	1.68973e-07	0.000111983	0.318728	0.252781	821	658	1	0.793093	0.00232648	0.0111239	5	28	0.0070922	0.0383598
chr14:65390843-65398856	CHURC1,CHURC1-FNTB,FNTB	chr14_65392798_65398855_+	chr14_65390844_65398855_+	0	COMP_5'SS_1954_CE	known	known	known	known	known	known	-0.367963	1.06675	-0.307857	0.516634	1.50883e-38	1.50883e-38	0.860936	0.59589	680	695	1	0.692143	0.139064	0.40411	109	471	0.161527	0.678161
chr9:123220899-123230138	CDK5RAP2	chr9_123222945_123230137_-	chr9_123220900_123230137_-	0	COMP_3'SS_2045_CE	known	known	known	known	known	known	-0.424582	1.58217	-0.345957	0.354809	3.37409e-06	1.09915e-11	0.338785	0.22158	289	114	1	0.654043	0.0233645	0.11368	19	58	0.0727273	0.427536
chr12:31451157-31478770	FAM60A	chr12_31451158_31457919_-	chr12_31451158_31478769_-	0	COMP_5'SS_-20850_CE	novel	known	novel	novel	known	novel	-0.340008	0.54737	-0.288235	0.0262286	0.000183481	0.0344668	0.416667	0.296569	209	120	1	0.711765	0.0328358	0.0567633	21	46	0.0339506	0.0601793
chr1:151209238-151211606	PIP5K1A	chr1_151210741_151211605_+	chr1_151209239_151211605_+	0	COMP_5'SS_1502_CE	known	known	known	known	known	known	-0.20587	3.18349	-0.186061	0.167402	4.67032e-06	1.73049e-28	0.440664	0.358673	530	702	1	0.813939	0.0033195	0.080102	3	156	0.00665557	0.174058
chr4:166024247-166033899	TMEM192	chr4_166032831_166033898_-	chr4_166024248_166033898_-	0	COMP_3'SS_8583_CE	known	known	known	known	known	known	0.556876	-0.289876	0.340256	-0.251644	5.02646e-05	8.63399e-06	0.145604	0.254111	52	169	0.339744	0.68	0.448454	0.335603	260	344	1	0.748356
chr20:60897504-60898512	LAMA5	chr20_60897814_60898511_-	chr20_60897505_60898511_-	0	COMP_3'SS_309_CE	known	known	known	known	known	novel	-0.515241	0.667216	-0.349537	0.0957949	2.08245e-05	0.0126767	0.165419	0.0988142	220	74	0.8125	0.462963	0.0209581	0.0408432	27	30	0.0955631	0.191358
chr2:74072014-74072294	STAMBP	chr2_74072015_74072293_+	chr2_74072163_74072293_+	0	COMP_5'SS_-148/RET_INTRON	known	known	known	known	known	known	-0.427072	0.72489	-0.347583	0.133448	4.56218e-09	0.00218526	0.56682	0.369803	245	168	1	0.652417	0.0529954	0.109409	22	49	0.11165	0.245098
chr16:88798317-88799686	PIEZO1	chr16_88799140_88799685_-	chr16_88798318_88798742_-	398	nonME_COMP/RET_INTRON	known	known	known	known	known	known	-0.256667	0.291677	-0.226374	0.25299	2.37178e-12	2.03421e-12	0.285736	0.221053	1888	755	1	0.773626	0.23052	0.30859	1067	739	0.74701	1
chrX:71708890-71715006	HDAC8	chrX_71708891_71710778_-	chrX_71708891_71715005_-	0	COMP_5'SS_-4227_CE	known	known	known	known	known	known	-0.418252	1.53207	-0.341803	0.783912	5.83166e-12	1.49993e-23	0.751613	0.494709	232	186	1	0.658197	0.0903226	0.417989	27	157	0.216088	1
chr5:140966763-140998365	DIAPH1	chr5_140966764_140967790_-	chr5_140966764_140998364_-	0	COMP_5'SS_-30574_CE	known	known	known	known	known	known	-0.371532	1.9774	-0.310323	0.861571	3.74245e-07	2.46933e-40	0.54212	0.373887	398	125	1	0.689677	0.0529891	0.382789	38	128	0.138429	1
chr8:145535929-145537197	HSF1	chr8_145536397_145537196_+	chr8_145535930_145537196_+	0	COMP_5'SS_467_CE	known	known	known	known	known	known	-1.19226	0.229927	-0.389997	0.205408	7.35953e-09	7.00747e-09	0.207763	0.0630631	90	20	0.52907	0.139073	0.687215	0.864865	300	287	0.794592	1
chr20:33303168-33320363	NCOA6	chr20_33303169_33315062_-	chr20_33303169_33320362_-	0	COMP_5'SS_-5300_CE	known	known	known	known	known	novel	-0.192659	1.52233	-0.175237	0.0691374	0.000439499	0.00107218	0.608696	0.50203	265	370	1	0.824763	0.00915332	0.0419486	3	30	0.0184332	0.0875706
chr11:118779363-118795947	BCL9L	chr11_118789588_118795946_-	chr11_118779364_118795946_-	0	COMP_3'SS_10224_CE	known	novel	novel	known	known	known	-0.228974	0.794055	-0.204651	0.557778	4.31805e-05	3.94929e-05	0.842105	0.669767	175	143	1	0.795349	0.138756	0.306977	28	65	0.322222	0.88
chr4:57138657-57173701	KIAA1211	chr4_57138658_57173700_+	chr4_57138658_57164379_+	0	COMP_3'SS_9321_CE	known	known	novel	known	known	known	0.746088	-0.445127	0.525782	-0.359257	5.87111e-05	0.0146976	0.204225	0.430657	28	58	0.474218	1	0.387324	0.248175	54	33	1	0.640743
chr5:141318324-141319071	KIAA0141	chr5_141318469_141319070_+	chr5_141318325_141319070_+	0	COMP_5'SS_144	known	known	known	known	known	novel	-1.42148	0.458308	-0.797214	0.367647	5.25626e-05	0.00208957	0.289062	0.0697674	36	5	0.973684	0.176471	0.375	0.593023	47	50	0.632353	1
chr10:73975895-73990124	ANAPC16	chr10_73983814_73990123_+	chr10_73975896_73990123_+	0	COMP_5'SS_7918_CE	known	known	known	known	known	novel	-0.195518	0.27674	-0.177591	0.241748	7.77253e-09	0.00096852	0.427986	0.351979	1461	817	1	0.822409	0.146034	0.192593	242	233	0.758252	1
chr1:58993006-58999830	DAB1,OMA1	chr1_58993007_58999829_-	chr1_58996401_58999624_-	205	DUAL_COMP	known	known	novel	known	known	known	2.63906	-0.521226	0.298419	-0.406208	3.96321e-14	1.42308e-46	0.00980392	0.137255	4	41	0.0197628	0.318182	0.968627	0.575163	493	175	1	0.593792
chr3:12545282-12558110	TSEN2	chr3_12545283_12558109_+	chr3_12546730_12558109_+	0	COMP_5'SS_-1447_CE	known	known	known	known	known	known	1.26984	-0.356546	0.355849	-0.29991	7.3899e-07	0.0218657	0.0381679	0.135889	19	38	0.11976	0.47561	0.348387	0.243902	107	39	1	0.70009
chr8:68049837-68066259	CSPP1	chr8_68049838_68062017_+	chr8_68049838_68066258_+	0	COMP_3'SS_-4241_CE	known	known	known	known	known	known	-0.507567	2.9501	-0.398041	0.668912	3.02845e-05	6.08426e-21	0.380702	0.229167	216	54	1	0.601959	0.00821918	0.157051	5	48	0.0310881	0.7
chr1:53343640-53347143	ZYG11A	chr1_53343641_53347142_+	chr1_53346501_53347142_+	0	COMP_5'SS_-2860_CE/RET_INTRON	known	known	known	novel	known	novel	0.59754	-0.660839	0.449837	-0.226449	0.000673013	0.0359593	0.116667	0.212058	34	101	0.550163	1	0.115607	0.0597015	19	19	0.434783	0.208333
chr8:25266455-25268710	DOCK5	chr8_25266456_25268709_+	chr8_25266456_25267614_+	0	COMP_3'SS_1095_CE	known	known	novel	known	known	known	1.51064	-0.455035	0.278541	-0.365574	1.82511e-07	0.000127006	0.0216895	0.0982456	18	27	0.0671378	0.345679	0.320776	0.203509	280	57	1	0.634426
chr19:41089622-41092680	SHKBP1	chr19_41089623_41092649_+	chr19_41089623_41092679_+	0	COMP_3'SS_-30	known	novel	novel	known	known	known	0.977495	-0.0922441	0.222546	-0.0881175	4.47617e-05	0.000620424	0.0545455	0.14497	20	48	0.115385	0.337931	0.924675	0.843195	355	284	1	0.911883
chr10:116232890-116247717	ABLIM1	chr10_116233715_116247716_-	chr10_116232891_116247716_-	0	COMP_3'SS_824_CE	known	known	known	known	known	known	-0.285735	1.39322	-0.248539	0.397605	6.36978e-09	2.71619e-21	0.402995	0.302835	618	469	1	0.751461	0.0279948	0.112758	42	174	0.115591	0.513196
chr3:129303404-129304795	PLXND1	chr3_129303405_129304633_-	chr3_129303405_129304794_-	0	COMP_5'SS_-161	novel	known	novel	known	known	known	1.90558	-0.356657	0.154864	-0.274996	2.01232e-16	1.68841e-07	0.00995025	0.0668983	15	76	0.0284698	0.183333	0.291667	0.20417	468	234	0.83452	0.559524
chr12:57502081-57504893	STAT6	chr12_57502082_57504892_-	chr12_57502082_57503825_-	0	COMP_5'SS_1067_CE	known	known	known	known	known	known	1.16327	-0.495558	0.2675	-0.390769	7.29536e-09	0.016571	0.048369	0.154799	42	49	0.102871	0.37037	0.378788	0.230769	49	23	1	0.609231
chr17:43011466-43011875	KIF18B	chr17_43011798_43011874_-	chr17_43011467_43011600_-	198	nonME_COMP/RET_INTRON	known	known	known	known	known	known	-0.527184	0.305122	-0.354444	0.262966	9.46777e-08	8.52194e-08	0.171845	0.101434	176	190	0.753191	0.398747	0.303167	0.411335	267	674	0.737034	1
chr1:224418997-224420903	NVL	chr1_224420674_224420902_-	chr1_224418998_224420902_-	0	COMP_3'SS_1676_CE	known	known	known	known	known	known	1.128	-0.11159	0.155321	-0.10559	7.93631e-06	1.01236e-07	0.032368	0.1	18	45	0.0669014	0.222222	0.945486	0.845652	554	388	1	0.89441
chr14:105181676-105185132	INF2	chr14_105181677_105185131_+	chr14_105181677_105183899_+	0	COMP_3'SS_1232_CE	known	known	known	known	known	known	-0.367331	0.783803	-0.30742	0.104713	3.58577e-06	0.0157317	0.47226	0.327078	348	121	1	0.69258	0.0257104	0.0563003	18	20	0.0794979	0.184211
chr5:80024783-80057365	MSH3	chr5_80024784_80057364_+	chr5_80024784_80037282_+	0	COMP_3'SS_20082_CE	known	known	novel	known	known	known	1.86835	-0.327919	0.196918	-0.279579	7.07699e-06	0.0015943	0.00921659	0.0597015	5	19	0.032967	0.229885	0.425887	0.306818	203	80	1	0.720421
chr11:62400985-62402293	GANAB	chr11_62400986_62401781_-	chr11_62400986_62402292_-	0	COMP_5'SS_-511_CE	known	known	known	known	known	known	0.392009	-0.251504	0.366854	-0.222369	4.06601e-26	1.16663e-62	0.162087	0.239881	990	1368	0.580551	0.947405	0.67599	0.52567	4132	2999	1	0.777631
chr21:17138459-17183456	USP25	chr21_17138460_17150222_+	chr21_17138460_17183455_+	0	COMP_3'SS_-33233_CE	known	known	known	known	known	novel	-0.253761	1.23601	-0.224123	0.0509667	0.000490608	0.0373663	0.569498	0.44186	294	132	1	0.775877	0.00772201	0.0265781	3	7	0.0162602	0.0672269
chr1:19480432-19481412	UBR4	chr1_19480448_19481411_-	chr1_19480433_19481411_-	0	COMP_3'SS_15	known	novel	novel	known	known	known	1.15449	-0.133362	0.150862	-0.124851	0.000941063	0.000941063	0.0543478	0.172414	9	24	0.0574713	0.208333	0.945652	0.827586	173	119	1	0.875149
chr2:71654543-71658457	ZNF638	chr2_71655781_71658456_+	chr2_71654544_71658456_+	0	COMP_5'SS_1237_CE	known	known	known	known	known	known	-0.40521	2.02312	-0.333164	0.524985	1.01719e-32	1.01719e-32	0.951681	0.634615	452	230	1	0.666836	0.0483193	0.365385	22	132	0.0507726	0.575758
chr8:144893241-144893316	SCRIB	chr8_144893242_144893315_-	NA	NA	UNIDNT_COMP/RET_INTRON	known	known	known	NA	NA	NA	-0.355868	NA	-0.299435	NA	5.10774e-07	NA	0.228904	0.160362	688	194	1	0.700565	NA	NA	NA	NA	NA	NA
chr6:2959575-2971725	SERPINB6	chr6_2959576_2971724_-	chr6_2959576_2969012_-	0	COMP_5'SS_2712_CE	known	known	known	novel	known	novel	-0.245202	0.28988	-0.217454	0.251647	0.000571699	0.00418075	0.314353	0.245995	402	214	1	0.782546	0.347826	0.464789	103	131	0.748353	1
chr1:153614904-153617540	CHTOP	chr1_153615840_153617539_+	chr1_153614905_153617539_+	0	COMP_5'SS_935_CE	known	known	known	known	known	known	-0.171182	1.4521	-0.157331	0.379108	1.7654e-07	9.40655e-09	0.929712	0.783439	290	245	1	0.842669	0.0447284	0.191083	13	59	0.0933333	0.472441
chr9:35738148-35738523	GBA2	chr9_35738149_35738522_-	chr9_35738149_35738228_-	0	COMP_5'SS_294	known	known	novel	known	known	known	2.01833	-0.149675	0.17392	-0.139013	7.19628e-07	2.39545e-08	0.011976	0.0901288	5	20	0.0241935	0.198113	0.952096	0.819742	476	190	1	0.860987
chr15:94899529-94901776	MCTP2	chr15_94899530_94901775_+	chr15_94899530_94901710_+	0	COMP_3'SS_65	known	known	known	known	known	known	0.792543	-0.137227	0.162689	-0.128228	4.90665e-07	4.90665e-07	0.0958904	0.211823	55	85	0.106061	0.26875	0.90411	0.788177	527	319	1	0.871772
chr19:45668451-45681393	TRAPPC6A	chr19_45668452_45681392_-	chr19_45668452_45681350_-	0	COMP_5'SS_42	known	known	known	known	known	known	-0.591262	0.31567	-0.446372	0.2707	0.000198488	0.0385811	0.289003	0.16	112	39	1	0.553628	0.186701	0.256	72	63	0.7293	1
chr3:13441360-13461560	NUP210	chr3_13441361_13461559_-	chr3_13455612_13461559_-	0	COMP_3'SS_-14251_CE	known	known	known	known	novel	novel	-0.324597	1.25462	-0.267204	0.0488874	0.000176658	0.0172468	0.277939	0.2009	382	133	0.769076	0.501873	0.0179487	0.0629371	6	8	0.0182768	0.0671642
chr10:75898688-75910513	AP3M1	chr10_75905909_75910512_-	chr10_75898689_75910512_-	0	COMP_3'SS_7220_CE	known	novel	novel	known	known	known	1.68533	-0.237598	0.203486	-0.21148	3.11752e-09	9.65461e-05	0.0133511	0.0720189	9	60	0.0414938	0.24498	0.339496	0.267699	403	362	1	0.78852
chr5:153832054-153832962	SAP30L	chr5_153832059_153832961_+	chr5_153832055_153832961_+	0	COMP_5'SS_4	known	known	known	known	known	known	-0.598017	0.615287	-0.450099	0.459514	0.00018819	0.00018819	0.653846	0.359551	50	31	1	0.549901	0.346154	0.640449	26	56	0.540486	1
chr5:179225575-179225928	MGAT4B	chr5_179225591_179225927_-	chr5_179225576_179225927_-	0	COMP_3'SS_15	known	known	known	known	known	known	0.223246	-0.56487	0.200082	-0.0210088	1.58456e-09	0.222756	0.431024	0.538835	1405	554	0.799918	1	0.0119559	0.00679612	38	6	0.0485679	0.0275591
chr7:44112975-44113224	POLM	chr7_44112976_44113223_-	chr7_44113029_44113223_-	0	COMP_3'SS_-53	known	known	known	known	known	known	0.605827	-0.568156	0.454377	-0.238372	7.78222e-05	0.12276	0.339623	0.622449	35	60	0.545623	1	0.198113	0.112245	20	10	0.488372	0.25
chr3:9476168-9476508	SETD5	chr3_9476169_9476273_+	chr3_9476169_9476507_+	0	COMP_3'SS_-234_CE	known	known	known	known	known	known	-0.866222	0.829949	-0.390018	0.563929	1.08478e-08	8.51982e-20	0.164573	0.069209	130	48	0.617925	0.227907	0.158291	0.362994	125	256	0.436071	1
chr17:1417272-1419750	INPP5K	chr17_1419412_1419749_-	chr17_1417273_1419749_-	0	COMP_3'SS_2139_CE	known	known	known	known	known	known	1.23755	-0.927415	0.804878	-0.604425	0.00021475	8.55213e-08	0.0754717	0.260163	7	31	0.195122	1	0.575472	0.227642	60	27	1	0.395575
chr11:6568895-6569440	DNHD1	chr11_6568896_6569439_+	chr11_6568896_6569092_+	0	COMP_3'SS_347	known	known	novel	known	known	known	1.44747	-0.375839	0.401235	-0.313287	0.000949469	0.0487863	0.0307692	0.130841	7	13	0.0987654	0.5	0.353846	0.242991	91	25	1	0.686713
chr16:57806199-57828911	KIFC3	chr16_57806200_57819375_-	chr16_57806200_57828910_-	0	COMP_5'SS_-9535_CE	known	known	known	known	known	known	-1.31282	0.143695	-0.336494	0.133848	5.98716e-14	1.97037e-11	0.178808	0.04811	134	27	0.438312	0.101818	0.806623	0.931271	608	541	0.866152	1
chr12:48190080-48191167	HDAC7	chr12_48190081_48190799_-	chr12_48190081_48191166_-	0	COMP_5'SS_-367	known	known	known	known	known	novel	-0.266978	3.34575	-0.23431	0.65	0.000279416	2.51435e-30	0.433846	0.332192	281	193	1	0.76569	0.00615385	0.174658	3	101	0.0210526	0.671053
chr3:167438060-167452594	PDCD10	chr3_167452138_167452593_-	chr3_167438061_167452593_-	0	COMP_3'SS_14077_CE	known	known	known	known	known	known	1.18462	-0.186722	0.225565	-0.170326	8.1826e-12	1.38858e-13	0.0181605	0.059375	30	151	0.0930931	0.318658	0.664323	0.551172	1133	1410	1	0.829674
chr12:9596277-9600578	DDX12P	chr12_9596721_9600577_-	chr12_9596278_9600577_-	0	COMP_3'SS_443	known	novel	novel	known	known	known	2.14059	-0.475026	0.9	-0.378131	1.49277e-10	1.18397e-05	0.019305	0.164179	4	65	0.1	1	0.444015	0.276119	114	110	1	0.621869
chr8:95848858-95850722	INTS8	chr8_95848859_95850721_+	chr8_95848859_95850690_+	0	COMP_3'SS_31	known	known	known	known	known	known	1.35967	-0.363175	0.294621	-0.304536	3.93215e-14	1.16545e-07	0.0181818	0.0708167	29	123	0.0928793	0.3875	0.240606	0.167333	396	292	1	0.695464
chr3:49147794-49148144	USP19	chr3_49147795_49147876_-	chr3_49148037_49148143_-	-161	nonME_COMP/RET_INTRON	known	known	known	known	known	known	-0.441493	0.281581	-0.469025	0.245411	3.92274e-09	3.92274e-09	0.476764	0.306595	276	171	0.911184	0.442159	0.523236	0.693405	303	388	0.754589	1
chr22:39064136-39066889	CBY1	chr22_39064137_39066771_+	chr22_39064137_39066888_+	0	COMP_3'SS_-117	known	known	known	known	known	known	1.40691	-0.236531	0.511364	-0.210638	1.86156e-06	9.5163e-07	0.0591133	0.241379	11	34	0.125	0.636364	0.926108	0.731034	187	105	1	0.789362
chr22:42995798-42998776	POLDIP3	chr22_42998062_42998775_-	chr22_42995799_42998775_-	0	COMP_3'SS_2263_CE	known	known	known	known	known	known	-0.327742	1.01489	-0.279451	0.637557	1.42318e-11	1.743e-42	0.444699	0.320427	582	479	1	0.720549	0.121053	0.333991	160	507	0.362443	1
chr19:9530893-9545784	ZNF266	chr19_9544911_9545473_-	chr19_9530894_9545783_-	-310	DUAL_COMP	known	known	known	known	known	known	0.647522	-1.45181	0.515397	-0.159391	0.000432356	0.000522458	0.236641	0.452174	30	51	0.31	0.825397	0.166667	0.0390244	14	7	0.2	0.0406091
chr3:4693901-4699808	ITPR1	chr3_4693902_4699807_+	chr3_4695570_4699807_+	0	COMP_5'SS_-1668_CE	known	known	known	known	known	known	1.26131	-0.266573	0.219242	-0.234	5.06685e-15	8.43825e-06	0.0209565	0.0739769	38	140	0.0833333	0.302575	0.31815	0.243703	460	357	1	0.766
chr15:40682129-40684150	KNSTRN	chr15_40683755_40684149_+	chr15_40682130_40684149_+	0	COMP_5'SS_1625_CE	known	known	known	known	known	known	-0.208143	4.2152	-0.187909	0.460424	2.01346e-11	2.13505e-141	0.500797	0.406693	1255	1032	1	0.812091	0.00279107	0.188976	6	479	0.00559552	0.466019
chr3:152173365-152177060	MBNL1	chr3_152173366_152177059_+	chr3_152174150_152177059_+	0	COMP_5'SS_-784_CE/RET_INTRON	known	known	known	known	known	known	0.905304	-0.140589	0.28204	-0.131154	1.52135e-06	0.00277358	0.0502693	0.1243	27	110	0.163743	0.445783	0.612208	0.531915	340	474	1	0.868846
chr2:61724141-61726000	XPO1	chr2_61725927_61725999_-	chr2_61724142_61725807_-	120	nonME_COMP/RET_INTRON	known	known	known	known	known	known	-0.200217	0.147321	-0.256813	0.136983	3.781e-13	3.781e-13	0.466603	0.381939	1473	1602	0.874777	0.617965	0.533397	0.618061	1684	2593	0.863017	1
chr1:85724404-85725041	C1orf52	chr1_85724744_85725040_-	chr1_85724405_85725040_-	0	COMP_3'SS_339_CE	known	known	known	known	known	known	0.332585	-0.843615	0.282932	-0.569847	8.88082e-06	2.82189e-17	0.321739	0.448687	147	375	0.717068	1	0.371739	0.159905	170	133	1	0.430153
chr9:103204637-103212839	MSANTD3,MSANTD3-TMEFF1,TMEFF1	chr9_103204638_103206409_+	chr9_103204638_103212838_+	0	COMP_3'SS_-6429_CE/RET_INTRON	known	known	known	known	known	known	2.40844	-0.781826	0.910045	-0.54243	8.52189e-42	7.68528e-55	0.0379404	0.421769	13	185	0.0899554	1	0.917112	0.419643	342	187	1	0.45757
chr13:103418929-103420610	TEX30	chr13_103418930_103419622_-	chr13_103418930_103420609_-	0	COMP_5'SS_-987_CE	known	known	known	known	known	known	-0.22014	1.67767	-0.197593	0.499873	3.31586e-09	7.26537e-48	0.582433	0.467349	808	593	1	0.802407	0.0424766	0.22738	58	288	0.0887218	0.588595
chr17:17077388-17079740	MPRIP	chr17_17077389_17078606_+	chr17_17077389_17079739_+	0	COMP_3'SS_-1133_CE	known	known	known	known	known	known	-0.244209	1.20262	-0.216676	0.257743	4.18881e-07	2.37061e-17	0.503491	0.394397	648	365	1	0.783324	0.0449961	0.149784	57	138	0.0941558	0.351899
chr22:50703922-50704011	MAPK11	chr22_50703923_50704010_-	NA	NA	UNIDNT_COMP/RET_INTRON	known	known	known	NA	NA	NA	-0.810877	NA	-0.505648	NA	1.36994e-05	NA	0.284468	0.126437	162	21	0.795122	0.289474	NA	NA	NA	NA	NA	NA
chr1:186325580-186326529	TPR	chr1_186325871_186326528_-	chr1_186325581_186326528_-	0	COMP_3'SS_290_CE	known	novel	novel	known	known	known	3.25727	-0.228733	0.183696	-0.204459	2.66311e-26	6.48324e-06	0.0031881	0.0828221	5	53	0.00644468	0.190141	0.503188	0.400307	946	260	1	0.795541
chrX:53440384-53449441	SMC1A	chrX_53442118_53449440_-	chrX_53440385_53449440_-	0	COMP_3'SS_1733_CE	known	known	known	known	known	known	-0.208293	1.64818	-0.188031	0.142755	5.94319e-21	2.30178e-17	0.937879	0.761528	618	577	1	0.811969	0.0105668	0.0549209	21	124	0.03207	0.174825
chr22:20102398-20102789	TRMT2A	chr22_20102399_20102487_-	chr22_20102602_20102788_-	-115	nonME_COMP/RET_INTRON	known	known	known	known	known	known	-0.217149	0.22694	-0.19519	0.203032	0.000254054	0.000254054	0.566191	0.455677	277	292	1	0.80481	0.433809	0.544323	212	349	0.796968	1
chr16:90051006-90055260	AFG3L1P	chr16_90051064_90055259_+	chr16_90051007_90051853_+	-57	DUAL_COMP	novel	known	novel	known	known	known	1.96711	-1.36509	0.86014	-0.352381	1.06301e-09	0.012801	0.041958	0.3	5	47	0.13986	1	0.0979021	0.025	13	3	0.466667	0.114286
chr1:43133110-43142255	PPIH	chr1_43133111_43141403_+	chr1_43133111_43142254_+	0	COMP_3'SS_-851	known	novel	novel	known	known	known	-1.12691	0.153258	-0.331551	0.142092	1.39103e-06	1.42856e-10	0.102345	0.0331633	47	25	0.470588	0.139037	0.78678	0.917092	368	718	0.857908	1
chr7:889239-889560	SUN1	chr7_889240_889559_+	chr7_889240_889468_+	0	COMP_3'SS_91	known	known	known	known	novel	novel	-0.384942	0.468641	-0.31951	0.0116568	4.4972e-08	0.290779	0.375527	0.255543	355	218	1	0.68049	0.00949367	0.0151692	8	12	0.0191489	0.0308057
chr1:36181926-36184308	C1orf216	chr1_36182276_36184307_-	chr1_36181927_36184307_-	0	COMP_3'SS_349	known	known	known	known	known	known	0.980426	-0.65481	0.624849	-0.480459	2.85717e-05	2.85717e-05	0.223881	0.596774	14	36	0.375151	1	0.776119	0.403226	51	24	1	0.519541
chr3:23958663-23959341	RPL15	chr3_23958730_23959340_+	chr3_23958664_23959340_+	0	COMP_5'SS_66	known	known	known	known	known	known	0.215518	-0.0900411	0.163327	-0.0861064	1.6608e-12	2.3259e-31	0.155227	0.19256	1625	1940	0.553438	0.716765	0.799714	0.730853	8376	7366	1	0.913894
chr16:30204737-30204854	BOLA2B	chr16_30204738_30204853_-	chr16_30204776_30204853_-	0	COMP_3'SS_-38	known	known	known	known	known	known	2.01353	-0.154052	0.170216	-0.142773	3.5895e-45	3.5895e-45	0.0215264	0.161226	32	241	0.022	0.192216	0.978474	0.838774	1499	1258	1	0.857227
chr17:27944636-27945808	CORO6	chr17_27945650_27945807_-	chr17_27944637_27945807_-	0	COMP_3'SS_1013_CE/RET_INTRON	known	known	known	known	known	known	-0.698878	1.42139	-0.502857	0.758621	0.000237434	0.000237434	0.862069	0.428571	49	8	1	0.497143	0.137931	0.571429	7	11	0.241379	1
chr7:563916-564491	AC147651.3	chr7_563917_564490_+	chr7_563917_564001_+	0	COMP_3'SS_489	known	known	known	known	novel	novel	0.73861	-0.531853	0.522222	-0.297114	0.000556308	0.244423	0.3	0.627907	23	26	0.477778	1	0.2375	0.139535	18	5	0.612903	0.315789
chr8:73939286-73944277	TERF1	chr8_73939287_73942570_+	chr8_73939287_73944276_+	0	COMP_3'SS_-1706_CE	known	known	known	known	known	known	-1.19408	0.227538	-0.278107	0.203508	6.76049e-16	6.76049e-16	0.26824	0.0812721	124	45	0.366569	0.0884615	0.73176	0.918728	340	519	0.796492	1
chrX:17755799-17764138	SCML1	chrX_17763659_17764137_+	chrX_17755800_17764134_+	-3	DUAL_COMP	known	known	known	known	known	known	1.29567	-0.334935	0.204481	-0.27381	1.51025e-05	0.00628333	0.0227273	0.0830325	10	45	0.0709677	0.275449	0.27957	0.2	129	86	0.77381	0.5
chrX:129473949-129479156	SLC25A14	chrX_129473950_129479155_+	chrX_129474327_129479155_+	0	COMP_5'SS_-377_CE	known	known	known	known	known	known	-0.414295	0.417053	-0.339194	0.341014	1.16528e-05	0.0505571	0.853659	0.564103	104	43	1	0.660806	0.464286	0.704545	12	30	0.658986	1
chr10:73975829-73990124	ANAPC16	chr10_73975896_73990123_+	chr10_73975830_73983645_+	-66	DUAL_COMP	known	known	novel	known	known	novel	0.27674	-0.53944	0.241748	-0.309398	0.00096852	7.27881e-06	0.146034	0.192593	242	233	0.758252	1	0.121394	0.0707819	201	85	0.711268	0.401869
chr21:47636437-47641768	LSS	chr21_47636438_47641767_-	chr21_47636438_47639389_-	0	COMP_5'SS_2378_CE	known	known	novel	known	known	known	1.5855	-0.151674	0.166127	-0.140732	1.23925e-11	0.000829195	0.0104106	0.0508221	17	67	0.0411899	0.207317	0.575983	0.494924	541	389	1	0.859268
chr15:91524262-91524978	PRC1	chr15_91524263_91524728_-	chr15_91524263_91524977_-	0	COMP_5'SS_-249	known	known	known	known	known	known	-0.219698	3.23433	-0.197239	0.450593	2.23354e-74	1.77822e-72	0.988506	0.793534	1461	1079	1	0.802761	0.00743746	0.188832	10	256	0.0149864	0.46558
chr2:85823771-85824227	RNF181	chr2_85823772_85824226_+	chr2_85823772_85823944_+	0	COMP_3'SS_282_CE	known	known	novel	known	known	known	1.41634	-0.154451	0.177122	-0.143114	8.69133e-23	9.36958e-31	0.017094	0.0704616	43	202	0.0522565	0.229379	0.938838	0.804477	1534	1221	1	0.856886
chr12:53856350-53859716	PCBP2,RP11-793H13.8	chr12_53858636_53859715_+	chr12_53856351_53859715_+	0	COMP_5'SS_2285_CE	known	known	known	known	known	known	-0.406459	0.539631	-0.333995	0.417037	4.63552e-81	3.00182e-149	0.211954	0.141163	5616	2498	1	0.666005	0.135014	0.231599	3577	4099	0.582963	1
chr10:69797925-69804161	HERC4	chr10_69797926_69804160_-	chr10_69799245_69804160_-	0	COMP_3'SS_-1319_CE	known	known	known	known	known	known	-0.220268	2.12229	-0.197696	0.0758228	4.13003e-07	1.51313e-08	0.500943	0.401909	1061	378	1	0.802304	0.00330189	0.0275716	6	25	0.00998573	0.0858086
chr9:131267182-131271155	GLE1	chr9_131267183_131269494_+	chr9_131267183_131271154_+	0	COMP_3'SS_-1660_CE	known	novel	novel	known	known	known	-1.27092	0.475972	-0.217719	0.378719	2.07843e-05	7.63195e-09	0.125424	0.0351906	36	11	0.291339	0.0736196	0.19265	0.310086	172	288	0.621281	1
chr5:10378943-10387106	2006-03-01	chr5_10378944_10387105_+	chr5_10382055_10387105_+	0	COMP_5'SS_-3111_CE	known	known	known	known	known	known	1.76741	-0.225124	0.211064	-0.201583	9.6763e-52	4.86531e-07	0.0131458	0.0769777	85	216	0.0400932	0.251157	0.341866	0.272951	1388	442	1	0.798417
chr16:22270015-22271783	EEF2K	chr16_22270148_22271782_+	chr16_22270016_22271782_+	0	COMP_5'SS_132	known	known	known	known	known	known	1.67807	-0.277158	0.235937	-0.242066	1.90255e-10	0.000423142	0.018705	0.10017	12	58	0.0532787	0.289216	0.394245	0.298812	273	175	1	0.757934
chr5:64848375-64857324	CENPK	chr5_64850773_64857323_-	chr5_64848376_64857323_-	0	COMP_3'SS_2397_CE	known	known	known	known	known	novel	-0.812693	0.95095	-0.434175	0.581739	1.64454e-07	2.48845e-11	0.177504	0.0787519	100	52	0.696552	0.262376	0.086116	0.222883	48	149	0.300613	0.882353
chr11:62621304-62621991	SNHG1	chr11_62621305_62621489_-	chr11_62621305_62621990_-	0	COMP_5'SS_-501_CE	known	known	known	known	known	known	-0.215873	1.86776	-0.181888	0.726959	6.64472e-07	1.80947e-67	0.390879	0.314985	479	1504	0.641711	0.459823	0.0686869	0.444664	33	1124	0.0737527	0.800712
chr20:33867920-33871979	EIF6	chr20_33867921_33871978_-	chr20_33867921_33868456_-	0	COMP_5'SS_3522_CE	known	known	known	known	known	known	0.530695	-0.134921	0.291348	-0.126215	1.04443e-15	2.35964e-18	0.137507	0.233777	256	561	0.318859	0.610206	0.855003	0.747088	1597	1795	1	0.873785
chr17:5281526-5284684	RABEP1	chr17_5281527_5284683_+	chr17_5283757_5284683_+	0	COMP_5'SS_-2230_CE	known	known	known	known	known	known	1.35715	-0.231869	0.380426	-0.20695	3.98203e-17	1.38791e-05	0.0503597	0.195652	41	107	0.106061	0.486486	0.577938	0.458333	481	252	1	0.79305
chr11:31455116-31477807	IMMP1L	chr11_31455117_31470490_-	chr11_31455117_31477806_-	0	COMP_5'SS_-7316_CE	novel	known	novel	known	known	known	0.849499	-0.235341	0.515595	-0.209699	0.000766764	0.00149519	0.119403	0.279221	15	42	0.280702	0.796296	0.813433	0.642857	108	98	1	0.790301
chr11:134118377-134119061	THYN1	chr11_134118378_134118702_-	chr11_134118378_134119060_-	0	COMP_5'SS_-358	known	known	known	known	known	known	-0.42161	0.817006	-0.34401	0.667172	4.89977e-10	4.89977e-10	0.786026	0.515625	179	131	1	0.65599	0.213974	0.484375	48	123	0.272222	0.939394
chr1:160175311-160181333	PEA15	chr1_160178455_160181332_+	chr1_160175312_160181332_+	0	COMP_5'SS_3143_CE	known	known	known	known	known	known	-1.52566	0.105286	-0.156765	0.0999325	1.26789e-09	1.32949e-07	0.0614458	0.013363	50	17	0.197674	0.0409091	0.773377	0.859244	702	1226	0.900068	1
chr1:145457603-145460097	POLR3GL	chr1_145458003_145459651_-	chr1_145457604_145460096_-	399	DUAL_COMP	known	known	known	known	known	known	-0.559561	1.11613	-0.405901	0.0874124	3.20205e-05	0.00509346	0.158676	0.0906769	138	70	0.952055	0.546154	0.00667223	0.0203704	7	21	0.0390244	0.126437
chr1:93101892-93131496	EVI5	chr1_93129009_93131495_-	chr1_93101893_93131495_-	0	COMP_3'SS_27116_CE	known	known	known	known	known	known	0.50653	-0.906715	0.397417	-0.596151	0.000421109	1.37084e-06	0.263441	0.437186	48	86	0.602583	1	0.246795	0.0996678	76	29	1	0.403849
chr13:73356486-73366585	PIBF1	chr13_73356487_73366584_+	chr13_73356487_73357560_+	0	COMP_3'SS_9024_CE	known	known	known	known	known	known	1.71312	-0.172961	0.180354	-0.15883	1.73896e-06	0.07743	0.0132576	0.0735294	6	34	0.037037	0.217391	0.447205	0.376176	143	119	1	0.84117
chr7:50742354-50799969	GRB10	chr7_50742355_50799968_-	chr7_50771605_50799968_-	0	COMP_3'SS_-29250_CE	known	known	novel	known	known	known	1.56246	-0.693938	0.79038	-0.500395	5.24702e-07	0.000184245	0.113924	0.543478	8	24	0.20962	1	0.696203	0.347826	54	15	1	0.499605
chr20:43514526-43530172	YWHAB	chr20_43516383_43530171_+	chr20_43514527_43530171_+	0	COMP_5'SS_1856_CE	known	known	known	known	known	known	0.249391	-0.141334	0.220725	-0.131801	0.000121615	2.79583e-10	0.1652	0.211992	337	448	0.779275	1	0.70479	0.611898	1441	1295	1	0.868199
chr7:102965008-102966990	DNAJC2	chr7_102965009_102966989_-	chr7_102965009_102966013_-	0	COMP_5'SS_976	known	known	known	novel	known	novel	-0.226649	1.22631	-0.202799	0.0468582	4.99758e-06	0.00039659	0.400732	0.319464	437	690	1	0.797201	0.0179372	0.0611413	7	44	0.0182648	0.065123
chr18:71825321-71825611	TIMM21	chr18_71825322_71825405_+	chr18_71825511_71825610_+	106	nonME_COMP/RET_INTRON	known	known	known	known	known	known	-0.195715	0.206675	-0.177753	0.186716	2.48075e-05	3.06758e-05	0.564706	0.464327	527	396	1	0.822247	0.429947	0.528655	401	451	0.813284	1
chr17:41103910-41106893	AARSD1,PTGES3L-AARSD1	chr17_41105795_41106892_-	chr17_41103911_41106892_-	0	COMP_3'SS_1884_CE	known	known	known	known	known	known	-0.197457	0.98473	-0.179185	0.511156	1.09227e-05	4.83209e-07	0.872093	0.715827	224	198	1	0.820815	0.100775	0.269784	25	74	0.224138	0.735294
chr15:42850487-42853468	HAUS2	chr15_42850488_42851536_+	chr15_42850488_42853467_+	0	COMP_3'SS_-1931_CE	known	known	known	known	known	known	0.349908	-1.00271	0.295247	-0.0442607	2.82642e-09	0.0117848	0.377517	0.535673	224	457	0.704753	1	0.0318792	0.0116959	18	9	0.0703704	0.0261097
chr7:138522856-138524878	KIAA1549	chr7_138522857_138524877_-	chr7_138522905_138524877_-	0	COMP_3'SS_-48	known	known	known	known	known	known	0.954799	-0.454818	0.310564	-0.365436	0.000768044	0.0032956	0.0737705	0.191667	26	22	0.158824	0.469388	0.407104	0.258333	148	30	1	0.634564
chr1:113242961-113243038	MOV10	chr1_113242962_113243037_+	NA	NA	UNIDNT_COMP/RET_INTRON	known	known	known	NA	NA	NA	-0.483203	NA	-0.383196	NA	1.25139e-13	NA	0.344	0.212181	601	215	1	0.616804	NA	NA	NA	NA	NA	NA
chr7:6863796-6864271	CCZ1B	chr7_6863797_6864085_-	chr7_6863797_6864270_-	0	COMP_5'SS_-185_CE	known	known	known	known	known	known	-0.197897	2.82138	-0.179545	0.221323	3.87752e-30	3.87752e-30	0.988764	0.811236	791	360	1	0.820455	0.011236	0.188764	8	83	0.0113636	0.232687
chrX:47006896-47028714	RBM10	chrX_47028140_47028713_+	chrX_47006897_47028713_+	0	COMP_5'SS_21243_CE	novel	known	novel	known	known	known	1.14575	-0.36552	0.241753	-0.306164	3.17387e-06	4.07421e-08	0.0319865	0.100592	18	50	0.100529	0.342282	0.417808	0.28989	365	237	1	0.693836
chr16:67314445-67314785	PLEKHG4	chr16_67314709_67314784_+	chr16_67314446_67314784_+	0	COMP_5'SS_263/RET_INTRON	known	known	known	known	known	novel	-0.671699	2.42283	-0.48916	0.91133	0.000313825	2.78706e-07	0.706897	0.361111	81	12	1	0.51084	0.0344828	0.388889	3	13	0.08867	1
chr11:31455116-31482173	IMMP1L	chr11_31455117_31482172_-	chr11_31455117_31477806_-	0	COMP_5'SS_4366_CE	known	known	novel	known	known	known	1.17103	-0.235341	0.254839	-0.209699	0.000630491	0.00149519	0.0315789	0.101852	8	32	0.1	0.354839	0.813433	0.642857	108	98	1	0.790301
chr15:41102954-41105536	ZFYVE19	chr15_41105100_41105535_+	chr15_41102955_41105535_+	0	COMP_5'SS_2145_CE	known	known	known	known	known	known	-0.392255	1.0327	-0.324468	0.565859	2.51229e-08	7.16095e-17	0.469421	0.317109	283	214	1	0.675532	0.100826	0.283186	60	191	0.224265	0.790123
chr9:124499960-124519292	DAB2IP	chr9_124505200_124519291_+	chr9_124499961_124519291_+	0	COMP_5'SS_5239_CE	known	known	known	novel	known	novel	-1.3895	0.647147	-0.195788	0.115725	0.00050014	0.0542771	0.11236	0.028	19	6	0.253165	0.057377	0.0530612	0.101351	12	29	0.115044	0.230769
chr19:34699955-34706501	LSM14A	chr19_34706205_34706500_+	chr19_34699956_34706500_+	0	COMP_5'SS_6249_CE	known	known	known	known	known	known	-0.422424	1.66746	-0.344544	0.811274	4.80705e-26	2.68707e-151	0.353285	0.231563	1026	762	1	0.655456	0.0581355	0.308042	168	1014	0.188726	1
chr1:224505631-224517773	NVL	chr1_224514166_224517772_-	chr1_224505632_224517772_-	0	COMP_3'SS_8534_CE	known	known	known	known	known	known	-0.183909	1.42011	-0.167989	0.338994	0.000160286	1.2059e-32	0.522257	0.434524	832	291	1	0.832011	0.035974	0.148845	93	173	0.101512	0.440506
chr21:44317156-44328974	NDUFV3	chr21_44317157_44323291_+	chr21_44317157_44328973_+	0	COMP_3'SS_-5682_CE	known	known	known	known	known	known	-0.435622	0.081103	-0.164526	0.0779013	3.38749e-07	6.10501e-05	0.27668	0.178974	349	142	0.382514	0.217988	0.800589	0.868225	814	816	0.922099	1
chr3:48219477-48224419	CDC25A	chr3_48219478_48222210_-	chr3_48219478_48224418_-	0	COMP_5'SS_-2208_CE	known	known	known	known	known	known	-0.220602	1.34241	-0.197964	0.33646	0.000461005	4.02243e-18	0.343238	0.275289	334	380	1	0.802036	0.0358607	0.137283	34	189	0.102339	0.438799
chr3:10320717-10320905	TATDN2,RP11-438J1.1	chr3_10320747_10320904_+	chr3_10320718_10320904_+	0	COMP_5'SS_29	known	known	known	known	known	known	0.845421	-0.414173	0.644052	-0.339113	8.04714e-09	8.04714e-09	0.203297	0.473469	36	115	0.255172	0.899225	0.796703	0.526531	144	128	1	0.660887
chr14:31642631-31644117	HECTD1	chr14_31642632_31644116_-	chr14_31642632_31642730_-	0	COMP_5'SS_1386_CE	known	known	novel	known	known	known	2.10885	-0.156294	0.201496	-0.144693	1.96237e-10	0.0306094	0.0123711	0.101923	5	52	0.025	0.226496	0.472165	0.403846	228	209	1	0.855307
chr1:171556359-171557518	PRRC2C	chr1_171556360_171556786_+	chr1_171556360_171557517_+	0	COMP_3'SS_-731_CE	known	known	known	known	known	novel	-0.494455	2.17788	-0.390097	0.886719	1.49692e-25	3.70077e-128	0.505822	0.308503	694	409	1	0.609903	0.0473071	0.417607	64	554	0.113281	1
chr10:105152222-105156166	USMG5	chr10_105152223_105155502_-	chr10_105152223_105156165_-	0	COMP_5'SS_-663_CE	known	known	known	known	known	known	0.860741	-0.0794399	0.156858	-0.0763664	7.04406e-72	7.79683e-47	0.0339154	0.0802068	471	1519	0.105664	0.262522	0.939286	0.867556	5816	6890	1	0.923634
chr12:95645846-95660133	VEZT	chr12_95645847_95660132_+	chr12_95645847_95650325_+	0	COMP_3'SS_9807_CE/RET_INTRON	known	known	known	known	known	known	1.41637	-0.601525	0.226709	-0.418618	2.90946e-07	2.62105e-05	0.0307329	0.126685	12	46	0.0634146	0.290123	0.282565	0.154839	140	47	0.805714	0.387097
chr16:109346-109730	RHBDF1	chr16_109492_109729_-	chr16_109347_109416_-	76	nonME_COMP/RET_INTRON	known	known	known	known	known	known	0.455125	-0.657164	0.365631	-0.481681	1.59075e-09	1.59075e-09	0.455253	0.717647	116	182	0.634369	1	0.544747	0.282353	139	71	1	0.518319
chrX:128710528-128720979	OCRL	chrX_128710529_128720978_+	NA	NA	UNIDNT_COMP/RET_INTRON	known	known	known	NA	NA	NA	0.482117	NA	0.277537	NA	4.21731e-06	NA	0.0804331	0.130261	103	293	0.346667	0.624204	NA	NA	NA	NA	NA	NA
chrX:30714799-30718531	GK	chrX_30714800_30715848_+	chrX_30714800_30718530_+	0	COMP_3'SS_-2682_CE	known	known	known	known	known	known	-1.57225	0.496911	-0.708468	0.391593	3.22563e-05	4.93322e-06	0.29646	0.0615385	66	3	0.8375	0.129032	0.486726	0.8	109	51	0.608407	1
chr11:43345185-43349339	API5	chr11_43345186_43348056_+	chr11_43345186_43349338_+	0	COMP_3'SS_-1282_CE	known	known	known	known	known	known	-0.171369	2.72663	-0.157489	0.230206	1.14238e-05	1.25666e-65	0.291851	0.245888	1052	881	1	0.842511	0.00377583	0.0576999	18	292	0.0151878	0.245394
chr16:5075685-5077136	NAGPA	chr16_5075686_5077135_-	NA	NA	UNIDNT_COMP/RET_INTRON	known	known	known	NA	NA	NA	0.31792	NA	0.272339	NA	2.9762e-07	NA	0.382488	0.525641	248	327	0.727661	1	NA	NA	NA	NA	NA	NA
chr16:2808547-2809141	SRRM2	chr16_2809048_2809140_+	chr16_2808548_2809140_+	0	COMP_5'SS_500_CE	known	known	known	known	known	novel	-0.115688	4.05483	-0.157537	0.605421	7.04948e-06	1.59106e-103	0.459854	0.409616	1889	1558	0.851351	0.693814	0.00407056	0.234771	5	342	0.00817439	0.613596
chr14:94567116-94568823	IFI27L1	chr14_94567117_94568822_+	chr14_94568405_94568822_+	0	COMP_5'SS_-1288_CE	known	known	known	known	known	known	2.23008	-0.643315	0.592646	-0.0878619	4.52777e-19	0.0596142	0.0190972	0.177616	10	72	0.0591398	0.651786	0.0555556	0.0291971	31	11	0.178771	0.0909091
chr17:7797252-7797445	CHD3	chr17_7797253_7797432_+	chr17_7797253_7797444_+	0	COMP_3'SS_-12	known	known	known	known	known	known	-0.283449	0.357845	-0.180152	0.300818	0.00088073	1.3491e-07	0.238859	0.179904	267	187	0.632075	0.451923	0.238859	0.341627	267	356	0.699182	1
chr10:30723676-30727845	MAP3K8	chr10_30723677_30726104_+	chr10_30723677_30727844_+	0	COMP_3'SS_-1740_CE	known	known	novel	known	known	known	-0.995863	0.799566	-0.326936	0.111111	0.000157664	0.0527445	0.195	0.0720339	38	16	0.481481	0.154545	0.04	0.0889831	7	20	0.0833333	0.194444
chr20:5090090-5093607	TMEM230	chr20_5090091_5092409_-	chr20_5090091_5093606_-	0	COMP_5'SS_-1197_CE/RET_INTRON	known	known	known	known	known	known	0.656542	-0.202741	0.32717	-0.18351	4.10779e-07	4.7043e-06	0.0580475	0.111922	87	137	0.31769	0.64486	0.895013	0.730769	340	113	1	0.81649
chr16:837476-838256	RPUSD1	chr16_837744_838255_-	chr16_837477_838255_-	0	COMP_3'SS_267_CE	known	known	known	known	known	known	-0.503482	1.53882	-0.395577	0.725225	3.34941e-07	3.34941e-07	0.902439	0.545455	73	41	1	0.604423	0.097561	0.454545	7	34	0.108108	0.833333
chr12:121783833-121784699	ANAPC5	chr12_121783834_121784368_-	chr12_121783834_121784698_-	0	COMP_5'SS_-330	novel	known	novel	known	known	known	1.32955	-0.0782596	0.151096	-0.0752757	6.91425e-13	4.09295e-14	0.0241047	0.0910995	34	86	0.0493653	0.200461	0.973829	0.900524	1413	859	1	0.924724
chr17:40068794-40070038	ACLY	chr17_40068795_40069967_-	chr17_40068795_40070037_-	0	COMP_5'SS_-70	known	known	known	novel	known	novel	-0.171708	1.85045	-0.157775	0.0483048	4.85707e-10	3.50861e-12	0.346377	0.291727	3168	1205	1	0.842225	0.00174883	0.0111272	15	45	0.00876712	0.057072
chr13:111276625-111279786	CARKD	chr13_111277625_111279785_+	chr13_111276626_111279785_+	0	COMP_5'SS_999_CE	known	known	known	known	known	known	-1.06551	1.02801	-0.615767	0.642282	8.77017e-18	3.98829e-19	0.218077	0.0751391	151	80	0.894118	0.278351	0.0629699	0.176032	66	306	0.357718	1
chr5:131724712-131728125	SLC22A5	chr5_131724713_131726381_+	chr5_131726596_131728124_+	215	nonME_COMP/RET_INTRON	known	known	known	known	known	known	0.238483	-0.278486	0.212178	-0.280158	0.000442535	0.00347032	0.476064	0.604278	178	225	0.787822	1	0.304553	0.230525	193	144	0.881818	0.60166
chr6:26458369-26459709	BTN2A1	chr6_26458370_26459708_+	chr6_26458370_26458834_+	0	COMP_3'SS_874	known	known	known	known	known	known	1.15373	-0.166028	0.329194	-0.152978	8.47165e-08	0.0192356	0.0406699	0.128923	16	151	0.132812	0.462006	0.511551	0.433295	154	379	1	0.847022
chr17:17041388-17045941	MPRIP	chr17_17041743_17045940_+	chr17_17041389_17045940_+	0	COMP_5'SS_354	novel	known	novel	known	known	known	0.67992	-0.7139	0.539491	-0.419287	8.54788e-17	1.99611e-18	0.132737	0.261986	192	305	0.324916	0.864407	0.270977	0.132705	393	154	0.799189	0.379902
chrX:17710587-17739561	NHS	chrX_17737526_17739560_+	chrX_17710588_17739560_+	0	COMP_5'SS_26938_CE	known	known	known	known	known	known	-0.355789	2.15617	-0.439426	0.76842	0.000551801	1.75957e-18	0.490637	0.34375	130	98	0.963235	0.52381	0.0342205	0.295597	8	93	0.0708661	0.839286
chr9:131772487-131774515	SH3GLB2	chr9_131772972_131774514_-	chr9_131772488_131774514_-	0	COMP_3'SS_484_CE	known	known	known	known	known	novel	-0.186134	1.09997	-0.169837	0.221921	1.30714e-07	1.30714e-07	0.921875	0.765306	412	149	1	0.830163	0.078125	0.234694	34	45	0.0847458	0.306667
chr13:100188990-100192968	TM9SF2	chr13_100190117_100191699_+	chr13_100188991_100192967_+	-1126	DUAL_COMP	known	known	known	known	known	novel	-0.208349	4.83752	-0.188076	0.266558	1.19569e-23	2.65804e-211	0.533638	0.433273	3037	1921	1	0.811924	0.000694284	0.0875882	5	632	0.00200401	0.268562
chr16:24578825-24580066	RBBP6	chr16_24578826_24580065_+	chr16_24578826_24579112_+	0	COMP_3'SS_953_CE	known	known	known	known	known	known	0.551476	-0.371013	0.423901	-0.309965	1.44752e-06	0.00147045	0.26009	0.451467	57	199	0.576099	1	0.399103	0.275395	88	121	1	0.690035
chr14:31763309-31774111	HEATR5A	chr14_31771725_31774110_-	chr14_31763310_31774110_-	0	COMP_3'SS_8415_CE	known	known	known	known	known	novel	-0.265657	1.03363	-0.233298	0.0271739	0.000527108	0.105575	0.354521	0.271812	395	161	1	0.766702	0.00358102	0.0100671	3	5	0.0144928	0.0416667
chr7:150066956-150068320	REPIN1,ZNF775	chr7_150067973_150068316_+	chr7_150066957_150068319_+	3	DUAL_COMP	known	known	known	known	known	known	0.507674	-0.494089	0.398106	-0.0817624	7.56052e-06	0.189764	0.26971	0.448101	64	176	0.601894	1	0.06639	0.0405063	15	15	0.216216	0.134454
chr15:42028895-42032251	MGA	chr15_42028896_42032250_+	chr15_42028896_42032103_+	0	COMP_3'SS_147/RET_INTRON	known	known	known	known	known	novel	-1.25469	0.378008	-0.752525	0.352028	2.46272e-08	0.0264007	0.186296	0.053125	86	16	0.988636	0.236111	0.12848	0.1875	59	59	0.631579	0.983607
chr1:225592227-225594366	LBR	chr1_225592228_225594365_-	chr1_225592228_225592327_-	0	COMP_5'SS_2038_CE	known	known	novel	known	known	known	2.27862	-0.135922	0.310238	-0.127089	1.2893e-23	0.0165478	0.0149371	0.145833	18	62	0.030303	0.340541	0.533019	0.465278	677	200	1	0.872911
chr1:149576699-149615765	RP11-353N4.6	chr1_149577662_149615764_+	chr1_149576700_149615764_+	0	COMP_5'SS_962	known	known	novel	known	known	known	1.05939	-0.401626	0.653333	-0.330769	8.0121e-08	1.53793e-07	0.146667	0.423077	21	65	0.346667	1	0.833333	0.557692	124	86	1	0.669231
chrX:13767651-13771487	OFD1	chrX_13767652_13771486_+	chrX_13769487_13771486_+	0	COMP_5'SS_-1835_CE	known	known	known	known	known	known	0.821572	-0.39137	0.382431	-0.373814	0.000484486	0.030693	0.103064	0.234375	36	29	0.229814	0.612245	0.311978	0.210938	111	26	0.903226	0.529412
chr16:66592250-66599789	CKLF,CKLF-CMTM1	chr16_66592251_66597024_+	chr16_66592251_66599788_+	0	COMP_3'SS_-2764_CE	known	known	known	known	known	known	-0.247487	1.18949	-0.219239	0.307739	1.51121e-13	1.51121e-13	0.912467	0.712418	343	326	1	0.780761	0.0875332	0.287582	32	131	0.0959302	0.40367
chr1:3751655-3753856	CEP104	chr1_3751656_3753855_-	chr1_3753256_3753855_-	0	COMP_3'SS_-1600_CE	known	known	novel	known	known	known	1.73818	-0.434508	0.603846	-0.352417	1.89609e-09	0.00339636	0.0458716	0.26087	9	41	0.0961538	0.7	0.422018	0.273292	91	43	1	0.647583
chr1:44474294-44489920	SLC6A9	chr1_44475768_44489919_-	chr1_44474295_44489919_-	0	COMP_3'SS_1473_CE	known	known	known	known	known	known	-0.547346	1.37387	-0.421517	0.832753	5.64978e-05	5.64978e-05	0.875	0.506173	34	40	1	0.578483	0.125	0.493827	4	39	0.142857	0.97561
chr9:72373170-72374769	PTAR1	chr9_72373620_72374768_-	chr9_72373171_72374768_-	0	COMP_3'SS_449	known	known	known	known	novel	novel	0.870354	-2.14658	0.581197	-0.883117	6.69766e-06	6.69766e-06	0.388889	0.928571	6	51	0.418803	1	0.611111	0.0714286	10	3	1	0.116883
chr11:3000466-3013484	NAP1L4	chr11_3010427_3013483_-	chr11_3000467_3013483_-	0	COMP_3'SS_9960_CE	known	known	novel	known	known	known	1.52321	-0.262815	0.550735	-0.231116	2.67328e-23	1.71184e-27	0.0393064	0.180296	33	182	0.124542	0.675277	0.886705	0.681773	766	691	1	0.768884
chr1:150802440-150804294	ARNT	chr1_150802456_150804293_-	chr1_150802441_150804293_-	0	COMP_3'SS_15	known	known	known	known	known	known	-0.17672	1.19325	-0.161985	0.206923	1.35365e-07	1.35365e-07	0.934146	0.782828	382	154	1	0.838015	0.0658537	0.217172	26	42	0.0704961	0.277419
chr3:142280262-142284963	ATR	chr3_142280263_142284962_-	chr3_142281951_142284962_-	0	COMP_3'SS_-1688_CE	known	known	novel	known	known	known	1.72763	-0.182515	0.188655	-0.166827	2.59679e-05	0.0969505	0.01766	0.0993789	7	15	0.0366972	0.225352	0.454746	0.378882	205	60	1	0.833173
chr17:7230327-7230759	NEURL4	chr17_7230328_7230758_-	chr17_7230549_7230758_-	0	COMP_3'SS_-221	known	known	known	known	known	known	0.922814	-0.191209	0.174799	-0.17404	0.000698895	0.035274	0.048433	0.121875	16	38	0.101796	0.276596	0.472934	0.390625	165	124	1	0.82596
chr19:3546165-3547270	MFSD12	chr19_3546166_3547269_-	chr19_3546423_3547269_-	0	COMP_3'SS_-257_CE	known	known	known	known	known	known	0.946283	-0.118785	0.223117	-0.112001	3.8318e-56	2.1134e-09	0.0404815	0.104285	305	897	0.126708	0.349825	0.411165	0.365114	3107	3143	1	0.887999
chr7:95034799-95039213	PON2	chr7_95034800_95039212_-	chr7_95034800_95035430_-	0	COMP_5'SS_3782_CE	known	known	novel	known	known	known	5.35477	-0.0966823	0.285576	-0.0921556	1.69974e-286	6.78987e-12	0.000255558	0.05408	4	789	0.0012791	0.286855	0.395196	0.358776	7731	5240	1	0.907844
chr8:145739613-145739826	RECQL4	chr8_145739746_145739825_-	chr8_145739614_145739825_-	0	COMP_3'SS_132/RET_INTRON	known	known	known	known	novel	novel	-0.440582	1.06398	-0.320153	0.052658	2.58172e-06	0.00283132	0.274551	0.176718	259	125	0.766962	0.446809	0.0116156	0.0336606	10	23	0.0324484	0.0851064
chr18:20581691-20596791	RBBP8	chr18_20581692_20596790_+	chr18_20581692_20586325_+	0	COMP_3'SS_10465_CE	known	known	known	known	known	known	1.07151	-0.139924	0.207712	-0.130576	8.16082e-11	0.0184118	0.0321285	0.0938086	47	99	0.097166	0.304878	0.342035	0.297373	510	316	1	0.869424
chr10:112635827-112641033	PDCD4	chr10_112636511_112640990_+	chr10_112635828_112641032_+	42	DUAL_COMP/RET_INTRON	known	known	known	known	known	known	1.29113	-0.416173	0.152604	-0.313083	4.25892e-09	1.76419e-06	0.0109111	0.0396825	19	89	0.0552486	0.207852	0.14239	0.0939153	260	212	0.833866	0.520782
chr6:41035175-41038871	OARD1	chr6_41035176_41038870_-	chr6_41036692_41037814_-	1056	DUAL_COMP	known	known	known	known	known	known	1.7172	-1.34321	0.58042	-0.738994	1.05565e-14	2.43452e-19	0.0409639	0.228125	16	72	0.0955056	0.675926	0.383133	0.1	158	31	1	0.261006
chr6:79911442-79913297	HMGN3	chr6_79912106_79913296_-	chr6_79911443_79913296_-	0	COMP_3'SS_663_CE	known	known	known	known	known	novel	-0.183442	3.49021	-0.1676	0.404749	1.28558e-16	6.45322e-190	0.327155	0.272324	3088	2640	1	0.8324	0.00233001	0.0764075	21	740	0.0117773	0.416526
chr2:200824602-200828456	C2orf47	chr2_200824603_200826503_+	chr2_200824603_200828455_+	0	COMP_3'SS_-1952_CE	known	known	known	known	known	known	-0.41172	2.48716	-0.33749	0.519375	5.66377e-11	6.59522e-59	0.276995	0.183512	471	324	1	0.66251	0.0129108	0.15528	21	274	0.0395683	0.558943
chr12:48189549-48189990	HDAC7	chr12_48189550_48189688_-	chr12_48189550_48189989_-	0	COMP_5'SS_-301_CE	known	known	known	known	known	known	-0.896231	0.366244	-0.424508	0.306667	1.23823e-08	1.66564e-05	0.184615	0.0753425	119	43	0.681818	0.25731	0.26	0.375	168	218	0.693333	1
chr8:48845731-48847569	PRKDC	chr8_48845732_48846524_-	chr8_48846650_48847568_-	-126	nonME_COMP/RET_INTRON	known	known	known	known	known	known	-0.168764	0.102418	-0.171128	0.0973476	7.34742e-05	0.00465729	0.293184	0.247655	1569	527	0.831128	0.66	0.259361	0.287332	1890	811	0.902652	1
chr5:94838706-94842638	TTC37	chr5_94838707_94839517_-	chr5_94838707_94842637_-	0	COMP_5'SS_-3120_CE	known	known	known	known	known	novel	-0.363315	3.59564	-0.304633	0.441854	3.52535e-33	3.52535e-33	0.991477	0.689441	697	110	1	0.695367	0.00852273	0.310559	5	49	0.00859599	0.45045
chr17:2367643-2376818	METTL16	chr17_2371170_2376817_-	chr17_2367644_2376817_-	0	COMP_3'SS_3526_CE	known	known	known	known	known	known	-0.286335	1.98781	-0.244283	0.206595	0.000725208	2.20315e-11	0.318373	0.239102	226	180	0.945833	0.70155	0.0112202	0.0819022	7	61	0.0327869	0.239382
chr22:43091636-43117171	A4GALT	chr22_43091637_43116802_-	chr22_43091637_43117170_-	0	COMP_5'SS_-368	novel	known	novel	known	known	known	-0.460069	0.9699	-0.36876	0.620879	3.22702e-05	0.000791528	0.826531	0.521739	80	35	1	0.63124	0.142857	0.376812	13	25	0.379121	1
chr6:3006792-3010291	NQO2	chr6_3006793_3010290_+	chr6_3006793_3010258_+	0	COMP_3'SS_32	known	novel	novel	known	known	known	0.679419	-0.21377	0.300034	-0.192466	3.0269e-13	4.06069e-44	0.0734654	0.144928	151	279	0.240506	0.540541	0.892218	0.720497	1845	1391	1	0.807534
chr12:31256664-31256741	DDX11	chr12_31256665_31256740_+	NA	NA	UNIDNT_COMP/RET_INTRON	known	known	known	NA	NA	NA	-0.753076	NA	-0.529084	NA	4.1817e-17	NA	0.3293	0.155072	380	106	1	0.470916	NA	NA	NA	NA	NA	NA
chr7:30487996-30490832	NOD1	chr7_30487997_30490831_-	chr7_30487997_30490533_-	0	COMP_5'SS_298	known	known	known	novel	known	novel	-0.811753	1.09642	-0.555921	0.741935	7.3128e-06	0.00247046	0.533333	0.236842	55	26	1	0.444079	0.0761905	0.22807	7	25	0.258065	1
chr2:101883340-101885678	CNOT11	chr2_101885598_101885677_+	chr2_101883341_101885501_+	-97	nonME_COMP/RET_INTRON	known	known	known	known	known	known	-1.03441	0.498024	-0.644564	0.39227	1.12746e-48	1.12746e-48	0.50035	0.177843	714	121	1	0.355436	0.49965	0.822157	713	563	0.60773	1
chr11:108098422-108098503	ATM	chr11_108098423_108098502_+	NA	NA	UNIDNT_COMP/RET_INTRON	known	known	known	NA	NA	NA	-0.741373	NA	-0.52354	NA	1.08265e-05	NA	0.513043	0.244444	117	21	1	0.47646	NA	NA	NA	NA	NA	NA
chr12:133398896-133404913	GOLGA3,CHFR	chr12_133398897_133404912_-	chr12_133398897_133404192_-	0	COMP_5'SS_720	known	known	known	known	known	known	-1.34576	0.683323	-0.739659	0.495064	1.18805e-12	7.32648e-05	0.588785	0.153285	62	20	1	0.260341	0.261682	0.518248	27	70	0.504936	1
chr17:79864773-79865430	PCYT2	chr17_79864774_79865429_-	chr17_79864774_79865079_-	0	COMP_5'SS_350_CE	known	known	known	known	known	known	-0.472856	0.669242	-0.37678	0.164014	1.09518e-06	0.00316192	0.379032	0.23622	187	119	1	0.62322	0.0524194	0.102362	25	51	0.115556	0.27957
chr19:6440332-6441990	SLC25A23	chr19_6441134_6441989_-	chr19_6440333_6441989_-	0	COMP_3'SS_801	known	novel	novel	known	novel	novel	-1.45278	1.55537	-0.766082	0.78022	0.000318078	0.00176536	0.45	0.105263	26	3	1	0.233918	0.0666667	0.315789	3	11	0.142857	0.923077
chr7:5269335-5270466	WIPI2	chr7_5269336_5270465_+	chr7_5269369_5270465_+	0	COMP_5'SS_-33	known	known	known	known	known	known	-0.288991	0.122277	-0.174744	0.115097	9.87713e-05	9.87713e-05	0.34134	0.25567	269	247	0.518234	0.34349	0.65866	0.74433	520	721	0.884903	1
chr9:36589648-36597219	MELK	chr9_36594768_36597218_+	chr9_36589649_36597218_+	0	COMP_5'SS_5119_CE	known	known	known	known	known	known	-0.258349	1.59331	-0.227674	0.437211	3.06126e-06	8.23028e-26	0.276316	0.213406	440	588	1	0.772326	0.0136112	0.0669676	31	266	0.0978593	0.53507
chr10:105768113-105777918	SLK	chr10_105768114_105770573_+	chr10_105768114_105777917_+	0	COMP_3'SS_-7344_CE	known	known	known	known	known	known	-1.60679	0.387265	-0.415017	0.321089	8.10562e-12	2.43163e-09	0.199472	0.04	150	10	0.49835	0.0833333	0.307908	0.453532	439	243	0.678911	1
chr17:4795528-4795951	MINK1	chr17_4795807_4795950_+	chr17_4795529_4795950_+	0	COMP_5'SS_278_CE	known	known	known	known	known	known	-0.579294	1.60427	-0.439706	0.377201	7.65314e-10	2.99686e-15	0.331288	0.185619	269	110	1	0.560294	0.0257669	0.128171	20	95	0.0843373	0.461538
chr2:198380869-198400254	HSPE1-MOB4,MOB4	chr2_198380870_198388347_+	chr2_198380870_198400253_+	0	COMP_3'SS_-11906_CE	known	known	known	known	known	known	-0.185496	0.542447	-0.169308	0.251729	1.90125e-08	1.90125e-08	0.809663	0.672581	552	416	1	0.830692	0.190337	0.327419	129	202	0.235081	0.486811
chr16:16427740-16434163	NPIPA7	chr16_16427741_16434162_+	chr16_16427741_16429908_+	0	COMP_3'SS_4254_CE	known	known	known	known	known	known	0.528279	-0.146737	0.326816	-0.136479	0.000150704	0.00293493	0.141921	0.2407	64	109	0.343915	0.670732	0.694323	0.599562	317	273	1	0.863521
chr10:101604221-101606718	ABCC2	chr10_101604222_101605380_+	chr10_101604222_101606717_+	0	COMP_3'SS_-1337_CE	known	known	known	known	known	novel	-0.1706	1.5488	-0.156841	0.0578019	0.000517472	8.58267e-08	0.220081	0.185563	867	526	1	0.843159	0.00294584	0.0138626	12	43	0.0149254	0.0727273
chr9:126146191-126165681	DENND1A	chr9_126150137_126165680_-	chr9_126146192_126165680_-	0	COMP_3'SS_3945_CE	known	known	known	known	known	known	1.04831	-0.191167	0.396714	-0.174006	0.000379425	0.0593562	0.0774648	0.220994	10	39	0.166667	0.56338	0.471264	0.389262	122	115	1	0.825994
chr6:7301600-7303783	SSR1	chr6_7301601_7301754_-	chr6_7301601_7303782_-	0	COMP_5'SS_-2028_CE	novel	known	novel	known	known	known	1.17792	-0.553777	0.692082	-0.425225	0.000191703	0.000191703	0.159091	0.516667	6	30	0.307918	1	0.840909	0.483333	36	28	1	0.574775
chr19:41810165-41812354	HNRNPUL1	chr19_41810166_41812353_+	chr19_41811772_41812353_+	0	COMP_5'SS_-1606_CE	known	known	known	known	known	known	2.11041	-0.133029	0.235939	-0.12456	7.96688e-42	0.000364419	0.00935516	0.0771955	27	217	0.0299145	0.265854	0.457157	0.400213	922	749	1	0.87544
chr6:82461894-82462148	FAM46A	chr6_82461895_82462147_-	chr6_82461895_82462092_-	0	COMP_5'SS_55	known	known	known	known	known	known	-0.199595	0.593349	-0.180937	0.426245	0.000553212	0.00195148	0.826087	0.676617	170	135	1	0.819063	0.15942	0.288557	32	57	0.37931	0.805556
chr1:36752870-36754661	THRAP3	chr1_36753472_36754660_+	chr1_36752871_36754660_+	0	COMP_5'SS_601_CE	novel	known	novel	known	known	known	1.98204	-0.136428	0.176346	-0.127531	9.49017e-13	0.00135759	0.0126582	0.0918675	9	60	0.025641	0.201987	0.448642	0.391427	759	556	1	0.872469
chr9:101542618-101544749	ANKS6	chr9_101543927_101544748_-	chr9_101542619_101544748_-	0	COMP_3'SS_1308_CE	known	novel	novel	known	known	known	1.17604	-0.324262	0.234669	-0.276939	0.000280788	0.0167188	0.0430464	0.139535	12	23	0.0896552	0.324324	0.330454	0.238938	152	53	1	0.723061
chr2:228193504-228195342	MFF	chr2_228193505_228194321_+	chr2_228193505_228195341_+	0	COMP_3'SS_-1020_CE/RET_INTRON	known	known	known	known	known	known	2.29123	-0.601074	0.769612	-0.451778	4.93975e-37	8.3115e-63	0.0293454	0.290141	12	308	0.0610329	0.830645	0.930023	0.509859	411	542	1	0.548222
chr1:982336-982707	AGRN	chr1_982337_982706_+	NA	NA	UNIDNT_COMP/RET_INTRON	known	known	known	NA	NA	NA	0.247444	NA	0.219206	NA	1.33078e-05	NA	0.207869	0.266228	1082	323	0.780794	1	NA	NA	NA	NA	NA	NA
chr19:50363592-50363871	PTOV1	chr19_50363593_50363870_+	chr19_50363593_50363822_+	0	COMP_3'SS_48/RET_INTRON	known	known	known	known	known	known	0.381898	-0.253496	0.317435	-0.034685	5.13313e-19	0.0719029	0.327716	0.480125	738	615	0.682565	1	0.0682927	0.0530008	153	67	0.146527	0.111842
chr7:8110760-8125823	GLCCI1	chr7_8110761_8124526_+	chr7_8110761_8125822_+	0	COMP_3'SS_-1296_CE	known	known	known	known	known	known	-0.177839	2.02912	-0.162923	0.199432	1.74165e-14	1.74165e-14	0.975936	0.816934	364	356	1	0.837077	0.0240642	0.183066	8	79	0.0246575	0.22409
chr7:107571944-107575860	LAMB1	chr7_107572822_107575859_-	chr7_107571945_107575859_-	0	COMP_3'SS_877	known	known	known	known	known	novel	-0.219907	3.54516	-0.197407	0.202105	2.26978e-25	9.44712e-24	0.994483	0.798165	720	173	1	0.802593	0.0027137	0.0940171	3	43	0.00544218	0.207547
chr12:125263131-125270903	SCARB1	chr12_125263132_125270902_-	chr12_125263132_125267228_-	0	COMP_5'SS_3674_CE	known	known	known	known	known	known	2.03712	-0.137129	0.293584	-0.128142	3.48479e-52	2.96069e-43	0.0185341	0.142129	43	222	0.0377682	0.331352	0.967144	0.843212	2295	1322	1	0.871858
chr1:63128800-63153898	DOCK7	chr1_63153327_63153897_-	chr1_63128801_63153897_-	0	COMP_3'SS_24526_CE	known	novel	novel	known	known	known	0.722418	-0.254673	0.60566	-0.168044	0.000263712	0.117878	0.230769	0.475248	23	47	0.3	0.90566	0.232558	0.180272	79	52	0.606061	0.438017
chr20:40162208-40246979	CHD6	chr20_40179999_40246978_-	chr20_40162209_40246978_-	0	COMP_3'SS_17790_CE	known	known	known	known	known	known	-0.413475	0.919087	-0.338652	0.627133	2.4949e-05	2.4949e-05	0.816514	0.54	88	53	1	0.661348	0.183486	0.46	19	45	0.224719	0.851852
chr16:89828429-89833549	FANCA	chr16_89831474_89833548_-	chr16_89828430_89833548_-	0	COMP_3'SS_3044_CE/RET_INTRON	known	known	known	known	known	novel	-0.244697	2.40339	-0.217058	0.407843	6.67836e-14	2.73079e-11	0.975342	0.763636	355	125	1	0.782942	0.0164384	0.181818	5	29	0.0333333	0.441176
chr4:110638868-110650758	PLA2G12A	chr4_110639915_110650757_-	chr4_110638869_110650757_-	0	COMP_3'SS_1046_CE	known	known	known	known	known	known	-0.348146	2.74303	-0.294004	0.382651	1.24479e-14	8.42907e-17	0.93125	0.657459	297	118	1	0.705996	0.00765697	0.118943	4	53	0.0233645	0.406015
chr10:27822781-27826805	RAB18	chr10_27822782_27822856_+	chr10_27822782_27826804_+	0	COMP_3'SS_-3948_CE/RET_INTRON	known	known	known	known	known	known	-0.238383	1.93576	-0.212099	0.0388435	3.66118e-09	3.3708e-08	0.34667	0.273142	1316	598	1	0.787901	0.00210582	0.0145919	7	31	0.00635425	0.0451977
chr12:50524476-50528329	CERS5	chr12_50524477_50528182_-	chr12_50524477_50528328_-	0	COMP_5'SS_-146/RET_INTRON	known	known	known	known	known	known	2.17567	-0.518021	0.713845	-0.404302	3.88485e-20	3.88485e-20	0.0492308	0.433628	15	48	0.0517799	0.765625	0.950769	0.566372	308	63	1	0.595698
chr1:150621223-150636108	GOLPH3L	chr1_150634404_150636107_-	chr1_150621224_150636107_-	0	COMP_3'SS_13180_CE	known	known	known	known	known	novel	-0.259789	2.27269	-0.228786	0.109882	1.29506e-05	5.23346e-11	0.329644	0.254226	416	390	1	0.771214	0.00395257	0.0383615	4	58	0.0120192	0.121901
chr1:24294445-24298340	SRSF10	chr1_24294446_24298339_-	chr1_24294446_24298062_-	0	COMP_5'SS_277_CE	known	known	novel	known	known	known	2.29311	-0.828262	0.151477	-0.180274	5.83421e-11	6.75053e-06	0.00733496	0.0726577	5	37	0.0151899	0.166667	0.135697	0.0592734	110	30	0.316239	0.135965
chr20:33969827-33981895	UQCC1	chr20_33971936_33981894_-	chr20_33969828_33981894_-	0	COMP_3'SS_2108_CE	known	known	known	known	known	known	-0.247711	0.973951	-0.219414	0.138955	4.27144e-06	3.05653e-06	0.436047	0.340372	449	402	1	0.780586	0.0251938	0.066723	25	78	0.0780781	0.217033
chr1:150990379-150999709	PRUNE	chr1_150991145_150999708_+	chr1_150990380_150997990_+	-765	DUAL_COMP	known	known	known	known	known	known	1.42485	-0.869764	0.248996	-0.195617	0.000251278	0.0229181	0.00865266	0.0359712	6	24	0.0843373	0.333333	0.0309023	0.0129496	24	8	0.3125	0.116883
chr4:48503749-48507564	FRYL	chr4_48503750_48504844_-	chr4_48503750_48507563_-	0	COMP_5'SS_-2719_CE	known	known	known	known	known	known	1.29557	-0.759778	0.839506	-0.53223	2.07126e-05	5.30072e-05	0.0726257	0.265306	12	25	0.160494	1	0.458101	0.214286	81	20	1	0.46777
chr21:45726636-45730889	PFKL	chr21_45726637_45730888_+	chr21_45726637_45727846_+	0	COMP_3'SS_3042_CE	known	known	known	known	novel	novel	-0.244799	1.2498	-0.217138	0.10265	0.000135466	0.00168669	0.448804	0.351351	468	207	1	0.782862	0.0177866	0.062069	8	17	0.0368852	0.139535
chr6:105244899-105280917	HACE1	chr6_105259268_105280916_-	chr6_105244900_105280916_-	0	COMP_3'SS_14368_CE	known	known	known	known	known	novel	-1.24685	1.49316	-0.712593	0.439353	0.00055359	0.00328061	0.556701	0.16	53	3	1	0.287407	0.0472973	0.210526	6	7	0.132075	0.571429
chr1:167974030-168007609	DCAF6	chr1_167992285_168007608_+	chr1_167974031_168007608_+	0	COMP_5'SS_18254_CE	known	known	known	known	known	known	0.457789	-0.313057	0.241737	-0.268791	3.52076e-11	5.79353e-12	0.136461	0.215686	255	483	0.320401	0.562137	0.3742	0.273619	701	613	1	0.731209
chr10:69882096-69902697	MYPN	chr10_69882097_69895215_+	chr10_69882097_69902696_+	0	COMP_3'SS_-7481_CE	known	novel	novel	known	known	known	2.8017	-0.515759	0.439472	-0.402953	3.52235e-15	3.48331e-12	0.00498339	0.0820896	5	32	0.0253165	0.464789	0.314923	0.188024	592	156	1	0.597047
chr20:45023141-45035187	ELMO2	chr20_45023142_45027335_-	chr20_45023171_45035186_-	-29	DUAL_COMP	known	known	known	known	known	known	0.594736	-0.709616	0.465913	-0.230617	0.000477357	0.00519686	0.122449	0.221945	41	88	0.451613	0.917526	0.116618	0.0573566	39	22	0.425532	0.194915
chr8:107751810-107754450	OXR1	chr8_107751811_107754449_+	chr8_107751811_107752570_+	0	COMP_3'SS_1879_CE	known	known	novel	known	known	known	2.51337	-0.109607	0.191299	-0.103813	8.30871e-15	0.00503249	0.00454959	0.0561715	4	75	0.0146628	0.205962	0.656376	0.588235	488	529	1	0.896187
chr2:17906624-17912345	SMC6	chr2_17906625_17912344_-	chr2_17906625_17907655_-	0	COMP_5'SS_4689_CE	known	known	novel	known	known	known	1.985	-0.106349	0.187584	-0.10089	1.78583e-06	0.286615	0.00595238	0.0433276	4	24	0.027933	0.215517	0.356747	0.320755	192	118	1	0.89911
chr21:47959903-47961669	DIP2A	chr21_47959904_47961357_+	chr21_47959904_47961668_+	0	COMP_3'SS_-311	known	novel	novel	known	known	known	2.07341	-0.146114	0.170314	-0.135941	7.01157e-06	0.172703	0.0110497	0.0878661	3	20	0.0223464	0.192661	0.411602	0.355649	148	84	1	0.864059
chr11:104825727-104839246	CASP4	chr11_104827422_104839245_-	chr11_104825728_104839245_-	0	COMP_3'SS_1694_CE	known	novel	novel	known	known	known	1.62734	-0.140177	0.155289	-0.130796	1.89626e-16	1.89626e-16	0.0309859	0.157729	21	99	0.0319767	0.187266	0.969014	0.842271	687	533	1	0.869204
chr1:20124707-20126348	TMCO4	chr1_20125842_20126347_-	chr1_20124708_20126347_-	0	COMP_3'SS_1134_CE	known	novel	novel	known	known	known	0.808077	-0.906721	0.554286	-0.596154	0.000841012	0.0152976	0.285714	0.641026	17	24	0.445714	1	0.380952	0.153846	23	5	1	0.403846
chr8:48771546-48772172	PRKDC	chr8_48771547_48772171_-	NA	NA	UNIDNT_COMP/RET_INTRON	known	known	known	NA	NA	NA	-0.164077	NA	-0.151323	NA	4.37698e-05	NA	0.260283	0.220897	1872	610	1	0.848677	NA	NA	NA	NA	NA	NA
chr4:186556564-186567822	SORBS2	chr4_186556565_186567821_-	chr4_186556565_186560030_-	0	COMP_5'SS_7791_CE	known	known	known	known	known	known	1.02902	-1.15478	0.661842	-0.0976538	0.00012335	0.077179	0.111111	0.310924	9	73	0.263158	0.925	0.0666667	0.0210084	5	4	0.157895	0.060241
chr3:58253071-58256659	ABHD6	chr3_58253072_58255047_+	chr3_58253072_58256658_+	0	COMP_3'SS_-1611_CE	known	known	known	known	known	novel	-0.477735	0.772503	-0.379813	0.0601933	4.47805e-06	0.08564	0.498282	0.309028	144	88	1	0.620187	0.024055	0.0520833	6	14	0.0492958	0.109489
chr6:35428394-35434021	FANCE	chr6_35428395_35430565_+	chr6_35428395_35434020_+	0	COMP_3'SS_-3455_CE	known	known	known	known	known	novel	-0.405713	1.61332	-0.333499	0.213969	7.75038e-05	4.31032e-07	0.241727	0.161111	167	144	1	0.666501	0.0115108	0.0577778	7	51	0.0473373	0.261307
chr4:2933191-2933552	MFSD10	chr4_2933192_2933551_-	chr4_2933390_2933551_-	0	COMP_3'SS_-198	known	known	known	known	known	known	2.16323	-0.0688153	0.159435	-0.0665009	1.53828e-12	0.263694	0.00678541	0.0590278	7	50	0.0195122	0.178947	0.373198	0.34838	439	300	1	0.933499
chr10:105768113-105777918	SLK	chr10_105770666_105777917_+	chr10_105768114_105777917_+	0	COMP_5'SS_2552_CE	known	known	known	known	known	known	-1.0966	0.387265	-0.217683	0.321089	2.40265e-08	2.43163e-09	0.116865	0.0390335	166	20	0.30036	0.0826772	0.307908	0.453532	439	243	0.678911	1
chr10:70101436-70101516	HNRNPH3	chr10_70101437_70101515_+	NA	NA	UNIDNT_COMP/RET_INTRON	known	known	known	NA	NA	NA	-0.220179	NA	-0.197624	NA	7.69734e-17	NA	0.362524	0.290881	2251	1664	1	0.802376	NA	NA	NA	NA	NA	NA
chr12:76441497-76442980	NAP1L1	chr12_76441498_76442979_-	chr12_76441498_76442172_-	0	COMP_5'SS_807	known	known	novel	known	known	known	2.81267	-0.103082	0.191768	-0.0979472	2.90282e-27	2.8643e-15	0.00552995	0.0920974	5	154	0.0111111	0.20288	0.946544	0.853832	1026	1436	1	0.902053
chr6:86387209-86387672	SNHG5	chr6_86387593_86387671_-	chr6_86387210_86387671_-	0	COMP_3'SS_383_CE/RET_INTRON	known	known	known	known	known	known	-0.414826	1.76009	-0.339545	0.631679	3.09031e-17	1.09057e-56	0.466797	0.308298	477	586	1	0.660455	0.0458984	0.266807	46	507	0.0961145	0.727794
chr15:85610434-85626787	PDE8A	chr15_85610435_85626786_+	chr15_85619149_85619963_+	-6823	DUAL_COMP	known	known	known	known	known	known	1.49041	-0.0915031	0.153013	-0.0874415	1.37037e-06	0.262936	0.0117967	0.0523649	12	30	0.0431894	0.196203	0.341357	0.311508	311	156	1	0.912559
chr14:91939713-91942194	SMEK1	chr14_91939714_91942154_-	chr14_91939714_91942193_-	0	COMP_5'SS_-39/RET_INTRON	known	known	known	known	known	known	0.458225	-0.672337	0.367595	-0.489486	9.03009e-12	9.03009e-12	0.457143	0.722864	111	312	0.632405	1	0.542857	0.277136	132	119	1	0.510514
chr10:102016232-102027328	CWF19L1	chr10_102020076_102020722_-	chr10_102016233_102027327_-	3843	DUAL_COMP	known	known	known	known	known	known	-0.262277	1.37238	-0.230702	0.248052	0.000484931	3.1127e-06	0.360104	0.277027	416	163	1	0.769298	0.00902527	0.0356021	14	33	0.0757576	0.32381
chr14:50069185-50080974	LRR1	chr14_50074839_50080973_+	chr14_50069186_50080973_+	0	COMP_5'SS_5653_CE	known	known	known	known	known	known	-0.568059	0.516537	-0.433376	0.403417	9.01144e-10	3.4234e-12	0.468023	0.265193	160	143	1	0.566624	0.215054	0.360476	179	393	0.596583	1
chrX:19049154-19086835	GPR64	chrX_19051772_19054059_-	chrX_19049155_19086834_-	2617	DUAL_COMP	known	known	known	known	known	novel	-0.364175	1.98226	-0.253677	0.106295	2.17164e-06	0.000103073	0.298937	0.207692	477	161	0.912214	0.658537	0.00176289	0.0127971	3	13	0.015444	0.121739
chr16:47156694-47156800	NETO2	chr16_47156695_47156778_-	chr16_47156695_47156799_-	0	COMP_5'SS_-21	known	known	known	known	known	known	-0.659721	1.45324	-0.483004	0.702783	3.53459e-28	2.69034e-39	0.515376	0.266447	485	242	1	0.516996	0.0699894	0.299342	65	272	0.150342	0.853125
chr12:62959159-62960102	MON2	chr12_62959811_62960101_+	chr12_62959160_62960101_+	0	COMP_5'SS_651_CE	known	known	known	known	known	known	-1.07736	1.35428	-0.659505	0.741866	5.10579e-18	7.05477e-24	0.507782	0.172897	260	36	1	0.340495	0.179661	0.696	52	86	0.258134	1
chr7:158447949-158448031	NCAPG2	chr7_158447950_158448030_-	NA	NA	UNIDNT_COMP/RET_INTRON	known	known	known	NA	NA	NA	-0.29898	NA	-0.205363	NA	1.64282e-05	NA	0.199775	0.148148	532	247	0.752825	0.547461	NA	NA	NA	NA	NA	NA
chr16:2262847-2263582	PGP	chr16_2263092_2263581_-	chr16_2262848_2263581_-	0	COMP_3'SS_244	known	novel	novel	known	known	known	0.688952	-1.26851	0.497898	-0.71875	4.89323e-08	6.7194e-06	0.422222	0.840909	18	147	0.502102	1	0.444444	0.125	19	21	1	0.28125
chr8:144695986-144696490	TSTA3	chr8_144695987_144696333_-	chr8_144696398_144696489_-	-65	nonME_COMP/RET_INTRON	known	known	known	known	known	known	0.163924	-0.203008	0.151193	-0.183729	6.94251e-05	4.03603e-06	0.469152	0.552719	729	497	0.848807	1	0.52892	0.431743	822	388	1	0.816271
chr10:135212729-135215653	RP11-108K14.8,MTG1	chr10_135215094_135215652_+	chr10_135212730_135215652_+	0	COMP_5'SS_2364_CE	known	known	known	known	known	known	-0.2993	1.90712	-0.258663	0.0630525	2.02265e-05	6.61773e-05	0.483245	0.358247	547	138	1	0.741337	0.010142	0.0682927	4	13	0.0102459	0.0732984
chr6:142759500-142764474	GPR126	chr6_142759501_142764473_+	chr6_142759501_142762044_+	0	COMP_3'SS_2429_CE	known	known	known	known	known	known	2.41732	-0.267385	0.415603	-0.234622	7.92691e-20	0.0017338	0.0160891	0.180451	12	47	0.0329949	0.448598	0.471535	0.360902	380	95	1	0.765378
chr17:3494409-3494481	TRPV1,SHPK	chr17_3494410_3494480_-	NA	NA	UNIDNT_COMP/RET_INTRON	known	known	known	NA	NA	NA	-0.966814	NA	-0.686229	NA	3.81009e-07	NA	0.26378	0.100313	66	31	0.985294	0.299065	NA	NA	NA	NA	NA	NA
chr3:69120767-69126949	UBA3	chr3_69120768_69124580_-	chr3_69120768_69126948_-	0	COMP_5'SS_-2368_CE	known	known	known	known	known	known	-0.211581	2.23971	-0.190697	0.240986	7.95878e-31	7.95878e-31	0.977778	0.791319	747	473	1	0.809303	0.0222222	0.208681	16	124	0.0227273	0.263713
chr6:4061380-4062447	PRPF4B	chr6_4061934_4062446_+	chr6_4061381_4062446_+	0	COMP_5'SS_553	known	known	known	known	known	novel	-0.457705	1.19522	-0.367266	0.697362	4.78e-06	2.92791e-09	0.717557	0.454023	93	78	1	0.632734	0.137405	0.454023	17	78	0.302638	1
chr3:50153412-50154683	RBM5	chr3_50153413_50154506_+	chr3_50154604_50154682_+	98	nonME_COMP/RET_INTRON	known	known	known	known	known	known	0.371788	-0.48775	0.3105	-0.385993	1.82609e-14	1.82609e-14	0.461538	0.669381	341	410	0.6895	1	0.538462	0.330619	398	202	1	0.614007
chr8:62555991-62557159	ASPH	chr8_62555992_62557158_-	chr8_62556560_62557158_-	0	COMP_3'SS_-568_CE	known	known	known	known	known	known	0.943766	-0.141126	0.262171	-0.13162	5.91178e-155	8.70279e-24	0.0650334	0.167112	1167	1686	0.139114	0.401284	0.472606	0.410401	8487	4142	1	0.86838
chr4:39306547-39313065	RFC1	chr4_39310652_39313064_-	chr4_39306548_39313064_-	0	COMP_3'SS_4104_CE	known	known	known	known	known	known	-0.193279	2.12673	-0.175748	0.18617	0.000291651	1.05743e-14	0.383065	0.315742	664	346	1	0.824252	0.0112782	0.0945946	8	69	0.0227848	0.208955
chr12:93863130-93870730	MRPL42	chr12_93863131_93870729_+	chr12_93863131_93864261_+	0	COMP_3'SS_6468_CE	known	known	known	known	known	known	-0.165613	2.5272	-0.152626	0.135046	7.24862e-11	5.91941e-52	0.485356	0.411278	1855	1589	1	0.847374	0.0101333	0.126853	18	230	0.0102371	0.145283
chr7:75634721-75651169	STYXL1	chr7_75634722_75643059_-	chr7_75634722_75651168_-	0	COMP_5'SS_-8109_CE	known	known	known	known	known	known	-0.317799	1.10013	-0.272251	0.280908	1.69175e-06	1.08025e-10	0.4699	0.341969	280	263	1	0.727749	0.0551839	0.165803	32	127	0.116608	0.397516
chr13:28014585-28019225	MTIF3	chr13_28015214_28019224_-	chr13_28014586_28019224_-	0	COMP_3'SS_628	known	known	known	known	known	known	1.55182	-0.103803	0.21802	-0.0985974	1.01057e-07	4.51946e-06	0.0251716	0.118812	10	47	0.0516432	0.269663	0.947368	0.85396	413	344	1	0.901403
chr22:19502409-19504050	CDC45	chr22_19502410_19504049_+	chr22_19502571_19504049_+	0	COMP_5'SS_-161_CE	known	known	novel	known	known	known	2.23959	-0.157374	0.289691	-0.145616	2.02777e-14	0.00704231	0.0101237	0.095057	8	49	0.0308219	0.320513	0.509561	0.435361	452	228	1	0.854384
chr10:34558826-34606035	PARD3	chr10_34558827_34606034_-	chr10_34558827_34573062_-	0	COMP_5'SS_32972_CE	known	known	known	known	known	known	0.67682	-0.224156	0.575904	-0.20081	0.000258945	0.0549887	0.166667	0.327935	27	80	0.4	0.975904	0.47619	0.380567	79	93	1	0.79919
chr11:18541149-18548322	TSG101	chr11_18547249_18548321_-	chr11_18541150_18548321_-	0	COMP_3'SS_6099_CE	known	known	known	known	known	known	1.14587	-0.115332	0.30392	-0.10893	3.19803e-05	0.0748006	0.0392157	0.12334	11	64	0.123711	0.427632	0.391738	0.349066	274	354	1	0.89107
chr3:124732833-124738106	HEG1	chr3_124733856_124738105_-	chr3_124732834_124738105_-	0	COMP_3'SS_1022_CE	known	known	known	known	known	known	-0.187267	0.464363	-0.170778	0.371465	7.89297e-05	1.09618e-18	0.458307	0.380038	730	395	1	0.829222	0.28652	0.455854	456	474	0.628535	1
chr3:54798377-54872595	CACNA2D3	chr3_54798378_54872594_+	chr3_54871257_54872594_+	0	COMP_5'SS_-72879_CE	known	known	novel	known	known	known	2.0364	-0.503993	0.52342	-0.395886	8.02533e-09	0.00381784	0.0180412	0.138249	6	29	0.0648148	0.588235	0.339552	0.205128	90	31	1	0.604114
chrX:2408809-2420802	DHRSX	chrX_2408810_2420801_-	chrX_2408810_2418857_-	0	COMP_5'SS_1944_CE	known	known	novel	known	known	known	-0.895932	0.244665	-0.404975	0.340517	1.07404e-06	0.233436	0.229787	0.0938053	53	52	0.613636	0.208661	0.384615	0.491228	34	27	0.625	0.965517
chr10:124610065-124615161	CUZD1,FAM24B	chr10_124610066_124611844_-	chr10_124610066_124615160_-	0	COMP_5'SS_-3316_CE	novel	known	novel	known	known	known	-1.13465	0.38267	-0.678466	0.317962	6.92616e-05	0.101116	0.330275	0.106195	35	11	1	0.321534	0.229358	0.336283	24	37	0.682038	1
chr3:101293122-101298686	PCNP	chr3_101293123_101298633_+	chr3_101293123_101298685_+	0	COMP_3'SS_-52/RET_INTRON	known	known	known	known	known	known	-0.181272	0.574335	-0.165791	0.269211	3.26559e-28	6.95918e-14	0.864931	0.721533	1760	1279	1	0.834209	0.113949	0.202368	231	358	0.259508	0.528719
chr7:102944936-102949399	PMPCB	chr7_102944937_102948042_+	chr7_102944937_102949398_+	0	COMP_3'SS_-1356_CE	known	known	known	known	known	known	-0.308479	2.5777	-0.265437	0.272898	1.44157e-09	2.58526e-53	0.249949	0.183603	1222	373	1	0.734563	0.00551809	0.0726559	26	147	0.0207533	0.293651
chr18:2777912-2784448	SMCHD1	chr18_2777913_2778166_+	chr18_2777913_2784447_+	0	COMP_3'SS_-6281_CE	known	known	known	known	known	known	-0.30159	2.93651	-0.260359	0.211323	1.07769e-05	3.33126e-16	0.386835	0.286119	428	201	1	0.739641	0.00360685	0.0679887	3	47	0.0108992	0.222222
chr19:1011610-1011740	TMEM259	chr19_1011662_1011739_-	chr19_1011611_1011739_-	0	COMP_3'SS_51	known	known	known	known	known	known	-1.23755	1.14333	-0.709907	0.590636	2.87362e-57	7.07507e-36	0.41113	0.119266	723	103	1	0.290093	0.0902896	0.283257	158	246	0.198502	0.789137
chr12:104376711-104377073	TDG	chr12_104376996_104377072_+	chr12_104376712_104377072_+	0	COMP_5'SS_284/RET_INTRON	known	known	known	known	known	known	-0.203676	0.613995	-0.184273	0.00819057	0.000122963	0.195016	0.354663	0.289308	520	459	1	0.815727	0.00476515	0.00880503	6	13	0.00957592	0.0177665
chr7:56140803-56142279	SUMF2	chr7_56141911_56142278_+	chr7_56140804_56142278_+	0	COMP_5'SS_1107_CE	known	known	known	known	known	known	-0.176668	0.86257	-0.161942	0.216089	1.17581e-19	1.17581e-19	0.894237	0.749423	1318	648	1	0.838058	0.105763	0.250577	155	216	0.118271	0.334361
chr3:38017384-38023316	CTDSPL	chr3_38022354_38023315_+	chr3_38017385_38023315_+	0	COMP_5'SS_4969_CE	known	known	known	known	known	novel	-1.22414	1.36732	-0.705989	0.745211	9.2453e-07	9.2453e-07	0.805556	0.236842	28	8	1	0.294011	0.194444	0.763158	6	28	0.254789	1
chr10:52502769-52509103	ASAH2B	chr10_52505034_52509102_+	chr10_52502770_52509102_+	0	COMP_5'SS_2264_CE	known	known	known	known	known	known	-1.49754	1.56073	-0.77632	0.790017	2.64812e-09	3.80126e-10	0.330049	0.0738255	66	10	1	0.22368	0.0551471	0.262626	14	51	0.209983	1
chrX:133923295-133927845	FAM122B	chrX_133923666_133927844_-	chrX_133923296_133927844_-	0	COMP_3'SS_370_CE	known	known	known	known	known	known	0.287464	-0.349106	0.151956	-0.327068	0.000332795	1.42722e-08	0.0877326	0.116951	230	355	0.398276	0.550232	0.187239	0.132063	492	401	0.959144	0.632075
chr16:16418790-16419165	PKD1P1,NPIPA7	chr16_16418791_16418884_+	chr16_16418791_16419164_+	0	COMP_3'SS_-280_CE/RET_INTRON	known	known	known	known	known	novel	-0.318395	1.63363	-0.209836	0.0632845	0.000660345	3.05225e-05	0.187251	0.13619	281	142	0.694581	0.484746	0.00464807	0.0238095	6	24	0.0165877	0.0798722
chrX:17710587-17739561	NHS	chrX_17710588_17737463_+	chrX_17710588_17739560_+	0	COMP_3'SS_-2097_CE	known	known	known	known	known	known	-0.837924	2.15617	-0.567392	0.76842	1.29448e-12	1.75957e-18	0.494297	0.213836	129	67	1	0.432608	0.0342205	0.295597	8	93	0.0708661	0.839286
chr14:105911847-105915696	TEX22,MTA1	chr14_105911848_105912003_+	chr14_105911848_105915695_+	0	COMP_3'SS_-3692_CE/RET_INTRON	known	known	known	known	known	known	1.35917	-0.772128	0.246438	-0.537971	1.605e-07	5.66208e-10	0.0221932	0.0863971	16	46	0.0711297	0.317568	0.250653	0.115809	191	62	1	0.462029
chr8:66517571-66525479	ARMC1	chr8_66517572_66517656_-	chr8_66517572_66525478_-	0	COMP_5'SS_-7822_CE/RET_INTRON	known	known	known	known	known	novel	-0.189761	1.56501	-0.172843	0.0924707	0.00085394	2.87346e-07	0.448539	0.371012	352	406	1	0.827157	0.0114358	0.0546946	8	59	0.0231362	0.115607
chr1:154193450-154197560	UBAP2L	chr1_154193516_154197559_+	chr1_154193451_154197559_+	0	COMP_5'SS_65	known	known	known	known	known	known	0.652601	-0.16055	0.329011	-0.148324	1.67145e-07	2.18127e-09	0.120978	0.232342	93	124	0.274854	0.603865	0.875161	0.745353	679	400	1	0.851676
chr13:115047601-115051994	UPF3A	chr13_115047602_115051993_+	chr13_115048418_115051993_+	0	COMP_5'SS_-816	known	known	novel	known	known	known	1.28271	-0.110962	0.377976	-0.105027	7.4444e-09	0.274907	0.0240343	0.0866774	27	53	0.126697	0.504673	0.220601	0.197432	256	122	1	0.894973
chr12:57502081-57504912	STAT6	chr12_57503893_57504911_-	chr12_57502082_57504911_-	0	COMP_3'SS_1811_CE	known	known	known	known	known	known	0.624679	-0.362421	0.461304	-0.304011	2.80798e-07	2.41471e-15	0.15748	0.294118	139	94	0.379404	0.840708	0.782902	0.544892	695	175	1	0.695989
chr16:4927111-4930084	UBN1	chr16_4927112_4930083_+	chr16_4927475_4930083_+	0	COMP_5'SS_-363/RET_INTRON	known	known	known	known	known	known	0.900599	-0.14672	0.159818	-0.136464	0.000258344	0.122776	0.0462287	0.113772	18	56	0.0969388	0.256757	0.36983	0.319361	151	159	1	0.863536
chr1:113643109-113650216	LRIG2	chr1_113643110_113646230_+	chr1_113643110_113650215_+	0	COMP_3'SS_-3985_CE	known	known	known	known	known	known	-0.945673	0.769546	-0.611582	0.536777	2.70444e-05	2.70444e-05	0.654545	0.254237	35	14	1	0.388418	0.345455	0.745763	18	43	0.463223	1
chr7:148494950-148495029	CUL1	chr7_148494951_148495028_+	NA	NA	UNIDNT_COMP/RET_INTRON	known	known	known	NA	NA	NA	-0.190218	NA	-0.179617	NA	0.000129238	NA	0.212062	0.175328	646	667	0.773923	0.594306	NA	NA	NA	NA	NA	NA
chr1:59133592-59134304	MYSM1	chr1_59133593_59134303_-	chr1_59133593_59134101_-	0	COMP_5'SS_202/RET_INTRON	known	known	known	known	known	known	-0.614622	0.630554	-0.422119	0.261811	3.46864e-05	0.00262209	0.175958	0.0951662	100	62	0.918182	0.496063	0.0522648	0.0981873	29	64	0.25	0.511811
chr2:32419051-32422776	SLC30A6	chr2_32419052_32422412_+	chr2_32419052_32422775_+	0	COMP_3'SS_-363_CE	known	known	known	known	known	known	-0.453182	1.14414	-0.364398	0.549432	2.80698e-06	4.43332e-17	0.268151	0.170437	276	112	1	0.635602	0.0638916	0.200603	65	132	0.20625	0.755682
chr1:228479861-228481054	OBSCN	chr1_228480487_228481053_+	chr1_228479862_228481053_+	0	COMP_5'SS_625/RET_INTRON	known	known	known	known	known	novel	0.497552	-1.51088	0.39159	-0.30958	0.000159759	3.20908e-07	0.146457	0.240876	92	98	0.588608	0.980198	0.0992126	0.0218978	62	8	0.386503	0.0769231
chr9:33960875-33971649	UBAP2	chr9_33960876_33971648_-	chr9_33960876_33963723_-	0	COMP_5'SS_7925_CE	known	known	known	known	known	known	1.85481	-0.159957	0.245421	-0.147819	2.47681e-13	0.00259633	0.0186047	0.118893	11	72	0.0397351	0.285156	0.541333	0.461314	405	315	1	0.852181
chr17:2888359-2894591	RAP1GAP2	chr17_2888491_2894590_+	chr17_2888360_2894590_+	0	COMP_5'SS_131	novel	known	novel	known	known	known	0.921674	-0.103866	0.156935	-0.0986537	5.41479e-07	0.0578337	0.0441595	0.110995	30	105	0.0936556	0.250591	0.478632	0.431414	335	411	1	0.901346
chr17:4856184-4856567	ENO3	chr17_4856404_4856566_+	chr17_4856185_4856566_+	0	COMP_5'SS_219_CE	known	known	known	known	known	novel	-0.369691	1.83835	-0.309052	0.145588	1.12282e-09	7.89887e-08	0.623234	0.430622	396	179	1	0.690948	0.0125589	0.0789474	7	32	0.0253968	0.170984
chr11:11863770-11901724	USP47	chr11_11863771_11901723_+	chr11_11863771_11895346_+	0	COMP_3'SS_6377_CE	known	known	known	known	known	known	-0.406115	0.637797	-0.333766	0.429601	3.70947e-07	0.00161438	0.603922	0.402353	153	170	1	0.666234	0.101961	0.192941	25	81	0.351351	0.780952
chr19:17438153-17438498	ANO8	chr19_17438378_17438497_-	chr19_17438154_17438497_-	0	COMP_3'SS_224_CE/RET_INTRON	known	known	known	known	known	novel	-0.506904	1.34766	-0.397642	0.188883	0.000452255	0.00266049	0.261364	0.157434	114	53	1	0.602358	0.0136364	0.0524781	5	17	0.0576923	0.246575
chr20:34800297-34809786	EPB41L1	chr20_34800298_34809785_+	chr20_34800298_34806797_+	0	COMP_3'SS_2988_CE	known	known	novel	known	known	known	1.06002	-0.469141	0.617249	-0.374461	0.000184467	0.00132877	0.0965517	0.278689	13	33	0.254545	0.871795	0.524138	0.327869	75	39	1	0.625539
chr16:21170066-21172406	TMEM159	chr16_21170067_21172298_+	chr16_21170067_21172405_+	0	COMP_3'SS_-107	known	known	known	known	known	known	-0.517264	0.644918	-0.403851	0.475294	5.17592e-08	9.42189e-09	0.656627	0.391447	108	118	1	0.596149	0.307229	0.585526	50	177	0.524706	1
chr2:239237982-239242601	TRAF3IP1	chr2_239237983_239242600_+	chr2_239241536_239242600_+	0	COMP_5'SS_-3553_CE	known	known	novel	known	known	known	2.50011	-0.31215	0.403778	-0.268129	1.66836e-11	0.00137956	0.0108696	0.132432	3	48	0.0298507	0.433628	0.432065	0.316216	158	116	1	0.731871
chr10:120863708-120867480	FAM45A	chr10_120863709_120867459_+	chr10_120863709_120867479_+	0	COMP_3'SS_-20	known	known	known	known	known	known	-0.890159	0.462429	-0.58941	0.370248	3.36051e-10	2.07404e-08	0.401254	0.164751	127	42	1	0.41059	0.398119	0.632184	126	164	0.629752	1
chr2:36744684-36771519	CRIM1	chr2_36749456_36764494_+	chr2_36744685_36771518_+	-4771	DUAL_COMP	known	known	known	known	known	novel	-0.24728	1.21265	-0.219078	0.0478612	1.25321e-05	0.00123671	0.386775	0.302041	619	295	1	0.780922	0.00393546	0.0132325	9	20	0.0198807	0.0677419
chr6:17514184-17541204	CAP2	chr6_17514185_17541203_+	chr6_17514185_17539499_+	0	COMP_3'SS_1704_CE	known	known	novel	known	known	known	2.52385	-0.226148	0.20012	-0.2024	1.41463e-22	1.01477e-07	0.00764656	0.0954023	8	82	0.0154639	0.215584	0.617261	0.492327	657	384	1	0.7976
chr22:50943412-50943658	LMF2	chr22_50943413_50943657_-	chr22_50943582_50943657_-	0	COMP_3'SS_-169	known	known	novel	known	known	known	2.7401	-0.340361	0.284822	-0.288487	3.23895e-11	0.00709732	0.0084674	0.131148	9	15	0.0170648	0.301887	0.437765	0.311475	516	37	1	0.711513
chr4:73968263-73981538	ANKRD17	chr4_73979625_73981537_-	chr4_73968264_73981537_-	0	COMP_3'SS_11361_CE	known	known	known	known	known	novel	-0.322827	0.869277	-0.275901	0.177932	1.49945e-07	0.0118929	0.494609	0.358146	366	254	1	0.724099	0.0535714	0.127778	11	22	0.113208	0.291139
chr8:95888512-95888674	INTS8	chr8_95888513_95888673_+	NA	NA	UNIDNT_COMP/RET_INTRON	known	known	known	NA	NA	NA	0.266143	NA	0.233671	NA	1.44366e-11	NA	0.499065	0.651242	533	576	0.766329	1	NA	NA	NA	NA	NA	NA
chr14:56128329-56133959	KTN1	chr14_56128330_56130672_+	chr14_56128330_56133958_+	0	COMP_3'SS_-3286_CE	known	known	known	known	known	known	-0.171866	0.0970737	-0.157908	0.0925109	7.20303e-08	0.0227402	0.595143	0.501166	1347	644	1	0.842092	0.388521	0.428127	879	550	0.907489	1
chr4:170354815-170384394	NEK1	chr4_170354816_170384393_-	chr4_170359410_170384393_-	0	COMP_3'SS_-4594_CE	known	known	novel	known	known	known	1.31058	-0.460395	0.367647	-0.322072	0.000368543	0.0414116	0.0337079	0.125	8	20	0.132353	0.5	0.300546	0.189655	54	21	0.916667	0.594595
chr12:112563421-112568315	TRAFD1	chr12_112563953_112568314_+	chr12_112563422_112568314_+	0	COMP_5'SS_531	known	known	known	known	known	known	1.07501	-0.305453	0.362158	-0.26321	3.17947e-24	3.51955e-08	0.0695719	0.203846	90	264	0.149425	0.511583	0.388379	0.286154	507	371	1	0.73679
chr18:70829207-70923048	RP11-169F17.1	chr18_70919842_70923047_-	chr18_70829208_70923047_-	0	COMP_3'SS_90634_CE	known	novel	novel	known	known	novel	-1.75402	1.66255	-0.826923	0.181677	0.000453744	0.00247481	0.361111	0.0625	12	3	1	0.173077	0.0172414	0.0909091	3	9	0.0357143	0.217391
chr9:37899946-37904065	RP11-613M10.9,SLC25A51	chr9_37903554_37904064_-	chr9_37899947_37904064_-	0	COMP_3'SS_3607_CE	known	novel	novel	known	known	known	1.1159	-0.71192	0.517263	-0.509299	0.00013542	1.65358e-05	0.0852713	0.260274	10	37	0.186441	0.703704	0.367347	0.180258	71	41	1	0.490701
chr20:60886025-60886218	LAMA5	chr20_60886150_60886217_-	chr20_60886026_60886217_-	0	COMP_3'SS_124/RET_INTRON	known	known	known	known	novel	novel	-0.642873	1.75811	-0.474221	0.169523	2.03398e-29	1.97496e-10	0.448314	0.235714	810	230	1	0.525779	0.00773908	0.044898	13	43	0.0313901	0.200913
chr22:29121354-29137757	CHEK2	chr22_29130715_29137756_-	chr22_29121355_29137756_-	0	COMP_3'SS_9360_CE	known	known	known	known	known	known	-0.172521	1.03869	-0.15846	0.397355	1.06158e-05	8.41193e-07	0.887097	0.746528	274	214	1	0.84154	0.0774194	0.21875	23	62	0.170213	0.567568
chr9:70473473-70483188	CBWD5	chr9_70475078_70483187_-	chr9_70473474_70483187_-	0	COMP_3'SS_1604_CE	known	known	known	known	known	known	0.354676	-0.924076	0.2986	-0.509376	3.48241e-06	3.48241e-06	0.586207	0.835766	50	228	0.7014	1	0.413793	0.164234	35	44	0.705882	0.196507
chr11:62529375-62530339	POLR2G	chr11_62529376_62530013_+	chr11_62529376_62530338_+	0	COMP_3'SS_-325	known	known	known	known	known	known	1.91639	-0.100176	0.172036	-0.0953218	2.8949e-16	8.94318e-18	0.0133333	0.0906183	13	84	0.027027	0.199063	0.978095	0.884861	1026	829	1	0.904678
chr1:244999057-245005497	COX20	chr1_244999058_245005245_+	chr1_244999058_245005496_+	0	COMP_3'SS_-251_CE	known	known	known	known	known	known	-0.251683	0.530641	-0.222509	0.411772	1.2379e-11	4.26609e-09	0.777917	0.604824	619	325	1	0.777491	0.209536	0.356215	166	191	0.588228	1
chr6:30294771-30296686	TRIM39	chr6_30294772_30296665_+	chr6_30294772_30296685_+	0	COMP_3'SS_-20	known	known	known	known	known	known	-1.01831	0.708415	-0.638796	0.507576	0.000461452	0.0190603	0.638889	0.230769	22	8	1	0.361204	0.277778	0.564103	9	21	0.492424	1
chr6:42848703-42851189	RPL7L1	chr6_42848820_42851188_+	chr6_42848704_42851188_+	0	COMP_5'SS_116	known	known	known	known	known	known	0.954429	-0.0941376	0.215153	-0.0898425	3.04798e-09	4.13186e-08	0.054741	0.142173	55	88	0.115702	0.330855	0.935484	0.851438	956	532	1	0.910158
chr5:224635-225998	SDHA	chr5_224636_225997_+	chr5_225677_225997_+	0	COMP_5'SS_-1041_CE	known	known	known	known	known	known	3.73332	-0.149909	0.16228	-0.139214	1.62236e-143	1.62236e-143	0.00339905	0.14214	14	367	0.00341064	0.165691	0.996601	0.85786	4397	2220	1	0.860786
chr19:46196813-46201805	QPCTL	chr19_46196814_46201804_+	chr19_46196814_46198694_+	0	COMP_3'SS_3110_CE	known	known	known	known	known	known	2.48713	-0.509285	0.633171	-0.399075	2.55757e-23	2.63669e-09	0.00933908	0.112319	12	61	0.0481481	0.681319	0.337644	0.202899	469	111	1	0.600925
chr18:2921644-2922045	LPIN2	chr18_2921645_2922044_-	NA	NA	UNIDNT_COMP/RET_INTRON	known	known	known	NA	NA	NA	-0.404563	NA	-0.369565	NA	0.000952596	NA	0.243572	0.162528	179	71	0.869565	0.5	NA	NA	NA	NA	NA	NA
chr8:62538838-62550506	ASPH	chr8_62538839_62550505_-	chr8_62538839_62546241_-	0	COMP_5'SS_4264_CE	known	known	novel	known	known	known	1.14411	-0.0968722	0.275727	-0.092328	1.26821e-47	7.43575e-56	0.0365963	0.114899	245	363	0.113994	0.389722	0.960875	0.872159	6458	2762	1	0.907672
chr2:36749455-36771519	CRIM1	chr2_36749456_36771518_+	chr2_36749456_36764494_+	0	COMP_3'SS_7024_CE	known	known	novel	known	known	known	0.932419	-0.24728	0.561927	-0.219078	4.98021e-25	1.25321e-05	0.0688291	0.17487	173	269	0.297945	0.859873	0.386775	0.302041	619	295	1	0.780922
chr6:2840827-2842046	SERPINB1	chr6_2840828_2841449_-	chr6_2840828_2842045_-	0	COMP_5'SS_-596_CE	known	known	known	known	known	known	1.79549	-0.390795	0.16753	-0.323481	6.00692e-19	1.57431e-19	0.00997046	0.0600462	26	77	0.0304397	0.19797	0.460857	0.311778	1247	404	1	0.676519
chr1:999968-1001329	RP11-465B22.3	chr1_999969_1001209_+	chr1_999969_1001328_+	0	COMP_3'SS_-119	known	known	known	known	known	known	0.686716	-0.997359	0.496774	-0.631148	2.17436e-07	2.17436e-07	0.39	0.775	38	61	0.503226	1	0.61	0.225	60	17	1	0.368852
chr14:68036728-68038469	PLEKHH1	chr14_68036729_68036890_+	chr14_68036729_68038468_+	0	COMP_3'SS_-1578_CE	known	novel	novel	known	known	known	2.18675	-1.17188	0.887719	-0.690217	1.16686e-06	1.44409e-10	0.0526316	0.46875	3	14	0.112281	1	0.907895	0.28125	68	8	1	0.309783
chrX:153590699-153590786	FLNA	chrX_153590700_153590785_-	NA	NA	UNIDNT_COMP/RET_INTRON	known	known	known	NA	NA	NA	-0.116217	NA	-0.156158	NA	9.30728e-05	NA	0.155414	0.138363	3597	1292	0.876492	0.720334	NA	NA	NA	NA	NA	NA
chr9:33948584-33960824	UBAP2	chr9_33953472_33956076_-	chr9_33948585_33960823_-	-4747	DUAL_COMP	known	known	known	known	known	novel	-0.383747	1.5926	-0.318697	0.140539	5.01161e-07	4.75757e-07	0.327689	0.223256	328	191	1	0.681303	0.00709723	0.0348936	9	40	0.0295858	0.170124
chrX:107863655-107865906	COL4A5	chrX_107863656_107865032_+	chrX_107863656_107865905_+	0	COMP_3'SS_-873_CE	known	known	known	known	known	novel	-0.385683	3.39507	-0.296143	0.389354	9.60049e-07	1.05461e-43	0.328287	0.22323	823	122	0.983294	0.687151	0.00438247	0.130672	10	71	0.0128806	0.402235
chr10:88930730-88939832	FAM35A	chr10_88935852_88939831_+	chr10_88930731_88939831_+	0	COMP_5'SS_5121_CE	known	known	known	known	known	known	-0.22903	0.48271	-0.204696	0.135924	0.000397854	1.34541e-05	0.335233	0.266612	352	324	1	0.795304	0.0552789	0.0895772	110	213	0.254587	0.390511
chr15:100211658-100214598	MEF2A	chr15_100211659_100214597_+	chr15_100211874_100214597_+	0	COMP_5'SS_-215	known	known	known	novel	known	novel	-0.510157	0.890527	-0.43182	0.0914678	2.47901e-05	0.0169704	0.307692	0.184739	119	91	0.916031	0.484211	0.0230769	0.0562249	8	27	0.0559006	0.147368
chr8:104417088-104419862	SLC25A32	chr8_104417089_104419861_-	chr8_104418825_104419861_-	0	COMP_3'SS_-1736_CE	known	known	known	known	novel	novel	-0.339467	1.38318	-0.28785	0.0409657	3.09236e-06	0.0173154	0.366095	0.260714	703	145	1	0.71215	0.00436681	0.0174129	4	6	0.0132979	0.0542636
chr10:97444380-97446252	TCTN3	chr10_97445393_97446251_-	chr10_97444381_97446251_-	0	COMP_3'SS_1012_CE	known	known	known	known	known	novel	-0.231011	1.06905	-0.172924	0.233127	1.31425e-05	2.02526e-20	0.311607	0.247332	697	393	0.964088	0.791165	0.0303509	0.0884002	95	204	0.119107	0.352234
chr1:154976519-154987131	ZBTB7B	chr1_154986569_154987130_+	chr1_154976520_154987130_+	0	COMP_5'SS_10049_CE/RET_INTRON	known	known	known	novel	known	novel	-0.942287	1.09074	-0.610264	0.448052	1.23512e-08	0.0413885	0.160109	0.0624	117	38	1	0.389736	0.00557414	0.0165913	4	10	0.0757576	0.52381
chr6:43022223-43025803	MRPL2	chr6_43022224_43023634_-	chr6_43022224_43025802_-	0	COMP_5'SS_-2168_CE	known	known	known	known	known	known	-1.00537	0.458216	-0.704545	0.367589	0.000947759	0.000947759	0.478261	0.175	43	6	0.916667	0.212121	0.521739	0.825	47	32	0.632411	1
chr1:146743941-146747017	CHD1L	chr1_146744009_146747016_+	chr1_146743942_146747016_+	0	COMP_5'SS_67	novel	known	novel	known	known	known	2.93065	-0.171455	0.276083	-0.157562	3.27029e-16	2.04432e-19	0.00677966	0.127049	5	30	0.0136364	0.28972	0.987571	0.831967	873	202	1	0.842438
chr10:75583841-75597226	CAMK2G	chr10_75583842_75585036_-	chr10_75583842_75597225_-	0	COMP_5'SS_-12189_CE	known	known	known	known	known	known	-0.572994	1.48293	-0.436165	0.756911	5.26541e-10	1.00783e-23	0.224652	0.126667	225	170	1	0.563835	0.0356789	0.157196	35	212	0.185567	0.942478
chr1:53377461-53379567	ECHDC2	chr1_53377693_53379566_-	chr1_53377462_53379566_-	0	COMP_3'SS_231	known	known	known	known	known	known	1.29113	-1.56576	0.725041	-0.791071	2.83541e-09	2.83541e-09	0.230769	0.839286	8	46	0.274959	1	0.769231	0.160714	29	8	1	0.208929
chr3:167750639-167759180	GOLIM4	chr3_167758657_167759179_-	chr3_167750640_167759179_-	0	COMP_3'SS_8017_CE	known	known	known	known	known	novel	-0.179784	1.08354	-0.164549	0.0303738	4.30384e-05	0.00938077	0.512404	0.428088	598	505	1	0.835451	0.00320954	0.00948454	6	22	0.0134357	0.0438095
chr3:9404999-9406700	THUMPD3	chr3_9405451_9406699_+	chr3_9405000_9406699_+	0	COMP_5'SS_451	novel	known	novel	novel	known	novel	1.45079	-0.844826	0.414922	-0.0931284	2.06155e-06	0.0702398	0.0264706	0.112936	8	54	0.113924	0.528846	0.0382353	0.0164271	12	7	0.164557	0.0714286
chr20:60889495-60889855	LAMA5	chr20_60889496_60889610_-	chr20_60889496_60889854_-	0	COMP_5'SS_-244_CE/RET_INTRON	known	known	known	known	known	novel	-0.261535	2.11658	-0.255144	0.0446457	8.4824e-07	1.88212e-08	0.239105	0.18408	822	406	0.943807	0.688663	0.00174317	0.0144731	5	31	0.00647249	0.0511182
chr17:74676960-74681154	MXRA7	chr17_74676961_74681153_-	chr17_74680009_74681153_-	0	COMP_3'SS_-3048_CE	known	known	known	known	known	known	0.236445	-0.704959	0.210571	-0.0946455	1.29611e-12	1.55774e-11	0.316724	0.401206	927	1463	0.789429	1	0.0754266	0.0372705	220	135	0.175119	0.0804734
chr20:34360000-34389413	PHF20	chr20_34388095_34389412_+	chr20_34360001_34389412_+	0	COMP_5'SS_28094_CE	known	known	known	known	known	known	1.14334	-0.0861348	0.370908	-0.0825295	8.87586e-08	0.157024	0.0633609	0.198777	22	64	0.136905	0.507812	0.551418	0.50591	310	213	1	0.917471
chr15:25650648-25654235	UBE3A	chr15_25653831_25654234_-	chr15_25650649_25654234_-	0	COMP_3'SS_3182_CE/RET_INTRON	known	known	known	known	known	known	1.74109	-0.222351	0.606775	-0.199366	2.43929e-11	0.0070087	0.0257009	0.146586	10	72	0.108911	0.715686	0.443925	0.355422	189	176	1	0.800634
chr7:77569618-77572017	PHTF2	chr7_77569619_77572016_+	chr7_77569976_77572016_+	0	COMP_5'SS_-357_CE	known	known	known	known	known	known	1.76052	-0.253709	0.336117	-0.224082	1.28423e-17	0.00239292	0.0196253	0.11413	21	83	0.0601093	0.396226	0.283675	0.220109	317	161	1	0.775918
chr19:5667174-5667364	SAFB	chr19_5667175_5667357_+	chr19_5667175_5667363_+	0	COMP_3'SS_-6	known	known	known	known	known	known	-0.223767	0.19708	-0.209706	0.0344959	0.000539986	0.127426	0.276963	0.221432	320	435	0.853723	0.644018	0.0750647	0.091417	86	179	0.231383	0.265879
chr1:53694625-53701249	MAGOH	chr1_53699324_53701248_-	chr1_53694626_53701248_-	0	COMP_3'SS_4698_CE	known	known	known	known	known	known	-0.27199	0.00705153	-0.238138	0.00702672	1.3765e-19	0.244795	0.433077	0.329945	1578	1200	1	0.761862	0.985075	0.992045	395	872	0.992973	1
chr7:7628193-7634611	MIOS	chr7_7628194_7629035_+	chr7_7628194_7634610_+	0	COMP_3'SS_-5575_CE	known	known	known	known	known	novel	-0.329803	1.1416	-0.280935	0.0716301	0.000190657	0.00772562	0.369925	0.266	245	132	1	0.719065	0.00857843	0.0268657	6	17	0.0318182	0.103448
chr1:53676921-53678936	CPT2	chr1_53676991_53678935_+	chr1_53676922_53678935_+	0	COMP_5'SS_69	known	known	known	novel	known	novel	-0.347443	0.833541	-0.293507	0.0448924	0.000241531	0.0824385	0.441997	0.312268	300	83	1	0.706493	0.0161527	0.0371747	10	9	0.0332326	0.078125
chr9:74526751-74586421	C9orf85	chr9_74526752_74586420_+	chr9_74526752_74561921_+	0	COMP_3'SS_24499_CE	known	known	known	known	known	known	1.44699	-0.101771	0.303315	-0.0967639	5.19408e-09	0.0414447	0.0265306	0.112763	12	90	0.0822785	0.385593	0.615226	0.555695	298	443	1	0.903236
chr7:99710539-99711239	TAF6	chr7_99710540_99710971_-	chr7_99710540_99711238_-	0	COMP_5'SS_-267	known	known	known	known	known	known	-0.17355	1.54339	-0.159325	0.197725	7.34951e-19	7.34951e-19	0.958506	0.805792	692	472	1	0.840675	0.0414938	0.194208	29	113	0.04329	0.241015
chr16:735989-736068	WDR24	chr16_735990_736067_-	NA	NA	UNIDNT_COMP/RET_INTRON	known	known	known	NA	NA	NA	-0.549386	NA	-0.447334	NA	0.000346182	NA	0.232682	0.134328	130	44	0.916084	0.46875	NA	NA	NA	NA	NA	NA
chr2:175094178-175113180	OLA1	chr2_175094179_175113179_-	chr2_175111543_175113179_-	0	COMP_3'SS_-17364_CE	known	known	known	known	known	known	1.03178	-0.160377	0.188225	-0.148177	5.94853e-18	5.94853e-18	0.0758242	0.212766	68	219	0.0820452	0.27027	0.924176	0.787234	840	813	1	0.851823
chr7:86783843-86792811	DMTF1	chr7_86783844_86792554_+	chr7_86783844_86792810_+	0	COMP_3'SS_-256	known	known	known	known	known	known	1.64248	-0.582666	0.8065	-0.441592	2.43335e-07	5.21573e-10	0.0551181	0.284848	6	46	0.1935	1	0.80315	0.448485	101	73	1	0.558408
chr3:48669476-48670407	SLC26A6	chr3_48669477_48670406_-	chr3_48669829_48670406_-	0	COMP_3'SS_-352	known	known	known	known	known	known	1.24029	-0.146358	0.16812	-0.136151	9.84563e-06	0.0213587	0.0205279	0.0709571	13	42	0.0630631	0.231183	0.479472	0.414191	326	250	1	0.863849
chr1:182823312-182825667	DHX9	chr1_182823313_182824711_+	chr1_182823313_182825666_+	0	COMP_3'SS_-955_CE/RET_INTRON	known	known	known	known	known	known	0.832974	-0.242002	0.362245	-0.214945	1.3525e-23	3.13898e-45	0.0714286	0.164296	154	438	0.230999	0.593243	0.829493	0.651198	1799	1739	1	0.785055
chr5:102355546-102364591	PAM	chr5_102361038_102363888_+	chr5_102355547_102364590_+	702	DUAL_COMP/RET_INTRON	known	known	known	known	known	known	-0.276335	0.453677	-0.200293	0.083318	1.2992e-05	0.000422171	0.201966	0.153203	718	274	0.848878	0.648585	0.0616324	0.0970149	110	116	0.131361	0.214679
chr17:26944016-26945809	KIAA0100	chr17_26944017_26944249_-	chr17_26944336_26945808_-	-87	nonME_COMP/RET_INTRON	known	known	known	known	known	known	-0.195783	0.207399	-0.17781	0.187305	1.92276e-05	1.92276e-05	0.564495	0.464122	848	303	1	0.82219	0.435505	0.535878	654	350	0.812695	1
chr7:4825314-4825881	AP5Z1	chr7_4825315_4825631_+	chr7_4825315_4825880_+	0	COMP_3'SS_-249	known	novel	novel	known	known	known	2.01516	-0.274845	0.415911	-0.166442	4.78512e-13	0.0112791	0.0204082	0.153101	7	78	0.0571429	0.473054	0.326531	0.248062	127	127	0.992248	0.825806
chr1:206666451-206667253	IKBKE	chr1_206666452_206667252_+	chr1_206666711_206667252_+	0	COMP_5'SS_-259_CE	known	known	novel	known	known	known	1.64658	-0.283052	0.269045	-0.246519	2.76562e-05	0.0175278	0.0160256	0.0831601	4	39	0.0588235	0.327869	0.317308	0.239085	98	114	1	0.753481
chr4:39325036-39329144	RFC1	chr4_39325037_39328182_-	chr4_39325037_39329143_-	0	COMP_5'SS_-961	known	known	known	known	known	known	-0.379821	2.19751	-0.316016	0.157781	3.20118e-10	2.96744e-12	0.558	0.381663	557	178	1	0.683984	0.009	0.0810235	8	37	0.0181452	0.175926
chr3:196294177-196295390	WDR53	chr3_196294178_196295309_-	chr3_196294178_196295389_-	0	COMP_5'SS_-80	known	known	known	known	known	known	-1.28435	0.249222	-0.627706	0.220593	1.60949e-05	0.00227393	0.210938	0.0583942	26	15	0.818182	0.190476	0.554688	0.711679	70	194	0.779407	1
chr7:130061847-130067796	CEP41	chr7_130066600_130067795_-	chr7_130061848_130067795_-	0	COMP_3'SS_4752_CE	known	known	known	known	known	known	1.78479	-1.15172	0.832168	-0.683908	2.48955e-05	2.48955e-05	0.121212	0.722222	3	12	0.167832	1	0.878788	0.277778	28	4	1	0.316092
chr19:13218672-13220364	TRMT1	chr19_13220280_13220363_-	chr19_13218673_13220194_-	86	nonME_COMP/RET_INTRON	known	known	known	known	known	known	-0.278264	0.206089	-0.361714	0.186239	1.19595e-11	1.19595e-11	0.485119	0.367282	814	576	0.942197	0.580483	0.514881	0.632718	864	993	0.813761	1
chr3:23848911-23929058	UBE2E1	chr3_23848912_23929057_+	chr3_23848912_23852950_+	0	COMP_3'SS_76107_CE/RET_INTRON	known	known	known	known	known	known	1.97829	-0.0894071	0.1801	-0.0855267	5.76449e-23	2.27036e-21	0.012931	0.0934959	14	183	0.026178	0.206278	0.980172	0.896341	1136	1763	1	0.914473
chrX:19054094-19058307	GPR64	chrX_19054095_19058306_-	chrX_19055608_19058306_-	0	COMP_3'SS_-1513_CE/RET_INTRON	known	known	known	known	known	known	1.13173	-1.29119	0.677524	-0.441497	1.96429e-24	9.70912e-12	0.062532	0.193912	121	171	0.322476	1	0.0902101	0.0248027	175	21	0.598639	0.157143
chr1:155891317-155891652	KIAA0907	chr1_155891419_155891651_-	chr1_155891318_155891651_-	0	COMP_3'SS_101/RET_INTRON	known	known	known	known	known	known	0.239482	-1.52538	0.212964	-0.302418	4.29384e-30	2.61544e-18	0.741748	0.942457	381	1211	0.787036	1	0.157282	0.0342146	80	43	0.373272	0.0708535
chr13:41367416-41373193	SLC25A15	chr13_41373102_41373192_+	chr13_41367417_41373192_+	0	COMP_5'SS_5685_CE	novel	known	novel	known	known	known	1.28146	-0.433335	0.41161	-0.351657	0.000113955	6.225e-05	0.0418118	0.150602	11	24	0.131868	0.543478	0.557491	0.361446	159	59	1	0.648343
chr6:131931385-131937047	MED23	chr6_131931386_131937046_-	chr6_131931386_131936463_-	0	COMP_5'SS_583	known	known	known	known	known	known	-0.990785	0.745216	-0.628715	0.120807	2.47775e-06	0.153523	0.390071	0.144828	54	20	1	0.371285	0.0425532	0.0896552	5	12	0.0923077	0.213115
chr5:102296932-102325976	PAM	chr5_102296933_102325975_+	chr5_102310140_102325975_+	0	COMP_5'SS_-13207_CE	known	known	known	known	known	known	0.18215	-0.0676532	0.166523	-0.0654155	5.67819e-05	0.0228197	0.342342	0.41074	683	565	0.833477	1	0.604104	0.564586	1206	777	1	0.934585
chr3:9879890-9881868	RPUSD3	chr3_9879891_9881867_-	chr3_9880855_9881867_-	0	COMP_3'SS_-964_CE	known	known	known	known	known	known	0.993655	-0.159816	0.188341	-0.147699	1.13385e-05	1.13385e-05	0.0798898	0.215789	28	40	0.0868263	0.275168	0.92011	0.784211	333	148	1	0.852301
chr16:284855-299548	ITFG3	chr16_284856_298346_+	chr16_284856_299547_+	0	COMP_3'SS_-1201_CE	known	novel	novel	known	known	known	1.36276	-0.208532	0.393365	-0.188225	2.14027e-21	6.17965e-19	0.0503919	0.196879	44	163	0.106635	0.5	0.890258	0.722689	794	601	1	0.811775
[truncated: 2,967 more rows]

## Sheet: AltSplicing_RED
INCL_COORDs	Gene_Name(s)	High_Confidence_Junction	Competing_Junction	minJDist	COMPET_TYPE	HCJ_5'ss	HCJ_3'ss	HCJ_Junc	CompJ_5'ss	CompJ_3'ss	CompJ_Junc	HCJ_LR(KD/CNT)	CompJ_LogRatio(KD/CNT)	HCJ_Delta(KD-CNT)	CompJ_Delta(KD-CNT)	HCJ_Pval	CompJ_Pval	HCJ_Eff_CNT	HCJ_Eff_KD	HCJ_N_CNT	HCJ_N_KD	HCJ_PSI1	HCJ_PSI2	CompJ_Eff_CNT	CompJ_Eff_KD	CompJ_N_CNT	CompJ_N_KD	CompJ_PSI1	CompJ_PSI2
[truncated: 4,655 more rows]

[truncated: 1 more sheets: AltSplicing_MFAP1]
