# Supplementary material for: Smu1 and RED are required for activation of spliceosomal B complexes assembled on short introns
Source: Nat Commun. 2019 Aug 13;10:3639. doi: 10.1038/s41467-019-11293-8 (PMC6692369; doi:10.1038/s41467-019-11293-8)
Supplement: Supplementary file 7 — Supplementary Data 3 [file 41467_2019_11293_MOESM7_ESM.xlsx]

## Sheet: Sheet1
						Mock			ΔSmu1/RED
	Protein name	Gene Name	Uniprot	MW	prep:	#1	#2		#1	#2
				kDa	pmol:	0.6	0.8		0.6	0.8
	Sm
	Sm B/B'	SNRPB	P14678	24		45	105		48	121
	Sm D1	SNRPD1	P62314	13		19	18		20	15
	Sm D2	SNRPD2	P62316	14		30	71		41	71
	Sm D3	SNRPD3	P62318	14		46	67		62	62
	Sm E	SNRPE	P62304	11		26	28		26	28
	Sm F	SNRPF	P62306	10		5	15		8	15
	Sm G	SNRPG	P62308	8		7	12		10	11
	U1
	U1-70K	SNRNP70	P08621	52		11	32		22	50
	U1-A	SNRPA	P09012	31		11	15		13	11
	U1-C	SNRPC	P09234	17		1	3		2	2
	U2
	U2 A'	SNRPA1	P09661	28		75	82		73	92
	U2B''	SNRPB2	P08579	25		20	37		26	34
	SF3a120	SF3A1	Q15459	89		159	196		161	347
	SF3a66	SF3A2	Q15428	49		25	43		26	44
	SF3b155	SF3B1	O75533	146		295	491		323	666
	SF3b145	SF3B2	Q13435	100		144	208		181	271
	SF3b130	SF3B3	Q15393	136		337	528		389	747
	SF3b14a / p14	SF3B6	Q9Y3B4	15		18	28		22	22
	SF3b14b	PHF5A	Q7RTV0	12		24	24		22	35
	SF3b10	SF3B5	Q9BWJ5	10		5	14		7	12
	U2-related
	hPrp43	DHX15	O43143	91		45	81		36	48
	U2AF65	U2AF2	P26368	53		28	64		48	94
	U2AF35	U2AF1	Q01081	28		11	29		19	37
	SPF45	RBM17	Q96I25	45		16	13		5	16
	SPF30	SMNDC1	O75940	27		11	26		21	48
	CHERP	CHERP	Q8IWX8	104		12	11		15	16
	SR140	U2SURP	O15042	118		23	25		51	33
	SPF31	DNAJC8	O75937	30		1	4		7	3
	hPrp5	DDX46	Q7L014	117		5	11		25	11
	PUF60	PUF60	Q9UHX1	60		16	17		27	32
	SF3b125	DDX42	Q86XP3	103		8	9		2	2
	U5
	hPrp8	PRPF8	Q6P2Q9	274		658	930		647	1198
	hBrr2	SNRNP200	O75643	245		803	1065		754	1395
	hSnu114	EFTUD2	Q15029	109		343	436		344	594
	hPrp6	PRPF6	O94906	107		271	342		254	464
	hPrp28	DDX23	Q9BUQ8	96		127	220		116	162
	40K	SNRNP40	Q96DI7	39		95	147		80	176
	hDib1	TXNL4A	P83876	17		13	19		17	21
	hLin1	CD2BP2	O95400	38		31	56		10	34
	LSm
	LSm2	LSM2	Q9Y333	11		15	22		15	35
	LSm3	LSM3	P62310	12		3	6		7	8
	LSm4	LSM4	Q9Y4Z0	15		5	11		9	14
	LSm6	LSM6	P62312	9		3	5		7	8
	LSm7	LSM7	Q9UK45	12		4	10		8	9
	LSm8	LSM8	O95777	10		13	19		14	16
	U4/U6
	hPrp3	PRPF3	O43395	78		111	157		158	265
	hPrp31	PRPF31	Q8WWY3	55		75	89		88	127
	hPrp4	PRPF4	O43172	58		108	173		124	271
	Cyp-H	PPIH	O43447	19		19	38		32	56
	15.5K	SNU13	P55769	14		7	13		14	19
	U4/U6.U5
	hSnu66	SART1	O43290	90		278	339		350	581
	hSad1	USP39	Q53GS9	65		59	83		46	105
	RBM42	RBM42	Q9BTD8	50		5	8		3	13
	A complex
	THRAP3	THRAP3	Q9Y2W1	109		23	39		22	68
	CCAR1	CCAR1	Q8IX12	132.8		2	3		6	4
	RBM5 / LUCA15	RBM5	P52756	92		6	6		7	5
	S164 / fSAP94	RBM25	P49756	100		6	15		15	19
	SF4	SUGP1	Q8IWZ8	73		2	5		12	3
	A/B proteins
	TCERG1	TCERG1	O14776	124		12	26		2	1
	FBP11	PRPF40A	O75400	109		4	11		9	9
	DDX17 / p72	DDX17	Q92841	80		17	15		28	11
	DHX9	DHX9	Q08211	141		59	1		49	13
	PPP1CA	PPP1CA	P62136	38		5	4		5	1
	Pre-B complex
	hPrp4 kinase	PRPF4B	Q13523	117		72	127		62	96
	B complex-specific
	MFAP1	MFAP1	P55081	52		30	56		35	67
	RED	IK	Q13123	66		83	128		4	8
	hSmu1	SMU1	Q2TAY7	58		87	219		3	0
	hPrp38	PRPF38A	Q8NAV1	37		45	85		45	87
	hSnu23	ZMAT2	Q96NC0	24		12	25		16	21
	FBP21	WBP4	O75554	43		13	42		29	52
	UBL5	UBL5	Q9BZL1	9		5	7		4	7
	NPW38BP	WBP11	Q9Y2W2	70		7	34		0	4
	NPW38	PQBP1	O60828	30		2	8		1	3
	B complex
	KIN17 / BTCD	KIN	O60870	45		18	34		0	14
	BCLAF1	BCLAF1	Q9NYF8	106		22	15		15	41
	SKIV2L2	SKIV2L2	P42285	118		28	28		35	29
	TFIP11	TFIP11	Q9UBB9	97		41	72		15	35
	hPrp19
	hPrp19	PRPF19	Q9UMS4	55		85	150		40	64
	Cdc5L	CDC5L	Q99459	92		95	138		43	58
	SPF27	BCAS2	O75934	26		13	34		2	15
	hPrl1	PLRG1	O43660	57		46	51		21	19
	CCAP1 / hsp73	HSPA8	P11142	71		156	29		139	49
	CCAP2 / AD002	CWC15	Q9P013	27		6	12		2	1
	CTNNBL1	CTNNBL1	Q8WYA6	65		20	33		5	8
	hPrp19-related
	RBM22	RBM22	Q9NW64	47		15	24		2	6
	hSyf3	CRNKL1	Q9BZJ0	100		76	76		31	27
	SKIP	SNW1	Q13573	61		60	59		22	22
	PPIL1	PPIL1	Q9Y3C6	18		6	10		2	3
	G10	BUD31	P41223	17		11	24		4	9
	IBC
	KIAA0560	AQR	O60306	171		72	154		35	62
	hSyf1	XAB2	Q9HCS7	100		51	100		27	38
	hIsy1	KIAA1160	Q9ULR0	33		13	25		7	13
	Cyp-E	PPIE	Q9UNP9	33		18	25		5	7
	MGC20398	ZNF830	Q96NB3	42		12	32		0	11
	Bact
	KIAA1604	CWC22	Q9HCG8	105		35	32		1	11
	hPrp17	PRPF17	O60508	66		27	45		12	20
	RNF113A	RNF113A	O15541	39		10	7		2	0
	PPIL2/Cyp-60	PPIL2	Q13356	59		28	42		5	10
	PRCC	PRCC	Q92733	52		12	13		2	6
	MGC23918	CCDC12	Q8WUD4	19		8	16		5	8
	SRm160	SRRM1	Q8IYB3	102		16	36		3	19
	SRm300	SRRM2	Q9UQ35	300		71	129		48	127
	1st step factors
	hPrp2	DHX16	O60231	119		19	46		7	11
	GPKOW	GPKOW	Q92917	52		4	15		1	3
	C/C* complex
	GCIP p29	SYF2	O95926	29		3	4		4	2
	Abstrakt	DDX41	Q9UJV9	70		4	5		8	4
	DBPA (CSDA)	YBX3	P16989	40		43	26		46	26
	DDX35	DHX35	Q9H5Z1	75		7	4		4	1
	RBM4	RBM4	Q9BWF3	40		7	12		0	13
	MORG1	WDR83	Q9BRX9	34		4	4		2	1
	2nd step factors
	hPrp22	DHX8	Q14562	139		8	17		2	6
	hPrp16	DHX38	Q92620	141		26	27		14	16
	RES complex
	SNIP1	SNIP1	Q8TAD8	46		20	41		2	6
	MGC13125	BUD13	Q9BRD0	71		17	40		7	13
	EJC/mRNP
	eIF4A3	EIF4A3	P38919	47		9	11		0	8
	Magoh	MAGOH	P61326	17		3	2		2	0
	Pinin	PNN	Q9H307	82		6	13		4	19
	RNPS1	RNPS1	Q15287	34		4	10		1	7
	SAP18	SAP18	O00422	18		1	7		3	3
	ALY / REF	ALYREF	Q86V81	27		4	11		5	9
	UAP56 / Bat1	DDX39B	Q13838	49		15	16		6	9
	cap binding complex
	CBP80	NCBP1	Q09161	92		50	172		51	166
	CBP20	NCBP2	P52298	18		9	12		10	17
	mRNA binding proteins
	PABP4	PABPC4	Q13310	71		16	26		11	21
	PABP1	PABPC1	P11940	71		21	26		21	28
	YB-1	YBX1	P67809	36		42	24		35	19
	ASR2, SRRT	SRRT	Q9BXP5	101		40	44		49	46
	DDX5	DDX5	P17844	69		27	37		42	34
	ELAV / HuR	ELAVL1	Q15717	36		2	14		6	16
	NF45 / Ilf2	ILF2	Q12905	43		14	24		21	23
	SR proteins
	SRSF1	SRSF1	Q07955	28		37	72		42	75
	SRSF3	SFRS3	P84103	19		10	13		12	13
	SRSF4	SFRS4	Q08170	57		12	10		12	21
	SRSF6	SRSF6	Q13247	40		16	32		16	33
	SRSF7	SRSF7	Q16629	27		22	56		22	64
	SRSF9	SRSF9	Q13242	26		8	20		8	12
	SFRS10	SFRS10	P62995	31		7	14		3	15
	SRSF11	SRSF11	Q05519	54		0	5		4	7
	hnRNP
	hnRNP A0	HNRNPA0	Q13151	31		10	14		12	25
	hnRNP A1	HNRNPA1	P09651	39		44	85		67	110
	hnRNP A/B	HNRPAB	Q99729	36		11	12		15	8
	hnRNP A2/B1	HNRPA2B1	P22626	37		53	57		80	99
	hnRNP A3	HNRNPA3	P51991	40		17	15		21	20
	hnRNP C	HNRNPC	P07910	34		17	20		17	17
	hnRNP DL	HNRNPDL	O14979	46		8	2		6	3
	hnRNP F	HNRNPF	P52597	46		6	4		2	2
	hnRNP H1	HNRNPH1	P31943	49		9	5		2	9
	hnRNP H3	HNRNPH3	P31942	37		10	3		6	4
	hnRNP K	HNRNPK	P61978	51		25	14		29	12
	hnRNP L	HNRNPL	P14866	64		12	8		10	8
	hnRNP M	HNRNPM	P52272	78		14	13		8	5
	hnRNP Q	SYNCRIP	O60506	70		22	70		44	59
	hnRNP R	HNRNPR	O43390	71		29	79		43	68
	hnRNP U	HNRNPU	Q00839	91		27	34		39	55
	hnRNP U like1	HNRPUL1	B7Z4B8	86		2	2		2	1
	hnRNP U like2	HNRPUL2	Q1KMD3	85		9	12		5	7
	PCBP1	PCBP1	Q15365	37		16	11		16	23
	TREX
	THOC1	THOC1	Q96FV9	76		14	23		6	14
	THOC2	THOC2	Q8NI27	183		41	49		11	25
	THOC3	THOC3	Q96J01	39		3	14		2	6
	THOC5	THOC5	Q13769	79		13	17		8	10
	THOC6	THOC6	Q86W42	38		6	11		6	8
	THOC7	THOC7	Q6I9Y2	24		5	10		2	6
	MISC
	IGF2BP3	KOC1	O00425	64		13	8		12	7
	SRPK1		Q96SB4	74		4	5		1	1
	Proteins of the indicated affinity-purified, human complexes were identified by LC-MS/MS after separation by SDS-PAGE. Proteins that were identified in both independent preparations (#1 and #2) are shown. Proteins not reproducibly detected or proteins generally considered to be common contaminants, such as ribosomal proteins, or those previously not detected in human spliceosomes are omitted. Sho…
