# Supplementary material for: Smu1 and RED are required for activation of spliceosomal B complexes assembled on short introns
Source: Nat Commun. 2019 Aug 13;10:3639. doi: 10.1038/s41467-019-11293-8 (PMC6692369; doi:10.1038/s41467-019-11293-8)
Supplement: Supplementary file 8 — Source Data [file 41467_2019_11293_MOESM8_ESM.xlsx]

## Sheet: Tab. S3#1
S_Keiper_101116_human_Gel2_L4toL6, Samples report created on 11/21/2016
Experiment: S_Keiper_101116_human_Gel2_L4toL6
	Peak List Generator: unknown
		Version: unknown
		Charge States Calculated: unknown
		Deisotoped: unknown
		Textual Annotation: unknown
	Database Set: 1 Database
		Database Name: the uniprot_human_200114 database
			Version: unknown
			Taxonomy: All Entries
			Number of Proteins: 134921
		Does database contain common contaminants?: unknown
	Search Engine Set: 1 Search Engine
		Search Engine: Mascot
			Version: 2.3.02
			Samples: All Samples
			Fragment Tolerance: 0,60 Da (Monoisotopic)
			Parent Tolerance: 10,0 PPM (Monoisotopic)
			Fixed Modifications: +57 on C (Carbamidomethyl)
			Variable Modifications: +16 on M (Oxidation)
			Database: the uniprot_human_200114 database (unknown version, 134921 entries)
			Digestion Enzyme: Trypsin
			Max Missed Cleavages: 2
			Probability Model:
				mascot_daemon_merge (F001642): Peptide Prophet [+2 and below,+3,+4,+5,+6 and above]
				mascot_daemon_merge (F001643): Peptide Prophet [+2 and below,+3,+4,+5,+6 and above]
				mascot_daemon_merge (F001644): Peptide Prophet [+2 and below,+3,+4,+5,+6 and above]
	Scaffold: Version: Scaffold_4.4.3
		Modification Metadata Set: 1541 modifications
			Source: G:\Scaffold 41\parameters\unimod.xml
			Comment:
		Protein Grouping Strategy: Experiment-wide grouping with binary peptide-protein weights
		Peptide Thresholds: 93,0% minimum
		Protein Thresholds: 99,0% minimum and 2 peptides minimum
		Peptide FDR: 0,1% (Decoy)
		Protein FDR: 1,0% (Decoy)
		GO Annotation Source(s):
S_Keiper_101116_human_Gel2_L4toL6	Displaying:Total Spectrum Count							S_Keiper_111016_human_G2_L4	S_Keiper_111016_human_G2_L5
#	Visible?	Starred?	Identified Proteins (627)	Accession Number	Molecular Weight	Protein Grouping Ambiguity	Taxonomy	G2_L4	G2_L5
1	TRUE	Empty	U5 small nuclear ribonucleoprotein 200 kDa helicase OS=Homo sapiens GN=SNRNP200 PE=1 SV=2	U520_HUMAN	245 kDa	TRUE	unknown	803	754
2	TRUE	Empty	Keratin 1 OS=Homo sapiens GN=KRT1 PE=3 SV=1	H6VRF8_HUMAN (+2)	66 kDa	TRUE	unknown	865	737
3	TRUE	Empty	Pre-mRNA-processing-splicing factor 8 OS=Homo sapiens GN=PRPF8 PE=1 SV=2	PRP8_HUMAN	274 kDa		unknown	658	647
4	TRUE	Empty	Keratin, type I cytoskeletal 10 OS=Homo sapiens GN=KRT10 PE=1 SV=6	K1C10_HUMAN	59 kDa	TRUE	unknown	599	540
5	TRUE	Empty	Keratin, type II cytoskeletal 2 epidermal OS=Homo sapiens GN=KRT2 PE=1 SV=2	K22E_HUMAN	65 kDa	TRUE	unknown	732	611
6	TRUE	Empty	Splicing factor 3B subunit 3 OS=Homo sapiens GN=SF3B3 PE=1 SV=4	SF3B3_HUMAN	136 kDa		unknown	337	389
7	TRUE	Empty	116 kDa U5 small nuclear ribonucleoprotein component OS=Homo sapiens GN=EFTUD2 PE=1 SV=1	U5S1_HUMAN	109 kDa	TRUE	unknown	343	344
8	TRUE	Empty	Keratin, type I cytoskeletal 9 OS=Homo sapiens GN=KRT9 PE=1 SV=3	K1C9_HUMAN	62 kDa	TRUE	unknown	414	321
9	TRUE	Empty	Splicing factor 3B subunit 1 OS=Homo sapiens GN=SF3B1 PE=1 SV=3	SF3B1_HUMAN	146 kDa		unknown	295	323
10	TRUE	Empty	Pre-mRNA-processing factor 6 OS=Homo sapiens GN=PRPF6 PE=1 SV=1	PRP6_HUMAN	107 kDa		unknown	271	254
11	TRUE	Empty	U4/U6.U5 tri-snRNP-associated protein 1 OS=Homo sapiens GN=SART1 PE=1 SV=1	SNUT1_HUMAN	90 kDa	TRUE	unknown	278	350
12	TRUE	Empty	Beta 5-tubulin OS=Homo sapiens GN=TUBB PE=2 SV=1	Q5SU16_HUMAN (+1)	50 kDa	TRUE	unknown	207	195
13	TRUE	Empty	Splicing factor 3B subunit 2 OS=Homo sapiens GN=SF3B2 PE=1 SV=2	SF3B2_HUMAN	100 kDa	TRUE	unknown	144	181
14	TRUE	Empty	Keratin, type I cytoskeletal 14 OS=Homo sapiens GN=KRT14 PE=1 SV=4	K1C14_HUMAN	52 kDa	TRUE	unknown	266	211
15	TRUE	Empty	Keratin, type II cytoskeletal 5 OS=Homo sapiens GN=KRT5 PE=1 SV=3	K2C5_HUMAN	62 kDa	TRUE	unknown	370	298
16	TRUE	Empty	Heat shock cognate 71 kDa protein OS=Homo sapiens GN=HSPA8 PE=1 SV=1	HSP7C_HUMAN	71 kDa	TRUE	unknown	156	139
17	TRUE	Empty	Splicing factor 3A subunit 1 OS=Homo sapiens GN=SF3A1 PE=1 SV=1	SF3A1_HUMAN	89 kDa	TRUE	unknown	159	161
18	TRUE	Empty	Actin, cytoplasmic 2 OS=Homo sapiens GN=ACTG1 PE=1 SV=1	ACTG_HUMAN	42 kDa	TRUE	unknown	165	135
19	TRUE	Empty	cDNA FLJ32131 fis, clone PEBLM2000267, highly similar to Tubulin alpha-ubiquitous chain OS=Homo sapiens PE=2 SV=1	B3KPS3_HUMAN (+1)	46 kDa	TRUE	unknown	146	121
20	TRUE	Empty	U4/U6 small nuclear ribonucleoprotein Prp3 OS=Homo sapiens GN=PRPF3 PE=1 SV=2	PRPF3_HUMAN	78 kDa		unknown	111	158
21	TRUE	Empty	cDNA FLJ46571 fis, clone THYMU3041428, highly similar to Probable ATP-dependent RNA helicase DDX23 (EC 3.6.1.-) OS=Homo sapiens PE=2 SV=1	B3KY11_HUMAN (+1)	93 kDa	TRUE	unknown	127	116
22	TRUE	Empty	60 kDa U4/U6 snRNP-specific spliceosomal protein OS=Homo sapiens GN=PRPF4 PE=2 SV=1	Q5T1M7_HUMAN (+1)	58 kDa		unknown	108	122
23	TRUE	Empty	Serum albumin OS=Homo sapiens GN=ALB PE=1 SV=2	ALBU_HUMAN	69 kDa		unknown	51	57
24	TRUE	Empty	Heat shock protein HSP 90-alpha OS=Homo sapiens GN=HSP90AA1 PE=1 SV=5	HS90A_HUMAN (+1)	85 kDa	TRUE	unknown	81	73
25	TRUE	Empty	cDNA FLJ46581 fis, clone THYMU3043200, highly similar to Splicing factor 3A subunit 3 OS=Homo sapiens PE=2 SV=1	B3KY12_HUMAN (+1)	59 kDa		unknown	83	89
26	TRUE	Empty	14-3-3 protein epsilon OS=Homo sapiens GN=YWHAE PE=1 SV=1	1433E_HUMAN	29 kDa	TRUE	unknown	66	77
27	TRUE	Empty	PRP31 pre-mRNA processing factor 31 homolog (Yeast), isoform CRA_a OS=Homo sapiens GN=PRPF31 PE=2 SV=1	F1T0A5_HUMAN (+1)	55 kDa		unknown	75	88
28	TRUE	Empty	CDW11/WDR57 OS=Homo sapiens GN=WDR57 PE=2 SV=1	A0MNP2_HUMAN (+1)	39 kDa		unknown	95	80
29	TRUE	Empty	cDNA FLJ58465, highly similar to RNA-binding region-containing protein 2 OS=Homo sapiens PE=2 SV=1	B4E1M7_HUMAN	58 kDa		unknown	61	111
30	TRUE	Empty	U2 small nuclear ribonucleoprotein A' OS=Homo sapiens GN=SNRPA1 PE=1 SV=2	RU2A_HUMAN	28 kDa		unknown	75	73
31	TRUE	Empty	Sodium/potassium-transporting ATPase subunit alpha-3 OS=Homo sapiens GN=ATP1A3 PE=1 SV=3	AT1A3_HUMAN (+3)	112 kDa	TRUE	unknown	47	41
32	TRUE	Empty	Dihydropyrimidinase-related protein 2 OS=Homo sapiens GN=DPYSL2 PE=1 SV=1	DPYL2_HUMAN (+1)	62 kDa	TRUE	unknown	61	45
33	TRUE	Empty	Heterogeneous nuclear ribonucleoproteins A2/B1 OS=Homo sapiens GN=HNRNPA2B1 PE=1 SV=2	ROA2_HUMAN	37 kDa	TRUE	unknown	53	80
34	TRUE	Empty	Eukaryotic translation initiation factor 3 subunit A OS=Homo sapiens GN=EIF3A PE=1 SV=1	EIF3A_HUMAN (+1)	167 kDa		unknown	59	55
35	TRUE	Empty	Pre-mRNA-processing factor 19 OS=Homo sapiens GN=PRPF19 PE=1 SV=1	PRP19_HUMAN	55 kDa		unknown	85	40
36	TRUE	Empty	cDNA FLJ51417, highly similar to Serine/threonine-protein kinase PRP4 homolog (EC 2.7.11.1) OS=Homo sapiens PE=2 SV=1	B4DZQ5_HUMAN	115 kDa		unknown	72	62
37	TRUE	Empty	Keratin, type II cytoskeletal 6C OS=Homo sapiens GN=KRT6C PE=1 SV=3	K2C6C_HUMAN	60 kDa	TRUE	unknown	274	238
38	TRUE	Empty	Pyruvate kinase OS=Homo sapiens PE=2 SV=1	B4DRT3_HUMAN	56 kDa		unknown	46	39
39	TRUE	Empty	U4/U6.U5 tri-snRNP-associated protein 2 OS=Homo sapiens GN=USP39 PE=1 SV=2	SNUT2_HUMAN	65 kDa		unknown	59	46
40	TRUE	Empty	Serine/arginine repetitive matrix protein 2 OS=Homo sapiens GN=SRRM2 PE=1 SV=2	SRRM2_HUMAN	300 kDa		unknown	71	48
41	TRUE	Empty	Alpha-enolase OS=Homo sapiens GN=ENO1 PE=1 SV=2	ENOA_HUMAN	47 kDa	TRUE	unknown	44	31
42	TRUE	Empty	cDNA FLJ16777 fis, clone BRHIP2029567, highly similar to Cell division cycle 5-like protein OS=Homo sapiens PE=2 SV=1	B3KY60_HUMAN (+1)	92 kDa		unknown	95	43
43	TRUE	Empty	Intron-binding protein aquarius OS=Homo sapiens GN=AQR PE=1 SV=4	AQR_HUMAN	171 kDa		unknown	72	35
44	TRUE	Empty	14-3-3 protein zeta/delta OS=Homo sapiens GN=YWHAZ PE=1 SV=1	1433Z_HUMAN (+1)	28 kDa	TRUE	unknown	88	88
45	TRUE	Empty	Glyceraldehyde-3-phosphate dehydrogenase OS=Homo sapiens GN=GAPDH PE=1 SV=3	G3P_HUMAN	36 kDa		unknown	29	22
46	TRUE	Empty	Ribosomal protein S27a, isoform CRA_c OS=Homo sapiens GN=RPS27A PE=2 SV=1	B2RDW1_HUMAN (+2)	18 kDa		unknown	41	42
47	TRUE	Empty	Serrate RNA effector molecule homolog OS=Homo sapiens GN=SRRT PE=1 SV=1	SRRT_HUMAN	101 kDa	TRUE	unknown	40	49
48	TRUE	Empty	CDW3/SMU1 OS=Homo sapiens GN=SMU1 PE=2 SV=1	A0MNN4_HUMAN (+1)	58 kDa		unknown	87	3
49	TRUE	Empty	Serine/arginine-rich-splicing factor 1 OS=Homo sapiens GN=SRSF1 PE=2 SV=1	J3KTL2_HUMAN (+1)	28 kDa		unknown	37	42
50	TRUE	Empty	Chondrosarcoma-associated protein 2 OS=Homo sapiens GN=CSA2 PE=2 SV=1	Q9UK43_HUMAN (+1)	66 kDa	TRUE	unknown	83	4
51	TRUE	Empty	ATP-dependent RNA helicase A OS=Homo sapiens GN=DHX9 PE=1 SV=4	DHX9_HUMAN	141 kDa		unknown	54	49
52	TRUE	Empty	D3DPG0-DECOY	D3DPG0-DECOY	?		unknown	2	1
53	TRUE	Empty	Small nuclear ribonucleoprotein-associated protein OS=Homo sapiens PE=2 SV=1	Q5XPV6_HUMAN (+1)	24 kDa		unknown	45	48
54	TRUE	Empty	Nuclear cap-binding protein subunit 1 OS=Homo sapiens GN=NCBP1 PE=1 SV=1	NCBP1_HUMAN	92 kDa		unknown	50	51
55	TRUE	Empty	Crooked neck-like protein 1 OS=Homo sapiens GN=CRNKL1 PE=2 SV=1	Q5JY65_HUMAN	99 kDa		unknown	76	31
56	TRUE	Empty	Heterogeneous nuclear ribonucleoprotein A1 OS=Homo sapiens GN=HNRNPA1 PE=1 SV=5	ROA1_HUMAN	39 kDa	TRUE	unknown	44	67
57	TRUE	Empty	Desmoplakin OS=Homo sapiens GN=DSP PE=1 SV=3	DESP_HUMAN	332 kDa	TRUE	unknown	46	30
58	TRUE	Empty	Small nuclear ribonucleoprotein Sm D2 OS=Homo sapiens GN=SNRPD2 PE=1 SV=1	SMD2_HUMAN	14 kDa		unknown	30	41
59	TRUE	Empty	Y-box-binding protein 3 OS=Homo sapiens GN=YBX3 PE=1 SV=4	YBOX3_HUMAN	40 kDa	TRUE	unknown	43	46
60	TRUE	Empty	Small nuclear ribonucleoprotein Sm D3 OS=Homo sapiens GN=SNRPD3 PE=2 SV=1	B4DJP7_HUMAN (+1)	13 kDa		unknown	46	62
61	TRUE	Empty	Desmoglein-1 OS=Homo sapiens GN=DSG1 PE=1 SV=2	DSG1_HUMAN	114 kDa		unknown	52	31
62	TRUE	Empty	Elongation factor 1-alpha (Fragment) OS=Homo sapiens PE=2 SV=1	Q53HR5_HUMAN	50 kDa	TRUE	unknown	39	25
63	TRUE	Empty	cDNA FLJ77877, highly similar to Human ENO2 neuron specific (gamma) enolase OS=Homo sapiens PE=2 SV=1	A8K3B0_HUMAN	47 kDa	TRUE	unknown	64	56
64	TRUE	Empty	Putative pre-mRNA-splicing factor ATP-dependent RNA helicase DHX15 OS=Homo sapiens GN=DHX15 PE=1 SV=2	DHX15_HUMAN	91 kDa	TRUE	unknown	45	36
65	TRUE	Empty	Keratin, type I cytoskeletal 16 OS=Homo sapiens GN=KRT16 PE=1 SV=4	K1C16_HUMAN	51 kDa	TRUE	unknown	186	163
66	TRUE	Empty	U2 snRNP-associated SURP motif-containing protein OS=Homo sapiens GN=U2SURP PE=1 SV=2	SR140_HUMAN	118 kDa		unknown	23	51
67	TRUE	Empty	SNW domain-containing protein 1 OS=Homo sapiens GN=SNW1 PE=1 SV=1	SNW1_HUMAN	61 kDa		unknown	60	22
68	TRUE	Empty	L-lactate dehydrogenase B chain OS=Homo sapiens GN=LDHB PE=1 SV=2	LDHB_HUMAN (+1)	37 kDa	TRUE	unknown	39	40
69	TRUE	Empty	Alpha-2 globin chain OS=Homo sapiens GN=HBA2 PE=3 SV=1	D1MGQ2_HUMAN (+2)	15 kDa		unknown	32	29
70	TRUE	Empty	Pre-mRNA-splicing factor SYF1 OS=Homo sapiens GN=XAB2 PE=1 SV=2	SYF1_HUMAN	100 kDa	TRUE	unknown	51	27
71	TRUE	Empty	Creatine kinase B-type OS=Homo sapiens GN=CKB PE=1 SV=1	KCRB_HUMAN	43 kDa		unknown	43	47
72	TRUE	Empty	Heterogeneous nuclear ribonucleoprotein Q OS=Homo sapiens GN=SYNCRIP PE=1 SV=2	HNRPQ_HUMAN	70 kDa	TRUE	unknown	22	44
73	TRUE	Empty	Pre-mRNA-splicing factor 38A OS=Homo sapiens GN=PRPF38A PE=1 SV=1	PR38A_HUMAN	37 kDa		unknown	42	45
74	TRUE	Empty	NF110b OS=Homo sapiens PE=2 SV=1	F4ZW66_HUMAN	96 kDa	TRUE	unknown	40	43
75	TRUE	Empty	Tuftelin-interacting protein 11 OS=Homo sapiens GN=TFIP11 PE=2 SV=1	Q8N523_HUMAN (+1)	97 kDa	TRUE	unknown	41	25
76	TRUE	Empty	Splicing factor U2AF 65 kDa subunit OS=Homo sapiens GN=U2AF2 PE=1 SV=4	U2AF2_HUMAN	54 kDa	TRUE	unknown	28	48
77	TRUE	Empty	cDNA FLJ44920 fis, clone BRAMY3011501, highly similar to Heterogeneous nuclear ribonucleoprotein U OS=Homo sapiens PE=2 SV=1	B3KX72_HUMAN (+2)	83 kDa	TRUE	unknown	27	39
78	TRUE	Empty	Peptidyl-prolyl cis-trans isomerase H OS=Homo sapiens GN=PPIH PE=1 SV=1	PPIH_HUMAN (+1)	19 kDa	TRUE	unknown	19	32
79	TRUE	Empty	CALM3 protein OS=Homo sapiens PE=1 SV=1	Q9BRL5_HUMAN	17 kDa	TRUE	unknown	34	21
80	TRUE	Empty	cDNA FLJ50838, highly similar to Apoptotic chromatin condensation inducer in thenucleus (Fragment) OS=Homo sapiens PE=2 SV=1	B4DQZ7_HUMAN	123 kDa		unknown	41	41
81	TRUE	Empty	Eukaryotic translation initiation factor 3 subunit C OS=Homo sapiens GN=EIF3C PE=2 SV=1	A1KYQ7_HUMAN (+3)	105 kDa		unknown	47	36
82	TRUE	Empty	cDNA FLJ53366, highly similar to Probable ATP-dependent RNA helicase DDX5 (EC 3.6.1.-) OS=Homo sapiens PE=2 SV=1	B4DN41_HUMAN (+1)	68 kDa	TRUE	unknown	27	42
83	TRUE	Empty	Peptidyl-prolyl cis-trans isomerase A OS=Homo sapiens GN=PPIA PE=1 SV=2	PPIA_HUMAN	18 kDa	TRUE	unknown	35	31
84	TRUE	Empty	cDNA FLJ61387, highly similar to Homo sapiens conserved nuclear protein NHN1 (NHN1), mRNA OS=Homo sapiens PE=2 SV=1	B4DTK7_HUMAN	109 kDa	TRUE	unknown	32	34
85	TRUE	Empty	Heterogeneous nuclear ribonucleoprotein M OS=Homo sapiens GN=HNRNPM PE=1 SV=3	HNRPM_HUMAN	78 kDa	TRUE	unknown	14	8
86	TRUE	Empty	Thyroid hormone receptor-associated protein 3 OS=Homo sapiens GN=THRAP3 PE=1 SV=2	TR150_HUMAN	109 kDa	TRUE	unknown	23	22
87	TRUE	Empty	Q9H2A3-DECOY	Q9H2A3-DECOY	?		unknown	2	1
88	TRUE	Empty	Malate dehydrogenase, cytoplasmic OS=Homo sapiens GN=MDH1 PE=1 SV=4	MDHC_HUMAN	36 kDa		unknown	24	22
89	TRUE	Empty	SF3A2 protein (Fragment) OS=Homo sapiens GN=SF3A2 PE=2 SV=1	Q05DF2_HUMAN (+1)	51 kDa		unknown	25	26
90	TRUE	Empty	cDNA FLJ76877, highly similar to Homo sapiens superkiller viralicidic activity 2-like 2 (SKIV2L2), mRNA OS=Homo sapiens PE=2 SV=1	A8K6I4_HUMAN (+1)	118 kDa		unknown	28	35
91	TRUE	Empty	Triosephosphate isomerase OS=Homo sapiens GN=TPI1 PE=1 SV=3	TPIS_HUMAN	31 kDa		unknown	25	30
92	TRUE	Empty	Fructose-bisphosphate aldolase A OS=Homo sapiens GN=ALDOA PE=1 SV=2	ALDOA_HUMAN (+1)	39 kDa		unknown	21	19
93	TRUE	Empty	Neuroblast differentiation-associated protein AHNAK OS=Homo sapiens GN=AHNAK PE=1 SV=2	AHNK_HUMAN	629 kDa		unknown	12	3
94	TRUE	Empty	Tubulin, beta 2C OS=Homo sapiens GN=TUBB2C PE=2 SV=1	Q8IZ29_HUMAN (+1)	50 kDa	TRUE	unknown	201	195
95	TRUE	Empty	Sorting nexin-6 (Fragment) OS=Homo sapiens GN=SNX6 PE=4 SV=1	H0YJF8_HUMAN	17 kDa		unknown	1	1
96	TRUE	Empty	Phosphoglycerate kinase OS=Homo sapiens GN=PGK1 PE=2 SV=1	B7Z7A9_HUMAN (+1)	41 kDa		unknown	19	14
97	TRUE	Empty	Pleiotropic regulator 1 OS=Homo sapiens GN=PLRG1 PE=1 SV=1	PLRG1_HUMAN	57 kDa		unknown	46	21
98	TRUE	Empty	cDNA FLJ54552, highly similar to Heterogeneous nuclear ribonucleoprotein K OS=Homo sapiens PE=2 SV=1	B4DUQ1_HUMAN (+1)	49 kDa	TRUE	unknown	25	29
99	TRUE	Empty	PAX3- and PAX7-binding protein 1 OS=Homo sapiens GN=PAXBP1 PE=1 SV=2	PAXB1_HUMAN	105 kDa		unknown	37	24
100	TRUE	Empty	U1 small nuclear ribonucleoprotein 70 kDa OS=Homo sapiens GN=SNRNP70 PE=1 SV=2	RU17_HUMAN	52 kDa	TRUE	unknown	11	22
101	TRUE	Empty	Plectin OS=Homo sapiens GN=PLEC PE=1 SV=3	PLEC_HUMAN	532 kDa	TRUE	unknown	20	23
102	TRUE	Empty	Small nuclear ribonucleoprotein E OS=Homo sapiens GN=SNRPE PE=1 SV=1	RUXE_HUMAN	11 kDa		unknown	26	26
103	TRUE	Empty	Heat shock protein HSP 90-beta OS=Homo sapiens GN=HSP90AB1 PE=1 SV=4	HS90B_HUMAN (+1)	83 kDa	TRUE	unknown	70	73
104	TRUE	Empty	STXBP1 protein OS=Homo sapiens GN=stxbp1 PE=2 SV=1	Q68CM6_HUMAN (+1)	68 kDa		unknown	30	18
105	TRUE	Empty	cDNA FLJ76823, highly similar to Homo sapiens splicing factor, arginine/serine-rich 6 (SFRS6), mRNA OS=Homo sapiens PE=2 SV=1	A8K588_HUMAN (+1)	39 kDa	TRUE	unknown	16	16
106	TRUE	Empty	Epididymis tissue sperm binding protein Li 3a OS=Homo sapiens PE=2 SV=1	E9KL35_HUMAN (+1)	35 kDa		unknown	25	24
107	TRUE	Empty	Peroxiredoxin-1 OS=Homo sapiens GN=PRDX1 PE=1 SV=1	PRDX1_HUMAN	22 kDa	TRUE	unknown	18	21
108	TRUE	Empty	Heterogeneous nuclear ribonucleoprotein R OS=Homo sapiens GN=HNRNPR PE=1 SV=1	HNRPR_HUMAN	71 kDa	TRUE	unknown	29	43
109	TRUE	Empty	40S ribosomal protein S3 OS=Homo sapiens GN=RPS3 PE=1 SV=2	RS3_HUMAN	27 kDa		unknown	24	29
110	TRUE	Empty	Splicing factor 3b, subunit 4 variant (Fragment) OS=Homo sapiens PE=2 SV=1	Q53FG6_HUMAN (+1)	44 kDa		unknown	25	18
111	TRUE	Empty	Eukaryotic translation initiation factor 3 subunit L OS=Homo sapiens GN=EIF3L PE=1 SV=1	EIF3L_HUMAN	67 kDa		unknown	22	22
112	TRUE	Empty	Microfibrillar-associated protein 1 OS=Homo sapiens GN=MFAP1 PE=1 SV=2	MFAP1_HUMAN	52 kDa		unknown	30	35
113	TRUE	Empty	U2 small nuclear ribonucleoprotein B'' OS=Homo sapiens GN=SNRPB2 PE=1 SV=1	RU2B_HUMAN	25 kDa	TRUE	unknown	20	26
114	TRUE	Empty	THO complex subunit 2 OS=Homo sapiens GN=THOC2 PE=1 SV=2	THOC2_HUMAN	183 kDa		unknown	41	11
115	TRUE	Empty	CD2 antigen cytoplasmic tail-binding protein 2 OS=Homo sapiens GN=CD2BP2 PE=1 SV=1	CD2B2_HUMAN	38 kDa		unknown	31	10
116	TRUE	Empty	Tubulin beta-4A chain OS=Homo sapiens GN=TUBB4A PE=1 SV=2	TBB4A_HUMAN	50 kDa	TRUE	unknown	196	196
117	TRUE	Empty	Hornerin OS=Homo sapiens GN=HRNR PE=2 SV=1	Q5DT20_HUMAN	282 kDa		unknown	15	7
118	TRUE	Empty	Serine/arginine-rich-splicing factor 7 OS=Homo sapiens GN=SRSF7 PE=2 SV=1	C9JAB2_HUMAN (+1)	27 kDa	TRUE	unknown	22	22
119	TRUE	Empty	Nucleolin OS=Homo sapiens GN=NCL PE=1 SV=3	NUCL_HUMAN	77 kDa		unknown	23	16
120	TRUE	Empty	DNA-dependent protein kinase catalytic subunit OS=Homo sapiens GN=PRKDC PE=1 SV=3	PRKDC_HUMAN	469 kDa		unknown	14	19
121	TRUE	Empty	Probable ATP-dependent RNA helicase DHX36 OS=Homo sapiens GN=DHX36 PE=1 SV=2	DHX36_HUMAN	115 kDa	TRUE	unknown	31	23
122	TRUE	Empty	Polyadenylate-binding protein 1 OS=Homo sapiens GN=PABPC1 PE=1 SV=2	PABP1_HUMAN	71 kDa	TRUE	unknown	21	21
123	TRUE	Empty	Survival of motor neuron-related-splicing factor 30 OS=Homo sapiens GN=SMNDC1 PE=1 SV=1	SPF30_HUMAN	27 kDa		unknown	11	21
124	TRUE	Empty	PHD finger-like domain-containing protein 5A OS=Homo sapiens GN=PHF5A PE=1 SV=1	PHF5A_HUMAN	12 kDa		unknown	24	22
125	TRUE	Empty	Tubulin beta-2A chain OS=Homo sapiens GN=TUBB2A PE=1 SV=1	TBB2A_HUMAN	50 kDa	TRUE	unknown	204	196
126	TRUE	Empty	Bcl-2-associated transcription factor 1 OS=Homo sapiens GN=BCLAF1 PE=1 SV=2	BCLF1_HUMAN	106 kDa	TRUE	unknown	22	15
127	TRUE	Empty	Eukaryotic translation initiation factor 3 subunit B OS=Homo sapiens GN=EIF3B PE=3 SV=1	A4D210_HUMAN (+2)	89 kDa		unknown	27	23
128	TRUE	Empty	Pre-mRNA branch site protein p14 OS=Homo sapiens GN=SF3B14 PE=1 SV=1	PM14_HUMAN (+1)	15 kDa		unknown	18	22
129	TRUE	Empty	Protein SON OS=Homo sapiens GN=SON PE=1 SV=4	SON_HUMAN	264 kDa		unknown	20	24
130	TRUE	Empty	Transitional endoplasmic reticulum ATPase OS=Homo sapiens GN=VCP PE=1 SV=4	TERA_HUMAN	89 kDa		unknown	14	10
131	TRUE	Empty	Tubulin alpha-4A chain OS=Homo sapiens GN=TUBA4A PE=2 SV=1	A8MUB1_HUMAN (+1)	48 kDa	TRUE	unknown	116	86
132	TRUE	Empty	40S ribosomal protein SA (Fragment) OS=Homo sapiens GN=RPSA PE=2 SV=1	C9J9K3_HUMAN (+1)	30 kDa		unknown	21	26
133	TRUE	Empty	ATP synthase subunit beta (Fragment) OS=Homo sapiens GN=ATP5B PE=2 SV=1	Q0QEN7_HUMAN	48 kDa		unknown	10	6
134	TRUE	Empty	Putative uncharacterized protein DKFZp686E2459 OS=Homo sapiens GN=DKFZp686E2459 PE=2 SV=1	Q7Z3D7_HUMAN	110 kDa	TRUE	unknown	17	17
135	TRUE	Empty	Tubulin beta-3 chain OS=Homo sapiens GN=TUBB3 PE=1 SV=2	TBB3_HUMAN	50 kDa	TRUE	unknown	147	145
136	TRUE	Empty	Nuclease-sensitive element-binding protein 1 OS=Homo sapiens GN=YBX1 PE=1 SV=3	YBOX1_HUMAN	36 kDa	TRUE	unknown	42	35
137	TRUE	Empty	Pre-mRNA-processing factor 17 OS=Homo sapiens GN=CDC40 PE=1 SV=1	PRP17_HUMAN	66 kDa		unknown	27	12
138	TRUE	Empty	cDNA FLJ77803, highly similar to Homo sapiens myelin basic protein (MBP), mRNA OS=Homo sapiens PE=2 SV=1	A8K1H8_HUMAN	20 kDa		unknown	1	2
139	TRUE	Empty	40S ribosomal protein S9 OS=Homo sapiens GN=RPS9 PE=1 SV=3	RS9_HUMAN	23 kDa		unknown	12	10
140	TRUE	Empty	ADP-ribosylation factor 1 OS=Homo sapiens GN=ARF1 PE=1 SV=2	ARF1_HUMAN (+1)	21 kDa	TRUE	unknown	20	12
141	TRUE	Empty	14-3-3 protein eta OS=Homo sapiens GN=YWHAH PE=1 SV=4	1433F_HUMAN	28 kDa	TRUE	unknown	49	54
142	TRUE	Empty	Clathrin heavy chain 1 OS=Homo sapiens GN=CLTC PE=1 SV=5	CLH1_HUMAN	192 kDa		unknown	9	11
143	TRUE	Empty	Heterogeneous nuclear ribonucleoproteins C1/C2 OS=Homo sapiens GN=HNRNPC PE=2 SV=1	G3V4C1_HUMAN	32 kDa	TRUE	unknown	17	17
144	TRUE	Empty	Peptidyl-prolyl cis-trans isomerase-like 2 OS=Homo sapiens GN=PPIL2 PE=1 SV=1	PPIL2_HUMAN	59 kDa	TRUE	unknown	28	5
145	TRUE	Empty	Poly(U)-binding-splicing factor PUF60 OS=Homo sapiens GN=PUF60 PE=1 SV=1	PUF60_HUMAN	60 kDa	TRUE	unknown	16	27
146	TRUE	Empty	ATP synthase subunit alpha, mitochondrial OS=Homo sapiens GN=ATP5A1 PE=1 SV=1	ATPA_HUMAN	60 kDa		unknown	15	9
147	TRUE	Empty	Protein PRRC2C OS=Homo sapiens GN=PRRC2C PE=1 SV=4	PRC2C_HUMAN	317 kDa		unknown	17	9
148	TRUE	Empty	Fructose-bisphosphate aldolase OS=Homo sapiens PE=2 SV=1	B7Z3K9_HUMAN	48 kDa		unknown	10	10
149	TRUE	Empty	cDNA FLJ76871, highly similar to Homo sapiens DEAH (Asp-Glu-Ala-His) box polypeptide 38 (DHX38), mRNA OS=Homo sapiens PE=2 SV=1	A8K6G9_HUMAN (+1)	140 kDa	TRUE	unknown	26	14
150	TRUE	Empty	Eukaryotic translation initiation factor 3 subunit H OS=Homo sapiens GN=EIF3H PE=2 SV=1	B3KS98_HUMAN (+2)	42 kDa		unknown	12	12
151	TRUE	Empty	Small nuclear ribonucleoprotein Sm D1 OS=Homo sapiens GN=SNRPD1 PE=1 SV=1	SMD1_HUMAN	13 kDa		unknown	19	20
152	TRUE	Empty	cDNA FLJ78244, highly similar to Homo sapiens eukaryotic translation initiation factor 4A, isoform 1 (EIF4A1), mRNA OS=Homo sapiens PE=2 SV=1	A8K7F6_HUMAN (+1)	46 kDa	TRUE	unknown	24	20
153	TRUE	Empty	Small nuclear ribonucleoprotein G OS=Homo sapiens GN=SNRPG PE=1 SV=1	RUXG_HUMAN	8 kDa		unknown	7	10
154	TRUE	Empty	Serine/threonine-protein phosphatase 2B catalytic subunit alpha isoform OS=Homo sapiens GN=PPP3CA PE=1 SV=1	PP2BA_HUMAN	59 kDa		unknown	7	16
155	TRUE	Empty	RNA-binding motif protein, X chromosome OS=Homo sapiens GN=RBMX PE=1 SV=3	RBMX_HUMAN	42 kDa		unknown	13	2
156	TRUE	Empty	cDNA, FLJ95344, highly similar to Homo sapiens WW domain binding protein 4 (formin binding protein 21) (WBP4), mRNA OS=Homo sapiens PE=2 SV=1	B2RB72_HUMAN	43 kDa		unknown	13	29
157	TRUE	Empty	Nuclear mitotic apparatus protein 1 OS=Homo sapiens GN=NUMA1 PE=1 SV=2	NUMA1_HUMAN (+1)	238 kDa		unknown	10	9
158	TRUE	Empty	Poly(rC)-binding protein 1 OS=Homo sapiens GN=PCBP1 PE=1 SV=2	PCBP1_HUMAN (+1)	37 kDa	TRUE	unknown	16	16
159	TRUE	Empty	Pre-mRNA-splicing factor CWC22 homolog OS=Homo sapiens GN=CWC22 PE=2 SV=1	B7WP27_HUMAN (+1)	106 kDa	TRUE	unknown	35	1
160	TRUE	Empty	40S ribosomal protein S3a OS=Homo sapiens GN=RPS3A PE=2 SV=1	Q6NXR8_HUMAN (+1)	30 kDa		unknown	14	11
161	TRUE	Empty	Long-chain-fatty-acid--CoA ligase 4 OS=Homo sapiens GN=ACSL4 PE=1 SV=2	ACSL4_HUMAN (+1)	79 kDa		unknown	5	36
162	TRUE	Empty	Ribosomal protein S4, X-linked, isoform CRA_c OS=Homo sapiens GN=RPS4X PE=2 SV=1	B2R491_HUMAN (+1)	30 kDa		unknown	9	13
163	TRUE	Empty	Filaggrin-2 OS=Homo sapiens GN=FLG2 PE=1 SV=1	FILA2_HUMAN	248 kDa		unknown	21	15
164	TRUE	Empty	ATP-dependent RNA helicase DDX3X OS=Homo sapiens GN=DDX3X PE=1 SV=3	DDX3X_HUMAN (+1)	73 kDa	TRUE	unknown	17	19
165	TRUE	Empty	Eukaryotic translation initiation factor 3 subunit I OS=Homo sapiens GN=EIF3I PE=1 SV=1	EIF3I_HUMAN (+1)	37 kDa		unknown	19	16
166	TRUE	Empty	Junction plakoglobin OS=Homo sapiens GN=JUP PE=2 SV=1	F5GWP8_HUMAN	66 kDa	TRUE	unknown	76	56
167	TRUE	Empty	40S ribosomal protein S8 OS=Homo sapiens GN=RPS8 PE=2 SV=1	Q5JR94_HUMAN (+1)	24 kDa		unknown	14	14
168	TRUE	Empty	THO complex subunit 5 homolog OS=Homo sapiens GN=THOC5 PE=1 SV=2	THOC5_HUMAN	79 kDa		unknown	13	8
169	TRUE	Empty	ATP1B1 protein (Fragment) OS=Homo sapiens GN=ATP1B1 PE=2 SV=1	Q6LEU2_HUMAN	35 kDa		unknown	5	4
170	TRUE	Empty	78 kDa glucose-regulated protein OS=Homo sapiens GN=HSPA5 PE=1 SV=2	GRP78_HUMAN	72 kDa	TRUE	unknown	51	43
171	TRUE	Empty	Calcium homeostasis endoplasmic reticulum protein OS=Homo sapiens GN=CHERP PE=1 SV=3	CHERP_HUMAN	104 kDa		unknown	12	15
172	TRUE	Empty	Eukaryotic translation initiation factor 3 subunit E OS=Homo sapiens GN=EIF3E PE=1 SV=1	EIF3E_HUMAN (+1)	52 kDa	TRUE	unknown	16	12
173	TRUE	Empty	Eukaryotic translation initiation factor 3 subunit M OS=Homo sapiens GN=EIF3M PE=1 SV=1	EIF3M_HUMAN	43 kDa		unknown	15	21
174	TRUE	Empty	Zinc finger matrin-type protein 2 OS=Homo sapiens GN=ZMAT2 PE=1 SV=1	ZMAT2_HUMAN	24 kDa		unknown	12	16
175	TRUE	Empty	V-type proton ATPase catalytic subunit A OS=Homo sapiens GN=ATP6V1A PE=1 SV=2	VATA_HUMAN	68 kDa		unknown	2	0
176	TRUE	Empty	Matrin-3 OS=Homo sapiens GN=MATR3 PE=2 SV=1	A8MXP9_HUMAN (+1)	100 kDa		unknown	10	11
177	TRUE	Empty	Glutamine synthetase OS=Homo sapiens GN=PIG59 PE=2 SV=1	A8YXX4_HUMAN (+1)	42 kDa		unknown	9	8
178	TRUE	Empty	Phosphoglycerate mutase 1 OS=Homo sapiens GN=PGAM1 PE=1 SV=2	PGAM1_HUMAN (+3)	29 kDa		unknown	2	0
179	TRUE	Empty	Splicing factor U2AF 35 kDa subunit OS=Homo sapiens GN=U2AF1 PE=1 SV=3	U2AF1_HUMAN	28 kDa		unknown	11	19
180	TRUE	Empty	Vimentin OS=Homo sapiens GN=VIM PE=2 SV=1	B0YJC4_HUMAN (+2)	50 kDa	TRUE	unknown	10	8
181	TRUE	Empty	cDNA, FLJ96568, highly similar to Homo sapiens tropomyosin 3 (TPM3), mRNA OS=Homo sapiens PE=2 SV=1	B2RDE1_HUMAN (+4)	29 kDa	TRUE	unknown	12	13
182	TRUE	Empty	Annexin A2 OS=Homo sapiens GN=ANXA2 PE=1 SV=2	ANXA2_HUMAN	39 kDa		unknown	13	14
183	TRUE	Empty	Probable ATP-dependent RNA helicase DDX46 OS=Homo sapiens GN=DDX46 PE=1 SV=2	DDX46_HUMAN	117 kDa		unknown	5	25
184	TRUE	Empty	cDNA FLJ55805, highly similar to Keratin, type II cytoskeletal 4 OS=Homo sapiens PE=2 SV=1	B4DRW1_HUMAN (+1)	52 kDa	TRUE	unknown	68	58
185	TRUE	Empty	NHP2-like protein 1 OS=Homo sapiens GN=NHP2L1 PE=2 SV=1	B1AHD1_HUMAN (+2)	15 kDa		unknown	7	14
186	TRUE	Empty	Heterogeneous nuclear ribonucleoprotein A3 OS=Homo sapiens GN=HNRNPA3 PE=1 SV=2	ROA3_HUMAN	40 kDa	TRUE	unknown	17	21
187	TRUE	Empty	Keratin, type II cytoskeletal 78 OS=Homo sapiens GN=KRT78 PE=2 SV=2	K2C78_HUMAN	57 kDa	TRUE	unknown	38	27
188	TRUE	Empty	Pre-mRNA-splicing factor RBM22 OS=Homo sapiens GN=RBM22 PE=1 SV=1	RBM22_HUMAN	47 kDa		unknown	15	2
189	TRUE	Empty	Keratin 77 OS=Homo sapiens GN=KRT77 PE=2 SV=1	Q0IIN1_HUMAN	62 kDa	TRUE	unknown	75	76
190	TRUE	Empty	Beta-catenin-like protein 1 OS=Homo sapiens GN=CTNNBL1 PE=2 SV=1	B4DE16_HUMAN (+2)	62 kDa		unknown	20	5
191	TRUE	Empty	U6 snRNA-associated Sm-like protein LSm2 OS=Homo sapiens GN=LSM2 PE=1 SV=1	LSM2_HUMAN	11 kDa		unknown	15	15
192	TRUE	Empty	Junction plakoglobin OS=Homo sapiens GN=JUP PE=1 SV=3	PLAK_HUMAN	82 kDa	TRUE	unknown	21	11
193	TRUE	Empty	Breast carcinoma amplified sequence 2 OS=Homo sapiens GN=BCAS2 PE=2 SV=1	B2R7W3_HUMAN (+1)	26 kDa		unknown	13	2
194	TRUE	Empty	THO complex subunit 1 OS=Homo sapiens GN=THOC1 PE=1 SV=1	THOC1_HUMAN	76 kDa		unknown	14	6
195	TRUE	Empty	Pre-mRNA-splicing factor ISY1 homolog OS=Homo sapiens GN=ISY1 PE=1 SV=3	ISY1_HUMAN	33 kDa		unknown	13	7
196	TRUE	Empty	40S ribosomal protein S5 (Fragment) OS=Homo sapiens GN=RPS5 PE=2 SV=1	M0R0F0_HUMAN (+1)	22 kDa		unknown	10	12
197	TRUE	Empty	Prolactin-inducible protein OS=Homo sapiens GN=PIP PE=1 SV=1	PIP_HUMAN	17 kDa		unknown	18	15
198	TRUE	Empty	cDNA, FLJ94640, highly similar to Homo sapiens keratin 18 (KRT18), mRNA OS=Homo sapiens PE=2 SV=1	B2RA03_HUMAN (+1)	48 kDa	TRUE	unknown	8	1
199	TRUE	Empty	Aspartate aminotransferase, cytoplasmic OS=Homo sapiens GN=GOT1 PE=1 SV=3	AATC_HUMAN	46 kDa		unknown	11	10
200	TRUE	Empty	Nucleophosmin OS=Homo sapiens GN=NPM1 PE=1 SV=2	NPM_HUMAN	33 kDa		unknown	18	5
201	TRUE	Empty	cDNA FLJ55910, highly similar to Keratin, type II cuticular Hb6 OS=Homo sapiens PE=2 SV=1	B4DN72_HUMAN	54 kDa	TRUE	unknown	12	18
202	TRUE	Empty	Proteolipid protein 1 (Pelizaeus-Merzbacher disease, spastic paraplegia 2, uncomplicated), isoform CRA_b OS=Homo sapiens GN=PLP1 PE=2 SV=1	A8K9L3_HUMAN (+1)	30 kDa		unknown	13	14
203	TRUE	Empty	U6 snRNA-associated Sm-like protein LSm4 OS=Homo sapiens GN=LSM4 PE=1 SV=1	LSM4_HUMAN	15 kDa		unknown	5	9
204	TRUE	Empty	Smad nuclear interacting protein 1 OS=Homo sapiens GN=SNIP1 PE=2 SV=1	B1AK66_HUMAN (+1)	46 kDa		unknown	20	2
205	TRUE	Empty	Phosphatidylethanolamine-binding protein 1 OS=Homo sapiens PE=2 SV=1	D9IAI1_HUMAN (+1)	21 kDa		unknown	13	11
206	TRUE	Empty	Eukaryotic translation initiation factor 3 subunit G OS=Homo sapiens GN=EIF3G PE=1 SV=2	EIF3G_HUMAN (+1)	36 kDa		unknown	13	11
207	TRUE	Empty	Msx2-interacting protein OS=Homo sapiens GN=SPEN PE=1 SV=1	MINT_HUMAN	402 kDa		unknown	10	0
208	TRUE	Empty	cDNA, FLJ94229, highly similar to Homo sapiens heterogeneous nuclear ribonucleoprotein L (HNRPL),mRNA OS=Homo sapiens PE=2 SV=1	B2R959_HUMAN	60 kDa		unknown	12	10
209	TRUE	Empty	Uncharacterized protein C17orf85 OS=Homo sapiens GN=C17orf85 PE=1 SV=2	CQ085_HUMAN	71 kDa		unknown	11	11
210	TRUE	Empty	Putative pre-mRNA-splicing factor ATP-dependent RNA helicase DHX16 OS=Homo sapiens GN=DHX16 PE=1 SV=2	DHX16_HUMAN (+1)	119 kDa	TRUE	unknown	19	7
211	TRUE	Empty	Scaffold attachment factor B2 OS=Homo sapiens GN=SAFB2 PE=1 SV=1	SAFB2_HUMAN	107 kDa	TRUE	unknown	8	12
212	TRUE	Empty	P37 AUF1 OS=Homo sapiens PE=2 SV=1	Q12771_HUMAN	31 kDa		unknown	9	6
213	TRUE	Empty	Thioredoxin-like protein 4A OS=Homo sapiens GN=TXNL4A PE=1 SV=1	TXN4A_HUMAN	17 kDa		unknown	13	17
214	TRUE	Empty	Bifunctional glutamate/proline--tRNA ligase OS=Homo sapiens GN=EPRS PE=1 SV=5	SYEP_HUMAN	171 kDa		unknown	2	12
215	TRUE	Empty	14-3-3 protein beta/alpha OS=Homo sapiens GN=YWHAB PE=1 SV=3	1433B_HUMAN (+1)	28 kDa	TRUE	unknown	28	39
216	TRUE	Empty	RBM15 protein OS=Homo sapiens GN=RBM15 PE=2 SV=1	Q3ZB86_HUMAN (+1)	106 kDa		unknown	11	9
217	TRUE	Empty	40S ribosomal protein S6 OS=Homo sapiens GN=RPS6 PE=2 SV=1	A2A3R6_HUMAN (+2)	29 kDa		unknown	13	12
218	TRUE	Empty	NF45 OS=Homo sapiens PE=2 SV=1	F4ZW62_HUMAN (+2)	43 kDa		unknown	14	21
219	TRUE	Empty	40S ribosomal protein S11 OS=Homo sapiens GN=RPS11 PE=1 SV=3	RS11_HUMAN	18 kDa		unknown	8	6
220	TRUE	Empty	Keratin, type I cytoskeletal 13 OS=Homo sapiens GN=KRT13 PE=1 SV=4	K1C13_HUMAN	50 kDa	TRUE	unknown	88	69
221	TRUE	Empty	cDNA FLJ76180 OS=Homo sapiens PE=2 SV=1	A8K4Z6_HUMAN (+1)	71 kDa		unknown	17	7
222	TRUE	Empty	RNA-binding protein 14 OS=Homo sapiens GN=RBM14 PE=1 SV=2	RBM14_HUMAN	69 kDa		unknown	8	9
223	TRUE	Empty	Dermcidin OS=Homo sapiens GN=DCD PE=1 SV=2	DCD_HUMAN	11 kDa		unknown	4	2
224	TRUE	Empty	PABPC4 protein OS=Homo sapiens GN=PABPC4 PE=2 SV=1	Q6IQ30_HUMAN	72 kDa	TRUE	unknown	16	11
225	TRUE	Empty	40S ribosomal protein S7 OS=Homo sapiens GN=RPS7 PE=1 SV=1	RS7_HUMAN	22 kDa		unknown	7	7
226	TRUE	Empty	Lysozyme OS=Homo sapiens GN=LYZ PE=2 SV=1	B2R4C5_HUMAN (+1)	17 kDa		unknown	12	15
227	TRUE	Empty	Eukaryotic translation initiation factor 3 subunit D OS=Homo sapiens GN=EIF3D PE=2 SV=2	A8MWD3_HUMAN (+1)	62 kDa		unknown	12	13
228	TRUE	Empty	40S ribosomal protein S19 OS=Homo sapiens GN=RPS19 PE=2 SV=1	B0ZBD0_HUMAN (+2)	16 kDa		unknown	12	11
229	TRUE	Empty	RNA-binding protein 25 OS=Homo sapiens GN=RBM25 PE=1 SV=3	RBM25_HUMAN	100 kDa		unknown	6	15
230	TRUE	Empty	40S ribosomal protein S14 OS=Homo sapiens GN=RPS14 PE=1 SV=3	RS14_HUMAN	16 kDa		unknown	11	10
231	TRUE	Empty	Zinc finger CCCH domain-containing protein 14 OS=Homo sapiens GN=ZC3H14 PE=1 SV=1	ZC3HE_HUMAN	83 kDa		unknown	5	7
232	TRUE	Empty	LSM8 homolog, U6 small nuclear RNA associated (S. cerevisiae) OS=Homo sapiens GN=LSM8 PE=4 SV=1	A4D0W0_HUMAN (+1)	10 kDa		unknown	13	14
233	TRUE	Empty	cDNA, FLJ96718, highly similar to Homo sapiens splicing factor, arginine/serine-rich 10 (transformer 2 homolog, Drosophila) (SFRS10), mRNA OS=Homo sapiens PE=2 SV=1	B2RDQ3_HUMAN (+2)	34 kDa		unknown	10	7
234	TRUE	Empty	Spliceosome RNA helicase DDX39B OS=Homo sapiens GN=DDX39B PE=1 SV=1	DX39B_HUMAN	49 kDa	TRUE	unknown	15	6
235	TRUE	Empty	Keratin, type II cytoskeletal 73 OS=Homo sapiens GN=KRT73 PE=1 SV=1	K2C73_HUMAN	59 kDa	TRUE	unknown	45	46
236	TRUE	Empty	Pre-mRNA-processing factor 40 homolog A OS=Homo sapiens GN=PRPF40A PE=1 SV=2	PR40A_HUMAN	109 kDa	TRUE	unknown	4	9
237	TRUE	Empty	RNA binding motif protein 17, isoform CRA_a OS=Homo sapiens GN=RBM17 PE=2 SV=1	Q5W009_HUMAN (+1)	45 kDa		unknown	16	5
238	TRUE	Empty	40S ribosomal protein S16 OS=Homo sapiens GN=RPS16 PE=1 SV=2	RS16_HUMAN	16 kDa		unknown	10	10
239	TRUE	Empty	Zinc finger CCHC domain-containing protein 8 OS=Homo sapiens GN=ZCCHC8 PE=1 SV=2	ZCHC8_HUMAN	79 kDa		unknown	11	15
240	TRUE	Empty	RNA-binding protein 42 OS=Homo sapiens GN=RBM42 PE=2 SV=1	K7EP90_HUMAN	48 kDa		unknown	5	3
241	TRUE	Empty	Serine/arginine repetitive matrix protein 1 OS=Homo sapiens GN=SRRM1 PE=2 SV=1	A9Z1X7_HUMAN (+2)	103 kDa		unknown	16	3
242	TRUE	Empty	Eukaryotic translation initiation factor 3 subunit F OS=Homo sapiens GN=EIF3F PE=2 SV=1	B3KSH1_HUMAN (+2)	39 kDa		unknown	12	4
243	TRUE	Empty	Insulin-like growth factor 2 mRNA-binding protein 3 OS=Homo sapiens GN=IGF2BP3 PE=1 SV=2	IF2B3_HUMAN	64 kDa	TRUE	unknown	13	12
244	TRUE	Empty	Heat shock 70kDa protein 1A OS=Homo sapiens GN=HSPA1A PE=2 SV=1	A8K5I0_HUMAN (+1)	70 kDa	TRUE	unknown	51	46
245	TRUE	Empty	Heterogeneous nuclear ribonucleoprotein H3 OS=Homo sapiens GN=HNRNPH3 PE=1 SV=2	HNRH3_HUMAN	37 kDa		unknown	10	6
246	TRUE	Empty	Keratin, type I cuticular Ha1 OS=Homo sapiens GN=KRT31 PE=2 SV=3	K1H1_HUMAN	47 kDa	TRUE	unknown	9	12
247	TRUE	Empty	Nuclear cap-binding protein subunit 2 OS=Homo sapiens GN=NCBP2 PE=1 SV=1	NCBP2_HUMAN	18 kDa		unknown	9	10
248	TRUE	Empty	40S ribosomal protein S18 OS=Homo sapiens GN=RPS18 PE=1 SV=3	RS18_HUMAN	18 kDa		unknown	13	7
249	TRUE	Empty	40S ribosomal protein S2 OS=Homo sapiens GN=RPS2 PE=1 SV=2	RS2_HUMAN	31 kDa		unknown	7	6
250	TRUE	Empty	Serine/arginine-rich splicing factor 9 OS=Homo sapiens GN=SRSF9 PE=1 SV=1	SRSF9_HUMAN	26 kDa		unknown	8	8
251	TRUE	Empty	60S ribosomal protein L7 OS=Homo sapiens GN=RPL7 PE=1 SV=1	P18124	?		unknown	4	1
252	TRUE	Empty	Eukaryotic translation initiation factor 3 subunit K OS=Homo sapiens GN=EIF3K PE=1 SV=1	EIF3K_HUMAN	25 kDa		unknown	13	13
253	TRUE	Empty	Desmocollin-1 OS=Homo sapiens GN=DSC1 PE=1 SV=2	DSC1_HUMAN (+1)	100 kDa		unknown	16	5
254	TRUE	Empty	cDNA FLJ61705, highly similar to Symplekin OS=Homo sapiens PE=2 SV=1	B7Z6F7_HUMAN (+1)	141 kDa		unknown	2	4
255	TRUE	Empty	Proliferating cell nuclear antigen OS=Homo sapiens GN=PCNA PE=1 SV=1	PCNA_HUMAN	29 kDa		unknown	10	9
256	TRUE	Empty	Lysine--tRNA ligase OS=Homo sapiens GN=KARS PE=1 SV=3	SYK_HUMAN	68 kDa		unknown	1	10
257	TRUE	Empty	NK-tumor recognition protein OS=Homo sapiens GN=NKTR PE=1 SV=2	NKTR_HUMAN	166 kDa	TRUE	unknown	8	1
258	TRUE	Empty	G patch domain-containing protein 8 OS=Homo sapiens GN=GPATCH8 PE=1 SV=2	GPTC8_HUMAN	164 kDa		unknown	1	8
259	TRUE	Empty	cDNA FLJ59240, highly similar to Far upstream element-binding protein 1 OS=Homo sapiens PE=2 SV=1	B4DWL1_HUMAN	70 kDa	TRUE	unknown	6	7
260	TRUE	Empty	Zinc finger CCCH-type antiviral protein 1 OS=Homo sapiens GN=ZC3HAV1 PE=2 SV=1	C9J6P4_HUMAN	114 kDa		unknown	8	5
261	TRUE	Empty	40S ribosomal protein S13 OS=Homo sapiens GN=RPS13 PE=1 SV=2	RS13_HUMAN	17 kDa		unknown	7	10
262	TRUE	Empty	Splicing factor, suppressor of white-apricot homolog OS=Homo sapiens GN=SFSWAP PE=1 SV=3	SFSWA_HUMAN	105 kDa		unknown	5	5
263	TRUE	Empty	cDNA FLJ77548, highly similar to Homo sapiens bin3, bicoid-interacting 3, homolog (Drosophila) (BCDIN3), mRNA OS=Homo sapiens PE=2 SV=1	A8K5Q1_HUMAN (+1)	74 kDa		unknown	5	9
264	TRUE	Empty	cDNA FLJ53910, highly similar to Keratin, type II cytoskeletal 6A OS=Homo sapiens PE=2 SV=1	B4DRR0_HUMAN (+1)	58 kDa	TRUE	unknown	280	241
265	TRUE	Empty	cDNA FLJ54912, highly similar to 60 kDa heat shock protein, mitochondrial OS=Homo sapiens PE=2 SV=1	B7Z4F6_HUMAN	59 kDa		unknown	1	0
266	TRUE	Empty	Protein disulfide-isomerase OS=Homo sapiens GN=P4HB PE=1 SV=3	PDIA1_HUMAN	57 kDa		unknown	6	8
267	TRUE	Empty	40S ribosomal protein S12 OS=Homo sapiens GN=RPS12 PE=1 SV=3	RS12_HUMAN	15 kDa		unknown	10	8
268	TRUE	Empty	Small nuclear ribonucleoprotein F OS=Homo sapiens GN=SNRPF PE=1 SV=1	RUXF_HUMAN	10 kDa		unknown	5	8
269	TRUE	Empty	Keratin, type II cuticular Hb4 OS=Homo sapiens GN=KRT84 PE=2 SV=2	KRT84_HUMAN	65 kDa	TRUE	unknown	3	6
270	TRUE	Empty	G patch domain and ankyrin repeat-containing protein 1 OS=Homo sapiens GN=GPANK1 PE=1 SV=1	GPAN1_HUMAN	39 kDa		unknown	8	8
271	TRUE	Empty	Polyadenylate-binding protein 2 OS=Homo sapiens GN=PABPN1 PE=1 SV=3	PABP2_HUMAN	33 kDa		unknown	8	9
272	TRUE	Empty	SERPINB12 protein OS=Homo sapiens GN=SERPINB12 PE=2 SV=1	Q3SYB4_HUMAN	48 kDa		unknown	5	5
273	TRUE	Empty	cDNA FLJ10711 fis, clone NT2RP3000917, highly similar to 5'-3' exoribonuclease 2 (EC 3.1.11.-) OS=Homo sapiens PE=2 SV=1	B3KMC9_HUMAN (+1)	109 kDa		unknown	3	1
274	TRUE	Empty	Elongation factor 2 OS=Homo sapiens GN=EEF2 PE=1 SV=4	EF2_HUMAN	95 kDa	TRUE	unknown	7	4
275	TRUE	Empty	Keratin, type II cytoskeletal 8 OS=Homo sapiens GN=KRT8 PE=1 SV=7	K2C8_HUMAN	54 kDa	TRUE	unknown	123	107
276	TRUE	Empty	U6 snRNA-associated Sm-like protein LSm7 OS=Homo sapiens GN=LSM7 PE=1 SV=1	LSM7_HUMAN	12 kDa		unknown	4	8
277	TRUE	Empty	Heterogeneous nuclear ribonucleoprotein A0 OS=Homo sapiens GN=HNRNPA0 PE=1 SV=1	ROA0_HUMAN	31 kDa		unknown	10	12
278	TRUE	Empty	Zinc finger protein 830 OS=Homo sapiens GN=ZNF830 PE=1 SV=2	ZN830_HUMAN	42 kDa		unknown	12	0
279	TRUE	Empty	Q0KHB9-DECOY	Q0KHB9-DECOY	?		unknown	1	3
280	TRUE	Empty	cDNA FLJ75549, highly similar to Homo sapiens ribosomal protein, large, P0 (RPLP0), transcript variant 1, mRNA OS=Homo sapiens PE=2 SV=1	A8K4Z4_HUMAN	34 kDa		unknown	7	3
281	TRUE	Empty	ELAV-like protein 1 OS=Homo sapiens GN=ELAVL1 PE=2 SV=1	B4DVB8_HUMAN	39 kDa		unknown	9	10
282	TRUE	Empty	Chaperonin containing TCP1, subunit 8 (Theta) variant (Fragment) OS=Homo sapiens PE=2 SV=1	Q53HU0_HUMAN (+1)	60 kDa		unknown	5	10
283	TRUE	Empty	Caspase 14, apoptosis-related cysteine peptidase OS=Homo sapiens GN=CASP14 PE=2 SV=1	B2CIS9_HUMAN (+1)	28 kDa		unknown	7	6
284	TRUE	Empty	EIF4G1 protein OS=Homo sapiens GN=EIF4G1 PE=2 SV=1	B2RU06_HUMAN (+4)	176 kDa	TRUE	unknown	1	10
285	TRUE	Empty	Keratinocyte proline-rich protein OS=Homo sapiens GN=KPRP PE=1 SV=1	KPRP_HUMAN	64 kDa		unknown	10	9
286	TRUE	Empty	Eukaryotic translation initiation factor 3 subunit J OS=Homo sapiens GN=EIF3J PE=1 SV=2	EIF3J_HUMAN	29 kDa		unknown	12	11
287	TRUE	Empty	60S ribosomal protein L26 (Fragment) OS=Homo sapiens GN=RPL26 PE=2 SV=1	J3KTJ8_HUMAN (+6)	12 kDa	TRUE	unknown	11	6
288	TRUE	Empty	Zinc finger CCCH domain-containing protein 11A OS=Homo sapiens GN=ZC3H11A PE=1 SV=3	ZC11A_HUMAN	89 kDa		unknown	11	5
289	TRUE	Empty	cDNA FLJ76879, highly similar to Homo sapiens DEAH (Asp-Glu-Ala-His) box polypeptide 8 (DHX8), mRNA OS=Homo sapiens PE=2 SV=1	A8K6J9_HUMAN (+2)	139 kDa	TRUE	unknown	8	2
290	TRUE	Empty	cDNA FLJ61290, highly similar to Neutral alpha-glucosidase AB OS=Homo sapiens PE=2 SV=1	B4DJ30_HUMAN (+1)	113 kDa		unknown	8	3
291	TRUE	Empty	Cleavage and polyadenylation specificity factor subunit 1 OS=Homo sapiens GN=CPSF1 PE=1 SV=2	CPSF1_HUMAN	161 kDa		unknown	4	9
292	TRUE	Empty	Exosome complex component MTR3 OS=Homo sapiens GN=EXOSC6 PE=1 SV=1	EXOS6_HUMAN	28 kDa		unknown	7	10
293	TRUE	Empty	Exosome component 10 OS=Homo sapiens GN=EXOSC10 PE=1 SV=2	EXOSX_HUMAN	101 kDa		unknown	11	7
294	TRUE	Empty	Prelamin-A/C OS=Homo sapiens GN=LMNA PE=1 SV=1	LMNA_HUMAN	74 kDa	TRUE	unknown	5	4
295	TRUE	Empty	Peptidyl-prolyl cis-trans isomerase E OS=Homo sapiens GN=PPIE PE=1 SV=1	PPIE_HUMAN	33 kDa		unknown	11	5
296	TRUE	Empty	Polypyrimidine tract-binding protein 1 OS=Homo sapiens GN=PTBP1 PE=1 SV=1	PTBP1_HUMAN	57 kDa		unknown	7	8
297	TRUE	Empty	RNA-binding protein 4 OS=Homo sapiens GN=RBM4 PE=1 SV=1	RBM4_HUMAN	40 kDa		unknown	6	9
298	TRUE	Empty	40S ribosomal protein S10 OS=Homo sapiens GN=RPS10 PE=1 SV=1	RS10_HUMAN	19 kDa	TRUE	unknown	7	6
299	TRUE	Empty	Autoantigen La (Fragment) OS=Homo sapiens GN=SSB PE=2 SV=1	B5BUB5_HUMAN (+1)	47 kDa		unknown	11	3
300	TRUE	Empty	Arginase-1 OS=Homo sapiens GN=ARG1 PE=1 SV=2	ARGI1_HUMAN	35 kDa		unknown	3	5
301	TRUE	Empty	cDNA FLJ53344, highly similar to Splicing factor 1 OS=Homo sapiens PE=2 SV=1	B4DJU4_HUMAN (+1)	67 kDa		unknown	7	10
302	TRUE	Empty	cDNA FLJ60713, highly similar to Homo sapiens heterogeneous nuclear ribonucleoprotein A/B (HNRPAB), transcript variant 1, mRNA OS=Homo sapiens PE=2 SV=1	B4DMY3_HUMAN (+4)	35 kDa	TRUE	unknown	11	15
303	TRUE	Empty	Splicing factor 3B subunit 5 OS=Homo sapiens GN=SF3B5 PE=1 SV=1	SF3B5_HUMAN	10 kDa		unknown	5	7
304	TRUE	Empty	Synaptic vesicle membrane protein VAT-1 homolog OS=Homo sapiens GN=VAT1 PE=1 SV=2	VAT1_HUMAN	42 kDa	TRUE	unknown	1	2
305	TRUE	Empty	E3 ubiquitin-protein ligase RBBP6 OS=Homo sapiens GN=RBBP6 PE=1 SV=1	RBBP6_HUMAN	202 kDa		unknown	8	4
306	TRUE	Empty	Ribonucleoprotein PTB-binding 1 OS=Homo sapiens GN=RAVER1 PE=2 SV=1	E9PAU2_HUMAN	80 kDa		unknown	5	7
307	TRUE	Empty	La-related protein 1 OS=Homo sapiens GN=LARP1 PE=1 SV=2	LARP1_HUMAN	124 kDa		unknown	10	4
308	TRUE	Empty	X-ray repair cross-complementing protein 5 OS=Homo sapiens GN=XRCC5 PE=1 SV=3	XRCC5_HUMAN	83 kDa		unknown	6	7
309	TRUE	Empty	Protein PRRC2A OS=Homo sapiens GN=PRRC2A PE=1 SV=3	PRC2A_HUMAN	229 kDa		unknown	4	3
310	TRUE	Empty	Splicing factor 4 OS=Homo sapiens GN=SF4 PE=2 SV=1	A5PLN4_HUMAN (+1)	73 kDa		unknown	2	12
311	TRUE	Empty	Heterogeneous nuclear ribonucleoprotein H OS=Homo sapiens GN=HNRNPH1 PE=1 SV=4	HNRH1_HUMAN	49 kDa	TRUE	unknown	9	2
312	TRUE	Empty	DNA/RNA-binding protein KIN17 OS=Homo sapiens GN=KIN PE=1 SV=2	KIN17_HUMAN	45 kDa		unknown	18	0
313	TRUE	Empty	Protein arginine N-methyltransferase 5 OS=Homo sapiens GN=PRMT5 PE=1 SV=4	ANM5_HUMAN (+1)	73 kDa		unknown	10	5
314	TRUE	Empty	HCG1994130, isoform CRA_a OS=Homo sapiens GN=hCG_1994130 PE=2 SV=1	B2R4W8_HUMAN (+1)	15 kDa	TRUE	unknown	8	7
315	TRUE	Empty	Heat shock protein beta-1 OS=Homo sapiens GN=HSPB1 PE=1 SV=2	HSPB1_HUMAN	23 kDa		unknown	3	5
316	TRUE	Empty	Coiled-coil domain containing 12, isoform CRA_a OS=Homo sapiens GN=CCDC12 PE=2 SV=1	J3KR35_HUMAN	21 kDa		unknown	8	5
317	TRUE	Empty	RNA-binding protein OS=Homo sapiens PE=2 SV=1	Q9Y6G0_HUMAN (+1)	32 kDa		unknown	13	3
318	TRUE	Empty	RNA-binding protein 5 OS=Homo sapiens GN=RBM5 PE=1 SV=2	RBM5_HUMAN	92 kDa	TRUE	unknown	6	7
319	TRUE	Empty	Fatty acid binding protein 5 (Psoriasis-associated) OS=Homo sapiens GN=FABP5 PE=2 SV=1	E7DVW5_HUMAN (+1)	15 kDa	TRUE	unknown	3	2
320	TRUE	Empty	Malate dehydrogenase (Fragment) OS=Homo sapiens GN=MDH2 PE=2 SV=1	Q0QF37_HUMAN	32 kDa		unknown	7	6
321	TRUE	Empty	Nucleoside diphosphate kinase A OS=Homo sapiens GN=NME1 PE=1 SV=1	NDKA_HUMAN	17 kDa		unknown	0	3
322	TRUE	Empty	Heterogeneous nuclear ribonucleoprotein U-like protein 2 OS=Homo sapiens GN=HNRNPUL2 PE=1 SV=1	HNRL2_HUMAN	85 kDa		unknown	9	5
323	TRUE	Empty	Probable ATP-dependent RNA helicase DDX41 (Fragment) OS=Homo sapiens GN=DDX41 PE=2 SV=1	J3KNN5_HUMAN	72 kDa		unknown	4	8
324	TRUE	Empty	U6 snRNA-associated Sm-like protein LSm6 OS=Homo sapiens GN=LSM6 PE=1 SV=1	LSM6_HUMAN	9 kDa		unknown	3	7
325	TRUE	Empty	cDNA FLJ78120, highly similar to Homo sapiens eukaryotic translation initiation factor 2, subunit 3 gamma, 52kDa (EIF2S3), mRNA OS=Homo sapiens PE=2 SV=1	A8K2Y2_HUMAN (+1)	51 kDa		unknown	5	7
326	TRUE	Empty	Zinc finger RNA binding protein OS=Homo sapiens GN=ZFR PE=2 SV=1	B2RNR6_HUMAN (+1)	117 kDa	TRUE	unknown	9	7
327	TRUE	Empty	40S ribosomal protein S17-like OS=Homo sapiens GN=RPS17L PE=1 SV=1	RS17L_HUMAN (+1)	16 kDa		unknown	6	6
328	TRUE	Empty	U1 small nuclear ribonucleoprotein A OS=Homo sapiens GN=SNRPA PE=1 SV=3	SNRPA_HUMAN	31 kDa	TRUE	unknown	11	13
329	TRUE	Empty	X-ray repair cross-complementing protein 6 OS=Homo sapiens GN=XRCC6 PE=1 SV=2	XRCC6_HUMAN	70 kDa		unknown	5	9
330	TRUE	Empty	HCG1994066, isoform CRA_a OS=Homo sapiens GN=hCG_1994066 PE=2 SV=1	A8K513_HUMAN (+1)	19 kDa		unknown	8	5
331	TRUE	Empty	cDNA, FLJ92476, highly similar to Homo sapiens LSM3 homolog, U6 small nuclear RNA associated (S. cerevisiae) (LSM3), mRNA OS=Homo sapiens PE=4 SV=1	B2R5H5_HUMAN (+1)	12 kDa		unknown	3	7
332	TRUE	Empty	cDNA, FLJ79134, highly similar to Dynamin-1 (EC 3.6.5.5) OS=Homo sapiens PE=2 SV=1	B7ZAC0_HUMAN (+1)	96 kDa		unknown	1	5
333	TRUE	Empty	KH domain-containing, RNA-binding, signal transduction-associated protein 1 OS=Homo sapiens GN=KHDRBS1 PE=1 SV=1	KHDR1_HUMAN	48 kDa		unknown	4	4
334	TRUE	Empty	La-related protein 7 OS=Homo sapiens GN=LARP7 PE=1 SV=1	LARP7_HUMAN	67 kDa		unknown	3	5
335	TRUE	Empty	40S ribosomal protein S25 OS=Homo sapiens GN=RPS25 PE=1 SV=1	RS25_HUMAN	14 kDa		unknown	4	4
336	TRUE	Empty	cDNA FLJ78440, highly similar to Human lactoferrin OS=Homo sapiens PE=2 SV=1	A8K494_HUMAN (+5)	78 kDa		unknown	6	7
337	TRUE	Empty	ATP-dependent RNA helicase DDX42 OS=Homo sapiens GN=DDX42 PE=1 SV=1	DDX42_HUMAN	103 kDa		unknown	8	2
338	TRUE	Empty	Serine-threonine kinase receptor-associated protein OS=Homo sapiens GN=STRAP PE=2 SV=1	B4DNJ6_HUMAN (+1)	40 kDa		unknown	5	8
339	TRUE	Empty	Eukaryotic translation initiation factor 2 subunit 1 OS=Homo sapiens GN=EIF2S1 PE=1 SV=3	IF2A_HUMAN (+1)	36 kDa		unknown	6	7
340	TRUE	Empty	CS0DF038YO05 variant (Fragment) OS=Homo sapiens PE=4 SV=1	Q59EK7_HUMAN (+1)	37 kDa	TRUE	unknown	13	12
341	TRUE	Empty	Serine/arginine-rich-splicing factor 10 OS=Homo sapiens GN=SRSF10 PE=2 SV=1	Q5JRI1_HUMAN	21 kDa		unknown	7	3
342	TRUE	Empty	60S ribosomal protein L9 (Fragment) OS=Homo sapiens GN=RPL9 PE=2 SV=1	D6RAN4_HUMAN	21 kDa	TRUE	unknown	4	5
343	TRUE	Empty	40S ribosomal protein S20 OS=Homo sapiens GN=RPS20 PE=1 SV=1	RS20_HUMAN	13 kDa		unknown	6	6
344	TRUE	Empty	Ribosomal protein L11, isoform CRA_b OS=Homo sapiens GN=RPL11 PE=2 SV=1	Q5VVD0_HUMAN (+1)	20 kDa		unknown	8	6
345	TRUE	Empty	THO complex subunit 6 homolog OS=Homo sapiens GN=THOC6 PE=1 SV=1	THOC6_HUMAN	38 kDa		unknown	6	6
346	TRUE	Empty	cDNA FLJ34439 fis, clone HLUNG2001146, highly similar to Splicing factor, arginine/serine-rich 12 OS=Homo sapiens PE=2 SV=1	B3KRJ9_HUMAN	58 kDa		unknown	5	6
347	TRUE	Empty	Purkinje cell protein 4 OS=Homo sapiens GN=PCP4 PE=1 SV=3	PCP4_HUMAN	7 kDa		unknown	2	4
348	TRUE	Empty	Activating signal cointegrator 1 complex subunit 3 OS=Homo sapiens GN=ASCC3 PE=1 SV=3	ASCC3_HUMAN	251 kDa		unknown	0	6
349	TRUE	Empty	Protein S100-A9 OS=Homo sapiens GN=S100A9 PE=1 SV=1	S10A9_HUMAN	13 kDa		unknown	8	1
350	TRUE	Empty	Eukaryotic initiation factor 4A-III OS=Homo sapiens GN=EIF4A3 PE=1 SV=4	IF4A3_HUMAN	47 kDa	TRUE	unknown	9	0
351	TRUE	Empty	DNA topoisomerase 1 OS=Homo sapiens GN=TOP1 PE=1 SV=2	TOP1_HUMAN	91 kDa	TRUE	unknown	12	2
352	TRUE	Empty	Insulin-like growth factor 2 mRNA-binding protein 1 OS=Homo sapiens GN=IGF2BP1 PE=1 SV=2	IF2B1_HUMAN	63 kDa	TRUE	unknown	7	8
353	TRUE	Empty	Probable ATP-dependent RNA helicase DDX17 OS=Homo sapiens GN=DDX17 PE=1 SV=2	DDX17_HUMAN (+2)	80 kDa	TRUE	unknown	17	28
354	TRUE	Empty	Peptidyl-prolyl cis-trans isomerase-like 1 OS=Homo sapiens GN=PPIL1 PE=1 SV=1	PPIL1_HUMAN	18 kDa	TRUE	unknown	6	2
355	TRUE	Empty	Isoleucyl-tRNA synthetase, cytoplasmic variant (Fragment) OS=Homo sapiens PE=2 SV=1	Q59G75_HUMAN (+2)	146 kDa		unknown	1	9
356	TRUE	Empty	Proline-rich protein PRCC OS=Homo sapiens GN=PRCC PE=2 SV=1	A6NG79_HUMAN (+2)	49 kDa		unknown	12	2
357	TRUE	Empty	Transcription elongation regulator 1 OS=Homo sapiens GN=TCERG1 PE=1 SV=2	TCRG1_HUMAN	124 kDa		unknown	12	2
358	TRUE	Empty	SART3 protein OS=Homo sapiens GN=SART3 PE=2 SV=1	B7ZKM0_HUMAN (+1)	106 kDa		unknown	2	2
359	TRUE	Empty	Zinc-alpha-2-glycoprotein OS=Homo sapiens GN=AZGP1 PE=1 SV=2	ZA2G_HUMAN	34 kDa		unknown	11	8
360	TRUE	Empty	Cathepsin D OS=Homo sapiens GN=CTSD PE=1 SV=1	CATD_HUMAN	45 kDa		unknown	6	4
361	TRUE	Empty	Formin binding protein 4, isoform CRA_d OS=Homo sapiens GN=FNBP4 PE=4 SV=1	D3DQS4_HUMAN (+1)	110 kDa		unknown	15	0
362	TRUE	Empty	T-complex protein 1 subunit delta OS=Homo sapiens PE=2 SV=1	A8K3C3_HUMAN	58 kDa		unknown	0	2
363	TRUE	Empty	Exosome complex component RRP4 OS=Homo sapiens GN=EXOSC2 PE=1 SV=2	EXOS2_HUMAN	33 kDa		unknown	5	5
364	TRUE	Empty	Exosome complex component RRP43 OS=Homo sapiens GN=EXOSC8 PE=1 SV=1	EXOS8_HUMAN	30 kDa		unknown	8	4
365	TRUE	Empty	Aging-associated gene 7 protein OS=Homo sapiens PE=2 SV=1	Q2TSD2_HUMAN (+1)	41 kDa	TRUE	unknown	4	10
366	TRUE	Empty	Far upstream element-binding protein 3 OS=Homo sapiens GN=FUBP3 PE=1 SV=2	FUBP3_HUMAN	62 kDa	TRUE	unknown	4	7
367	TRUE	Empty	Histone-lysine N-methyltransferase SETD2 OS=Homo sapiens GN=SETD2 PE=1 SV=3	SETD2_HUMAN	288 kDa		unknown	2	3
368	TRUE	Empty	Nuclear receptor co-repressor OS=Homo sapiens PE=2 SV=1	Q7Z516_HUMAN	259 kDa	TRUE	unknown	1	1
369	TRUE	Empty	cDNA FLJ76656, highly similar to Homo sapiens scaffold attachment factor B (SAFB), mRNA OS=Homo sapiens PE=2 SV=1	A8K329_HUMAN	103 kDa	TRUE	unknown	3	10
370	TRUE	Empty	Excitatory amino acid transporter 2 (Fragment) OS=Homo sapiens GN=SLC1A2 PE=4 SV=1	H0YEK4_HUMAN	22 kDa	TRUE	unknown	8	4
371	TRUE	Empty	Leucine-rich PPR-motif containing OS=Homo sapiens GN=LRPPRC PE=4 SV=1	E5KNY5_HUMAN (+1)	158 kDa		unknown	0	4
372	TRUE	Empty	Metastasis-associated protein MTA2 OS=Homo sapiens GN=MTA2 PE=1 SV=1	MTA2_HUMAN	75 kDa		unknown	0	0
373	TRUE	Empty	Nucleolar RNA helicase 2 OS=Homo sapiens GN=DDX21 PE=1 SV=5	DDX21_HUMAN	87 kDa	TRUE	unknown	11	0
374	TRUE	Empty	Alpha-amylase 1 OS=Homo sapiens GN=AMY1A PE=1 SV=2	AMY1_HUMAN (+1)	58 kDa		unknown	0	14
375	TRUE	Empty	Protein BUD31 homolog OS=Homo sapiens GN=BUD31 PE=1 SV=2	BUD31_HUMAN	17 kDa		unknown	11	4
376	TRUE	Empty	Moesin OS=Homo sapiens GN=MSN PE=1 SV=3	MOES_HUMAN	68 kDa	TRUE	unknown	5	3
377	TRUE	Empty	60S ribosomal protein L12 OS=Homo sapiens GN=RPL12 PE=1 SV=1	RL12_HUMAN	18 kDa		unknown	7	5
378	TRUE	Empty	Target of EGR1 protein 1 OS=Homo sapiens GN=TOE1 PE=1 SV=1	TOE1_HUMAN	57 kDa		unknown	3	7
379	TRUE	Empty	Mitotic spindle assembly checkpoint protein MAD1 OS=Homo sapiens GN=MAD1L1 PE=1 SV=2	MD1L1_HUMAN	83 kDa		unknown	1	4
380	TRUE	Empty	cDNA FLJ75085, highly similar to Homo sapiens glutaminyl-tRNA synthetase (QARS), mRNA OS=Homo sapiens PE=2 SV=1	A8K3A8_HUMAN (+2)	88 kDa		unknown	2	11
381	TRUE	Empty	Histone H4 OS=Homo sapiens GN=HIST1H4J PE=2 SV=1	B2R4R0_HUMAN (+2)	11 kDa		unknown	4	5
382	TRUE	Empty	GEMIN5 protein OS=Homo sapiens GN=GEMIN5 PE=2 SV=1	B7ZLC9_HUMAN (+1)	168 kDa		unknown	1	4
383	TRUE	Empty	Aconitase (Fragment) OS=Homo sapiens GN=ACON PE=2 SV=1	O75944_HUMAN	65 kDa	TRUE	unknown	4	2
384	TRUE	Empty	THO complex subunit 4 OS=Homo sapiens GN=ALYREF PE=2 SV=1	E9PB61_HUMAN	28 kDa		unknown	4	5
385	TRUE	Empty	HCF N-terminal chain 5 OS=Homo sapiens GN=HCFC1 PE=2 SV=2	A6NEM2_HUMAN (+1)	213 kDa	TRUE	unknown	1	3
386	TRUE	Empty	cDNA FLJ78142, highly similar to Homo sapiens transglutaminase 1 (K polypeptide epidermal type I, protein-glutamine-gamma-glutamyltransferase), mRNA OS=Homo sapiens PE=2 SV=1	A8K5N5_HUMAN (+2)	90 kDa		unknown	8	9
387	TRUE	Empty	cDNA, FLJ96850 OS=Homo sapiens PE=2 SV=1	B2RDZ9_HUMAN (+1)	32 kDa		unknown	3	4
388	TRUE	Empty	Protein SCAF11 OS=Homo sapiens GN=SCAF11 PE=1 SV=2	SCAFB_HUMAN	165 kDa		unknown	1	7
389	TRUE	Empty	Ribosomal protein S23, isoform CRA_a OS=Homo sapiens GN=RPS23 PE=2 SV=1	A8K517_HUMAN (+1)	16 kDa		unknown	6	4
390	TRUE	Empty	cDNA FLJ78268, highly similar to Homo sapiens fusion (involved in t(12;16) in malignant liposarcoma), transcript variant 1, mRNA OS=Homo sapiens PE=2 SV=1	A8K4H1_HUMAN (+4)	53 kDa		unknown	3	2
391	TRUE	Empty	Arginine--tRNA ligase, cytoplasmic OS=Homo sapiens GN=RARS PE=1 SV=2	SYRC_HUMAN	75 kDa		unknown	1	8
392	TRUE	Empty	Nuclear receptor coactivator 5 OS=Homo sapiens GN=NCOA5 PE=1 SV=2	NCOA5_HUMAN	66 kDa		unknown	1	2
393	TRUE	Empty	SRSF protein kinase 1 OS=Homo sapiens GN=SRPK1 PE=1 SV=2	SRPK1_HUMAN	74 kDa	TRUE	unknown	4	1
394	TRUE	Empty	Serine/Arginine-related protein 53 OS=Homo sapiens GN=RSRC1 PE=1 SV=1	RSRC1_HUMAN	39 kDa		unknown	17	0
395	TRUE	Empty	Exosome component 9 OS=Homo sapiens GN=EXOSC9 PE=2 SV=1	A5PLM5_HUMAN (+2)	49 kDa		unknown	6	7
396	TRUE	Empty	Pre-rRNA-processing protein TSR1 homolog OS=Homo sapiens GN=TSR1 PE=1 SV=1	TSR1_HUMAN	92 kDa		unknown	3	9
397	TRUE	Empty	Histone deacetylase complex subunit SAP18 OS=Homo sapiens GN=SAP18 PE=1 SV=1	SAP18_HUMAN	18 kDa		unknown	1	3
398	TRUE	Empty	Peptidyl-prolyl cis-trans isomerase CWC27 homolog OS=Homo sapiens GN=CWC27 PE=1 SV=1	CWC27_HUMAN	54 kDa		unknown	10	2
399	TRUE	Empty	DNA damage-binding protein 1 OS=Homo sapiens GN=DDB1 PE=1 SV=1	DDB1_HUMAN	127 kDa		unknown	5	4
400	TRUE	Empty	THO complex subunit 7 homolog OS=Homo sapiens GN=THOC7 PE=1 SV=3	THOC7_HUMAN	24 kDa		unknown	5	2
401	TRUE	Empty	Aspartate--tRNA ligase, cytoplasmic OS=Homo sapiens GN=DARS PE=1 SV=2	SYDC_HUMAN	57 kDa		unknown	1	8
402	TRUE	Empty	Ras-related protein Rab-8A OS=Homo sapiens GN=RAB8A PE=1 SV=1	RAB8A_HUMAN	24 kDa	TRUE	unknown	0	3
403	TRUE	Empty	cDNA FLJ58174, highly similar to WW domain-binding protein 11 OS=Homo sapiens PE=2 SV=1	B4DMD3_HUMAN (+3)	65 kDa		unknown	7	0
404	TRUE	Empty	RuvB-like 1 (Fragment) OS=Homo sapiens GN=RUVBL1 PE=2 SV=1	B5BUB1_HUMAN	50 kDa		unknown	5	4
405	TRUE	Empty	Pre-mRNA-splicing regulator WTAP OS=Homo sapiens GN=WTAP PE=1 SV=2	FL2D_HUMAN	44 kDa		unknown	5	3
406	TRUE	Empty	Prolyl 3-hydroxylase 1 OS=Homo sapiens GN=LEPRE1 PE=1 SV=2	P3H1_HUMAN	83 kDa		unknown	1	7
407	TRUE	Empty	Cystatin-A OS=Homo sapiens GN=CSTA PE=1 SV=1	CYTA_HUMAN (+1)	11 kDa		unknown	4	1
408	TRUE	Empty	Protein PRRC2B OS=Homo sapiens GN=PRRC2B PE=1 SV=2	PRC2B_HUMAN	243 kDa		unknown	6	1
409	TRUE	Empty	Keratin, type II cytoskeletal 3 OS=Homo sapiens GN=KRT3 PE=1 SV=3	K2C3_HUMAN	64 kDa	TRUE	unknown	108	91
410	TRUE	Empty	cDNA FLJ38393 fis, clone FEBRA2007212 OS=Homo sapiens PE=2 SV=1	B3KTJ9_HUMAN (+1)	103 kDa		unknown	7	6
411	TRUE	Empty	Exosome complex component CSL4 OS=Homo sapiens GN=EXOSC1 PE=1 SV=1	EXOS1_HUMAN	21 kDa		unknown	4	4
412	TRUE	Empty	40S ribosomal protein S15 OS=Homo sapiens GN=RPS15 PE=2 SV=1	K7ELC2_HUMAN	18 kDa		unknown	2	2
413	TRUE	Empty	CUGBP Elav-like family member 1 OS=Homo sapiens GN=CELF1 PE=1 SV=2	CELF1_HUMAN (+1)	52 kDa		unknown	2	6
414	TRUE	Empty	cDNA FLJ60461, highly similar to Peroxiredoxin-2 (EC 1.11.1.15) OS=Homo sapiens PE=2 SV=1	B4DF70_HUMAN (+1)	20 kDa	TRUE	unknown	17	17
415	TRUE	Empty	cDNA FLJ77421, highly similar to Homo sapiens autoantigen p542 mRNA OS=Homo sapiens PE=2 SV=1	A8K4T9_HUMAN (+1)	30 kDa	TRUE	unknown	2	3
416	TRUE	Empty	Putative MAPK activating protein OS=Homo sapiens GN=HSU53209 PE=2 SV=1	Q549U1_HUMAN (+1)	33 kDa		unknown	4	3
417	TRUE	Empty	cDNA FLJ13521 fis, clone PLACE1005876, highly similar to Cleavage and polyadenylation specificity factor 100 kDa subunit OS=Homo sapiens PE=2 SV=1	B3KN45_HUMAN	78 kDa		unknown	2	1
418	TRUE	Empty	Cell division cycle and apoptosis regulator protein 1 OS=Homo sapiens GN=CCAR1 PE=1 SV=2	CCAR1_HUMAN	133 kDa		unknown	2	6
419	TRUE	Empty	E3 ubiquitin-protein ligase UBR5 OS=Homo sapiens GN=UBR5 PE=2 SV=1	E7EMW7_HUMAN (+2)	309 kDa		unknown	0	3
420	TRUE	Empty	Protein DJ-1 OS=Homo sapiens GN=PARK7 PE=2 SV=1	K7ELW0_HUMAN (+1)	18 kDa		unknown	1	1
421	TRUE	Empty	Helicase with zinc finger domain 2 OS=Homo sapiens GN=HELZ2 PE=1 SV=6	HELZ2_HUMAN	295 kDa		unknown	3	5
422	TRUE	Empty	Probable ATP-dependent RNA helicase DHX35 OS=Homo sapiens GN=DHX35 PE=1 SV=2	DHX35_HUMAN (+1)	79 kDa		unknown	7	4
423	TRUE	Empty	60S ribosomal protein L30 (Fragment) OS=Homo sapiens GN=RPL30 PE=2 SV=1	E5RI99_HUMAN (+1)	13 kDa		unknown	5	3
424	TRUE	Empty	Far upstream element-binding protein 2 OS=Homo sapiens GN=KHSRP PE=1 SV=4	FUBP2_HUMAN	73 kDa		unknown	5	3
425	TRUE	Empty	Protein S100-A8 OS=Homo sapiens GN=S100A8 PE=1 SV=1	S10A8_HUMAN	11 kDa		unknown	4	3
426	TRUE	Empty	Keratin, type I cytoskeletal 17 OS=Homo sapiens GN=KRT17 PE=1 SV=2	K1C17_HUMAN	48 kDa	TRUE	unknown	104	81
427	TRUE	Empty	RBBP7 protein (Fragment) OS=Homo sapiens GN=RBBP7 PE=2 SV=1	Q6FHQ0_HUMAN (+1)	48 kDa	TRUE	unknown	7	1
428	TRUE	Empty	PIG48 OS=Homo sapiens PE=2 SV=1	Q2TU64_HUMAN	61 kDa		unknown	1	2
429	TRUE	Empty	60S ribosomal protein L3 OS=Homo sapiens GN=RPL3 PE=1 SV=2	RL3_HUMAN	46 kDa		unknown	2	0
430	TRUE	Empty	ADP/ATP translocase 2 OS=Homo sapiens GN=SLC25A5 PE=1 SV=7	ADT2_HUMAN (+1)	33 kDa	TRUE	unknown	6	0
431	TRUE	Empty	Spliceosome-associated protein CWC15 homolog OS=Homo sapiens GN=CWC15 PE=1 SV=2	CWC15_HUMAN	27 kDa		unknown	6	2
432	TRUE	Empty	Exosome complex component RRP40 OS=Homo sapiens GN=EXOSC3 PE=1 SV=3	EXOS3_HUMAN	30 kDa		unknown	3	5
433	TRUE	Empty	Calreticulin OS=Homo sapiens GN=CALR PE=1 SV=1	CALR_HUMAN (+1)	48 kDa		unknown	4	5
434	TRUE	Empty	Protein disulfide-isomerase A4 OS=Homo sapiens GN=PDIA4 PE=1 SV=2	PDIA4_HUMAN	73 kDa		unknown	1	3
435	TRUE	Empty	Cleavage stimulation factor subunit 2 OS=Homo sapiens GN=CSTF2 PE=2 SV=1	E7EWR4_HUMAN	63 kDa	TRUE	unknown	1	4
436	TRUE	Empty	Stress-induced-phosphoprotein 1 OS=Homo sapiens GN=STIP1 PE=2 SV=1	G3XAD8_HUMAN	68 kDa		unknown	0	0
437	TRUE	Empty	Serine/threonine-protein phosphatase 2A 65 kDa regulatory subunit A alpha isoform OS=Homo sapiens GN=PPP2R1A PE=1 SV=4	2AAA_HUMAN (+4)	65 kDa	TRUE	unknown	0	2
438	TRUE	Empty	Zinc finger protein 318 OS=Homo sapiens GN=ZNF318 PE=1 SV=2	ZN318_HUMAN	251 kDa		unknown	2	2
439	TRUE	Empty	60S ribosomal protein L7a (Fragment) OS=Homo sapiens GN=RPL7A PE=2 SV=1	Q5T8U3_HUMAN	22 kDa		unknown	4	0
440	TRUE	Empty	Exosome complex component RRP41 OS=Homo sapiens GN=EXOSC4 PE=1 SV=3	EXOS4_HUMAN	26 kDa		unknown	5	4
441	TRUE	Empty	Uncharacterized protein (Fragment) OS=Homo sapiens PE=4 SV=1	H0YHG0_HUMAN	59 kDa	TRUE	unknown	3	5
442	TRUE	Empty	RNA binding motif protein 7, isoform CRA_c OS=Homo sapiens GN=RBM7 PE=2 SV=1	J3KPD3_HUMAN	31 kDa		unknown	3	4
443	TRUE	Empty	THO complex subunit 3 OS=Homo sapiens GN=THOC3 PE=1 SV=1	THOC3_HUMAN	39 kDa		unknown	3	2
444	TRUE	Empty	60S ribosomal protein L22 (Fragment) OS=Homo sapiens GN=RPL22 PE=2 SV=1	K7EMH1_HUMAN (+3)	10 kDa		unknown	2	3
445	TRUE	Empty	40S ribosomal protein S27 OS=Homo sapiens GN=RPS27 PE=1 SV=3	RS27_HUMAN	9 kDa		unknown	3	6
446	TRUE	Empty	G patch domain and KOW motifs-containing protein OS=Homo sapiens GN=GPKOW PE=1 SV=2	GPKOW_HUMAN	52 kDa		unknown	4	1
447	TRUE	Empty	cDNA, FLJ92036, highly similar to Homo sapiens ribosomal protein L31 (RPL31), mRNA OS=Homo sapiens PE=2 SV=1	B2R4C1_HUMAN (+4)	14 kDa		unknown	2	2
448	TRUE	Empty	Histone-binding protein RBBP4 OS=Homo sapiens GN=RBBP4 PE=1 SV=3	RBBP4_HUMAN	48 kDa	TRUE	unknown	6	2
449	TRUE	Empty	60S ribosomal protein L17 (Fragment) OS=Homo sapiens GN=RPL17 PE=2 SV=1	J3KRX5_HUMAN (+2)	20 kDa		unknown	4	2
450	TRUE	Empty	DnaJ homolog subfamily C member 8 OS=Homo sapiens GN=DNAJC8 PE=1 SV=2	DNJC8_HUMAN	30 kDa		unknown	1	7
451	TRUE	Empty	Catalase OS=Homo sapiens GN=CAT PE=1 SV=3	CATA_HUMAN	60 kDa		unknown	4	3
452	TRUE	Empty	60S ribosomal protein L18 OS=Homo sapiens GN=RPL18 PE=2 SV=1	F8VWC5_HUMAN (+4)	18 kDa		unknown	5	1
453	TRUE	Empty	Heterogeneous nuclear ribonucleoprotein F OS=Homo sapiens GN=HNRNPF PE=1 SV=3	HNRPF_HUMAN	46 kDa	TRUE	unknown	6	2
454	TRUE	Empty	Loricrin OS=Homo sapiens GN=LOR PE=1 SV=2	LORI_HUMAN (+1)	26 kDa		unknown	2	1
455	TRUE	Empty	Keratin, type II cytoskeletal 80 OS=Homo sapiens GN=KRT80 PE=1 SV=2	K2C80_HUMAN	51 kDa	TRUE	unknown	46	41
456	TRUE	Empty	Gamma-glutamylcyclotransferase OS=Homo sapiens GN=GGCT PE=1 SV=1	GGCT_HUMAN	21 kDa		unknown	6	3
457	TRUE	Empty	Coiled-coil domain-containing protein 84 OS=Homo sapiens GN=CCDC84 PE=2 SV=1	CCD84_HUMAN	38 kDa		unknown	3	3
458	TRUE	Empty	Pre-mRNA-splicing factor 38B OS=Homo sapiens GN=PRPF38B PE=1 SV=1	PR38B_HUMAN	64 kDa		unknown	1	3
459	TRUE	Empty	60S ribosomal protein L23a (Fragment) OS=Homo sapiens GN=RPL23A PE=3 SV=1	K7EJV9_HUMAN	19 kDa		unknown	4	2
460	TRUE	Empty	Lamin-B1 OS=Homo sapiens GN=LMNB1 PE=1 SV=2	LMNB1_HUMAN	66 kDa	TRUE	unknown	3	0
461	TRUE	Empty	cDNA FLJ75071, highly similar to Homo sapiens pinin, desmosome associated protein (PNN), mRNA OS=Homo sapiens PE=2 SV=1	A8K964_HUMAN (+1)	82 kDa		unknown	6	4
462	TRUE	Empty	RuvB-like 2 OS=Homo sapiens GN=RUVBL2 PE=1 SV=3	RUVB2_HUMAN	51 kDa		unknown	5	1
463	TRUE	Empty	SERPINE1 mRNA binding protein 1, isoform CRA_c OS=Homo sapiens GN=SERBP1 PE=2 SV=1	D3DQ69_HUMAN (+3)	49 kDa		unknown	0	3
464	TRUE	Empty	Polymeric immunoglobulin receptor OS=Homo sapiens GN=PIGR PE=1 SV=4	PIGR_HUMAN	83 kDa		unknown	0	10
465	TRUE	Empty	Oxidoreductase HTATIP2 OS=Homo sapiens GN=HTATIP2 PE=1 SV=2	HTAI2_HUMAN	27 kDa		unknown	4	4
466	TRUE	Empty	cDNA FLJ60148, highly similar to Homo sapiens heterogeneous nuclear ribonucleoprotein D-like (HNRPDL), transcript variant 2, mRNA OS=Homo sapiens PE=2 SV=1	B4DTA2_HUMAN (+1)	30 kDa	TRUE	unknown	8	6
467	TRUE	Empty	Putative uncharacterized protein DKFZp686G21220 (Fragment) OS=Homo sapiens GN=DKFZp686G21220 PE=1 SV=1	Q6N090_HUMAN	54 kDa	TRUE	unknown	2	6
468	TRUE	Empty	cDNA FLJ59211, highly similar to Glucosidase 2 subunit beta OS=Homo sapiens PE=2 SV=1	B4DJQ5_HUMAN (+2)	60 kDa		unknown	4	2
469	TRUE	Empty	Cleavage and polyadenylation specificity factor subunit 3 OS=Homo sapiens GN=CPSF3 PE=1 SV=1	CPSF3_HUMAN	77 kDa		unknown	1	3
470	TRUE	Empty	Lipocalin-1 OS=Homo sapiens GN=LCN1 PE=1 SV=1	LCN1_HUMAN	19 kDa		unknown	5	4
471	TRUE	Empty	Brain acid soluble protein 1 OS=Homo sapiens GN=BASP1 PE=1 SV=2	BASP1_HUMAN	23 kDa		unknown	2	2
472	TRUE	Empty	14-3-3 protein sigma OS=Homo sapiens GN=SFN PE=1 SV=1	1433S_HUMAN	28 kDa	TRUE	unknown	25	35
473	TRUE	Empty	cDNA, FLJ96156, highly similar to Homo sapiens leucyl-tRNA synthetase (LARS), mRNA OS=Homo sapiens PE=2 SV=1	B2RCM2_HUMAN (+1)	134 kDa		unknown	0	5
474	TRUE	Empty	SAFB-like transcription modulator OS=Homo sapiens GN=SLTM PE=1 SV=2	SLTM_HUMAN	117 kDa		unknown	4	0
475	TRUE	Empty	40S ribosomal protein S21 (Fragment) OS=Homo sapiens GN=RPS21 PE=2 SV=1	Q6FGH5_HUMAN (+2)	9 kDa		unknown	4	6
476	TRUE	Empty	Pre-mRNA-splicing factor SYF2 OS=Homo sapiens GN=SYF2 PE=1 SV=1	SYF2_HUMAN	29 kDa		unknown	3	4
477	TRUE	Empty	cDNA FLJ13673 fis, clone PLACE1011858, highly similar to BAG family molecular chaperone regulator 2 OS=Homo sapiens PE=2 SV=1	B3KN59_HUMAN (+1)	24 kDa		unknown	4	3
478	TRUE	Empty	F-box-like/WD repeat-containing protein TBL1XR1 OS=Homo sapiens GN=TBL1XR1 PE=1 SV=1	TBL1R_HUMAN	56 kDa		unknown	2	2
479	TRUE	Empty	Poly(rC)-binding protein 2 OS=Homo sapiens GN=PCBP2 PE=1 SV=1	PCBP2_HUMAN	39 kDa	TRUE	unknown	6	8
480	TRUE	Empty	Thioredoxin OS=Homo sapiens GN=TXN PE=2 SV=1	H9ZYJ2_HUMAN (+1)	12 kDa		unknown	6	3
481	TRUE	Empty	Parafibromin OS=Homo sapiens GN=CDC73 PE=1 SV=1	CDC73_HUMAN	61 kDa		unknown	3	2
482	TRUE	Empty	Major vault protein OS=Homo sapiens GN=MVP PE=1 SV=4	MVP_HUMAN	99 kDa		unknown	3	1
483	TRUE	Empty	Proteasome subunit beta type-5 OS=Homo sapiens GN=PSMB5 PE=1 SV=3	PSB5_HUMAN	28 kDa		unknown	0	6
484	TRUE	Empty	cDNA FLJ78433, highly similar to Homo sapiens chaperonin containing TCP1, subunit 5 (epsilon) (CCT5), mRNA OS=Homo sapiens PE=2 SV=1	A8K2X8_HUMAN	60 kDa		unknown	2	4
485	TRUE	Empty	GTP-binding nuclear protein Ran OS=Homo sapiens GN=RAN PE=2 SV=1	B5MDF5_HUMAN (+2)	26 kDa		unknown	2	2
486	TRUE	Empty	Glycogen synthase 1 (Muscle) variant (Fragment) OS=Homo sapiens PE=2 SV=1	Q53ER0_HUMAN	84 kDa		unknown	1	4
487	TRUE	Empty	Proteasome subunit beta type-3 OS=Homo sapiens GN=PSMB3 PE=1 SV=2	PSB3_HUMAN	23 kDa		unknown	0	2
488	TRUE	Empty	Histone H2B type 1-L OS=Homo sapiens GN=HIST1H2BL PE=1 SV=3	H2B1L_HUMAN	14 kDa		unknown	0	2
489	TRUE	Empty	Plakophilin-1 OS=Homo sapiens GN=PKP1 PE=1 SV=2	PKP1_HUMAN	83 kDa		unknown	3	2
490	TRUE	Empty	NEFM protein OS=Homo sapiens GN=NEFM PE=2 SV=1	A5YM63_HUMAN (+4)	98 kDa	TRUE	unknown	8	0
491	TRUE	Empty	Splicing factor, arginine/serine-rich 4, isoform CRA_b OS=Homo sapiens GN=SFRS4 PE=2 SV=1	A8K644_HUMAN (+1)	57 kDa	TRUE	unknown	12	12
492	TRUE	Empty	Serine/threonine-protein phosphatase PP1-alpha catalytic subunit OS=Homo sapiens GN=PPP1CA PE=1 SV=1	PP1A_HUMAN	38 kDa	TRUE	unknown	5	5
493	TRUE	Empty	Keratin, type II cuticular Hb5 OS=Homo sapiens GN=KRT85 PE=1 SV=1	KRT85_HUMAN	56 kDa	TRUE	unknown	7	10
494	TRUE	Empty	Proteasome subunit alpha type-7 OS=Homo sapiens GN=PSMA7 PE=1 SV=1	PSA7_HUMAN (+1)	28 kDa		unknown	1	6
495	TRUE	Empty	T-complex protein 1 subunit beta OS=Homo sapiens GN=CCT2 PE=1 SV=4	TCPB_HUMAN	57 kDa		unknown	1	5
496	TRUE	Empty	cDNA, FLJ93224 OS=Homo sapiens PE=2 SV=1	B2R713_HUMAN (+1)	82 kDa		unknown	5	1
497	TRUE	Empty	YTH domain-containing protein 1 OS=Homo sapiens GN=YTHDC1 PE=2 SV=1	J3QR07_HUMAN (+1)	86 kDa		unknown	3	1
498	TRUE	Empty	CDKN2A-interacting protein OS=Homo sapiens GN=CDKN2AIP PE=1 SV=3	CARF_HUMAN	61 kDa		unknown	0	2
499	TRUE	Empty	E7EUA6-DECOY	E7EUA6-DECOY	?		unknown	0	0
500	TRUE	Empty	Chaperonin containing TCP1, subunit 7 (Eta) variant (Fragment) OS=Homo sapiens PE=2 SV=1	Q53HV2_HUMAN (+2)	59 kDa		unknown	2	4
501	TRUE	Empty	Protein AAR2 homolog OS=Homo sapiens GN=AAR2 PE=1 SV=2	AAR2_HUMAN	43 kDa		unknown	7	0
502	TRUE	Empty	cDNA FLJ58014, highly similar to Homo sapiens programmed cell death 4, transcript variant 1, mRNA OS=Homo sapiens PE=2 SV=1	B4DKX4_HUMAN (+1)	50 kDa		unknown	2	5
503	TRUE	Empty	Exosome complex component RRP46 OS=Homo sapiens GN=EXOSC5 PE=1 SV=1	EXOS5_HUMAN	25 kDa		unknown	4	4
504	TRUE	Empty	60S ribosomal protein L27 OS=Homo sapiens GN=RPL27 PE=1 SV=2	RL27_HUMAN	16 kDa		unknown	7	2
505	TRUE	Empty	Programmed cell death protein 6 OS=Homo sapiens GN=PDCD6 PE=1 SV=1	PDCD6_HUMAN	22 kDa		unknown	2	2
506	TRUE	Empty	Putative ATP-dependent RNA helicase DHX57 OS=Homo sapiens GN=DHX57 PE=1 SV=2	DHX57_HUMAN	156 kDa	TRUE	unknown	3	3
507	TRUE	Empty	Alpha-internexin OS=Homo sapiens GN=INA PE=1 SV=2	AINX_HUMAN	55 kDa	TRUE	unknown	7	6
508	TRUE	Empty	T-complex protein 1 subunit alpha OS=Homo sapiens GN=TCP1 PE=1 SV=1	TCPA_HUMAN	60 kDa		unknown	1	4
509	TRUE	Empty	Zinc finger, CCCH-type with G patch domain, isoform CRA_a OS=Homo sapiens GN=ZGPAT PE=4 SV=1	H0UI97_HUMAN (+2)	56 kDa		unknown	4	1
510	TRUE	Empty	PEST proteolytic signal-containing nuclear protein OS=Homo sapiens GN=PCNP PE=1 SV=2	PCNP_HUMAN	19 kDa		unknown	3	4
511	TRUE	Empty	Peroxiredoxin-4 OS=Homo sapiens GN=PRDX4 PE=1 SV=1	PRDX4_HUMAN	31 kDa	TRUE	unknown	4	3
512	TRUE	Empty	Peroxiredoxin-5, mitochondrial OS=Homo sapiens GN=PRDX5 PE=1 SV=4	PRDX5_HUMAN	22 kDa		unknown	0	2
513	TRUE	Empty	Actin-like 6A isoform 1 variant (Fragment) OS=Homo sapiens PE=2 SV=1	Q53FS0_HUMAN	47 kDa		unknown	3	0
514	TRUE	Empty	60S ribosomal protein L4 OS=Homo sapiens GN=RPL4 PE=1 SV=5	RL4_HUMAN	48 kDa		unknown	7	0
515	TRUE	Empty	Suprabasin OS=Homo sapiens GN=SBSN PE=2 SV=2	SBSN_HUMAN	61 kDa		unknown	0	0
516	TRUE	Empty	DnaJ homolog subfamily C member 17 OS=Homo sapiens GN=DNAJC17 PE=1 SV=1	DJC17_HUMAN	35 kDa		unknown	2	4
517	TRUE	Empty	HCG26477 OS=Homo sapiens GN=RPS28 PE=4 SV=1	B2R4R9_HUMAN (+1)	8 kDa		unknown	2	2
518	TRUE	Empty	ATP-dependent RNA helicase DDX1 OS=Homo sapiens GN=DDX1 PE=2 SV=1	F1T0B3_HUMAN	74 kDa		unknown	1	2
519	TRUE	Empty	Keratin, type II cytoskeletal 6B OS=Homo sapiens GN=KRT6B PE=1 SV=5	K2C6B_HUMAN	60 kDa	TRUE	unknown	291	252
520	TRUE	Empty	DBIRD complex subunit ZNF326 OS=Homo sapiens GN=ZNF326 PE=1 SV=2	ZN326_HUMAN	66 kDa		unknown	2	1
521	TRUE	Empty	cDNA FLJ54739, highly similar to Alpha-actinin-1 OS=Homo sapiens PE=2 SV=1	B7Z565_HUMAN	95 kDa		unknown	2	1
522	TRUE	Empty	tRNA (cytosine(34)-C(5))-methyltransferase OS=Homo sapiens GN=NSUN2 PE=1 SV=2	NSUN2_HUMAN	86 kDa		unknown	1	1
523	TRUE	Empty	Proteasome subunit alpha type-5 OS=Homo sapiens GN=PSMA5 PE=1 SV=3	PSA5_HUMAN (+1)	26 kDa		unknown	1	4
524	TRUE	Empty	cDNA FLJ53377, highly similar to Procollagen-lysine, 2-oxoglutarate 5-dioxygenase 1 (EC 1.14.11.4) OS=Homo sapiens PE=2 SV=1	B4DGN8_HUMAN (+2)	79 kDa		unknown	1	4
525	TRUE	Empty	cDNA, FLJ92155, highly similar to Homo sapiens ubiquitin-like 5 (UBL5), mRNA OS=Homo sapiens PE=4 SV=1	B2R4N3_HUMAN (+1)	9 kDa		unknown	5	4
526	TRUE	Empty	Splicing factor arginine/serine-rich 3 OS=Homo sapiens GN=SFRS3 PE=2 SV=1	B2R6F3_HUMAN (+2)	19 kDa	TRUE	unknown	10	12
527	TRUE	Empty	Protein-glutamine gamma-glutamyltransferase E OS=Homo sapiens GN=TGM3 PE=1 SV=4	TGM3_HUMAN	77 kDa		unknown	2	0
528	TRUE	Empty	Probable ATP-dependent RNA helicase YTHDC2 OS=Homo sapiens GN=YTHDC2 PE=1 SV=2	YTDC2_HUMAN	160 kDa		unknown	2	0
529	TRUE	Empty	DnaJ homolog subfamily A member 1 OS=Homo sapiens GN=DNAJA1 PE=1 SV=2	DNJA1_HUMAN	45 kDa	TRUE	unknown	3	0
530	TRUE	Empty	cDNA FLJ16143 fis, clone BRAMY2038516, highly similar to Protein disulfide-isomerase A6 (EC 5.3.4.1) OS=Homo sapiens PE=2 SV=1	B3KY95_HUMAN (+5)	53 kDa		unknown	4	0
531	TRUE	Empty	Polymerase delta-interacting protein 3 OS=Homo sapiens GN=POLDIP3 PE=1 SV=2	PDIP3_HUMAN (+1)	46 kDa		unknown	4	0
532	TRUE	Empty	Protein mago nashi homolog 2 OS=Homo sapiens GN=MAGOHB PE=1 SV=1	MGN2_HUMAN (+1)	17 kDa		unknown	3	2
533	TRUE	Empty	Methylosome protein 50 OS=Homo sapiens GN=WDR77 PE=1 SV=1	MEP50_HUMAN	37 kDa		unknown	3	1
534	TRUE	Empty	Proteasome subunit alpha type OS=Homo sapiens GN=PSMA6 PE=2 SV=1	G3V5Z7_HUMAN (+1)	28 kDa		unknown	2	1
535	TRUE	Empty	Double-stranded RNA-specific adenosine deaminase OS=Homo sapiens GN=ADAR PE=1 SV=4	DSRAD_HUMAN (+3)	136 kDa		unknown	0	2
536	TRUE	Empty	Keratin, type I cuticular Ha3-II OS=Homo sapiens GN=KRT33B PE=2 SV=3	KT33B_HUMAN	46 kDa	TRUE	unknown	4	13
537	TRUE	Empty	Gem-associated protein 4 OS=Homo sapiens GN=GEMIN4 PE=1 SV=2	GEMI4_HUMAN (+1)	120 kDa		unknown	0	3
538	TRUE	Empty	rRNA 2'-O-methyltransferase fibrillarin OS=Homo sapiens GN=FBL PE=1 SV=2	FBRL_HUMAN	34 kDa		unknown	1	3
539	TRUE	Empty	Replication protein A 70 kDa DNA-binding subunit OS=Homo sapiens GN=RPA1 PE=1 SV=2	RFA1_HUMAN	68 kDa		unknown	0	0
540	TRUE	Empty	Keratin, type I cuticular Ha6 OS=Homo sapiens GN=KRT36 PE=1 SV=1	KRT36_HUMAN	52 kDa	TRUE	unknown	0	0
541	TRUE	Empty	cDNA, FLJ94440, highly similar to Homo sapiens chaperonin containing TCP1, subunit 6A (zeta 1)(CCT6A), mRNA OS=Homo sapiens PE=2 SV=1	B2R9K8_HUMAN (+1)	58 kDa		unknown	1	2
542	TRUE	Empty	ATP-dependent RNA helicase DHX29 OS=Homo sapiens GN=DHX29 PE=1 SV=2	DHX29_HUMAN	155 kDa	TRUE	unknown	2	2
543	TRUE	Empty	Pre-mRNA 3'-end-processing factor FIP1 OS=Homo sapiens GN=FIP1L1 PE=1 SV=1	FIP1_HUMAN	67 kDa		unknown	1	3
544	TRUE	Empty	Nascent polypeptide-associated complex subunit alpha OS=Homo sapiens GN=NACA PE=2 SV=1	E9PAV3_HUMAN	205 kDa		unknown	0	1
545	TRUE	Empty	Microtubule-associated protein RP/EB family member 1 OS=Homo sapiens GN=MAPRE1 PE=1 SV=3	MARE1_HUMAN	30 kDa		unknown	0	2
546	TRUE	Empty	60S ribosomal protein L18a OS=Homo sapiens PE=2 SV=1	B2R4C0_HUMAN (+4)	21 kDa		unknown	3	0
547	TRUE	Empty	WD repeat domain-containing protein 83 OS=Homo sapiens GN=WDR83 PE=1 SV=1	WDR83_HUMAN	34 kDa		unknown	4	2
548	TRUE	Empty	Mitotic checkpoint protein BUB3 OS=Homo sapiens GN=BUB3 PE=1 SV=1	BUB3_HUMAN (+1)	37 kDa		unknown	2	3
549	TRUE	Empty	RNA binding protein S1 OS=Homo sapiens GN=RNPS1 PE=2 SV=1	D3DU92_HUMAN (+3)	34 kDa		unknown	4	1
550	TRUE	Empty	Q12950-DECOY	Q12950-DECOY	?		unknown	0	2
551	TRUE	Empty	Proteasome subunit beta type-6 OS=Homo sapiens GN=PSMB6 PE=1 SV=4	PSB6_HUMAN (+1)	25 kDa		unknown	1	2
552	TRUE	Empty	40S ribosomal protein S24 OS=Homo sapiens GN=RPS24 PE=2 SV=1	E7ETK0_HUMAN (+1)	15 kDa		unknown	3	2
553	TRUE	Empty	WD repeat-containing protein 5 OS=Homo sapiens GN=WDR5 PE=1 SV=1	WDR5_HUMAN	37 kDa		unknown	1	4
554	TRUE	Empty	Anti-RhD monoclonal T125 kappa light chain OS=Homo sapiens PE=2 SV=1	Q5EFE6_HUMAN	26 kDa		unknown	2	5
555	TRUE	Empty	Casein kinase I isoform alpha OS=Homo sapiens GN=CSNK1A1 PE=1 SV=2	KC1A_HUMAN (+1)	39 kDa		unknown	1	2
556	TRUE	Empty	Periodic tryptophan protein 1 homolog OS=Homo sapiens GN=PWP1 PE=1 SV=1	PWP1_HUMAN (+1)	56 kDa		unknown	4	0
557	TRUE	Empty	Radixin OS=Homo sapiens GN=RDX PE=2 SV=1	B0YJ88_HUMAN (+1)	69 kDa	TRUE	unknown	3	4
558	TRUE	Empty	Eukaryotic translation initiation factor 4E OS=Homo sapiens GN=EIF4E PE=1 SV=2	IF4E_HUMAN	25 kDa		unknown	0	3
559	TRUE	Empty	Heterogeneous nuclear ribonucleoprotein U-like protein 1 OS=Homo sapiens GN=HNRNPUL1 PE=2 SV=1	B7Z4B8_HUMAN	86 kDa	TRUE	unknown	2	2
560	TRUE	Empty	DnaJ homolog subfamily A member 2 OS=Homo sapiens GN=DNAJA2 PE=1 SV=1	DNJA2_HUMAN	46 kDa		unknown	3	0
561	TRUE	Empty	Serine/arginine-rich-splicing factor 11 (Fragment) OS=Homo sapiens GN=SRSF11 PE=2 SV=1	Q5T760_HUMAN (+2)	42 kDa		unknown	0	4
562	TRUE	Empty	60S ribosomal protein L10a OS=Homo sapiens GN=RPL10A PE=1 SV=2	RL10A_HUMAN	25 kDa		unknown	6	0
563	TRUE	Empty	Perilipin-3 OS=Homo sapiens GN=PLIN3 PE=1 SV=3	PLIN3_HUMAN	47 kDa		unknown	0	0
564	TRUE	Empty	Bystin OS=Homo sapiens GN=BYSL PE=1 SV=3	BYST_HUMAN	50 kDa	TRUE	unknown	2	1
565	TRUE	Empty	Eukaryotic translation initiation factor 2 beta OS=Homo sapiens GN=EIF2S2 PE=2 SV=1	B5BU01_HUMAN (+2)	38 kDa		unknown	2	1
566	TRUE	Empty	Guanine nucleotide-binding protein-like 3 OS=Homo sapiens GN=GNL3 PE=1 SV=2	GNL3_HUMAN	62 kDa		unknown	1	2
567	TRUE	Empty	60S ribosomal protein L38 OS=Homo sapiens GN=RPL38 PE=1 SV=2	RL38_HUMAN	8 kDa		unknown	1	3
568	TRUE	Empty	Proteasome subunit beta type-4 OS=Homo sapiens GN=PSMB4 PE=1 SV=4	PSB4_HUMAN	29 kDa		unknown	1	2
569	TRUE	Empty	Ribosomal protein L5 OS=Homo sapiens GN=RPL5 PE=2 SV=1	A2RUM7_HUMAN (+2)	34 kDa		unknown	3	1
570	TRUE	Empty	cDNA FLJ75422, highly similar to Homo sapiens capping protein (actin filament) muscle Z-line, alpha 1, mRNA OS=Homo sapiens PE=2 SV=1	A8K0T9_HUMAN (+1)	33 kDa		unknown	1	3
571	TRUE	Empty	Protein arginine N-methyltransferase 1 OS=Homo sapiens GN=PRMT1 PE=1 SV=2	ANM1_HUMAN (+1)	42 kDa		unknown	2	3
572	TRUE	Empty	Zinc finger CCCH domain-containing protein 13 OS=Homo sapiens GN=ZC3H13 PE=1 SV=1	ZC3HD_HUMAN	197 kDa		unknown	2	1
573	TRUE	Empty	Annexin A1 OS=Homo sapiens GN=ANXA1 PE=1 SV=2	ANXA1_HUMAN (+1)	39 kDa		unknown	2	1
574	TRUE	Empty	DEAD (Asp-Glu-Ala-Asp) box polypeptide 20 OS=Homo sapiens GN=DDX20 PE=2 SV=1	Q8IYV2_HUMAN (+1)	92 kDa		unknown	0	2
575	TRUE	Empty	cDNA, FLJ95388, highly similar to Homo sapiens step II splicing factor SLU7 (SLU7), mRNA OS=Homo sapiens PE=2 SV=1	B2RBA0_HUMAN (+1)	68 kDa		unknown	0	2
576	TRUE	Empty	Cell division cycle protein 23 homolog OS=Homo sapiens GN=CDC23 PE=1 SV=3	CDC23_HUMAN	69 kDa		unknown	0	2
577	TRUE	Empty	Reticulon-4 OS=Homo sapiens GN=RTN4 PE=1 SV=2	RTN4_HUMAN	130 kDa		unknown	1	2
578	TRUE	Empty	Proteasome subunit alpha type OS=Homo sapiens GN=PSMA3 PE=2 SV=1	Q6IB71_HUMAN	28 kDa		unknown	1	1
579	TRUE	Empty	RNA-binding protein Musashi homolog 2 OS=Homo sapiens GN=MSI2 PE=2 SV=1	B4DHE8_HUMAN (+1)	35 kDa		unknown	2	2
580	TRUE	Empty	UPF0488 protein C8orf33 OS=Homo sapiens GN=C8orf33 PE=1 SV=1	CH033_HUMAN	25 kDa		unknown	2	1
581	TRUE	Empty	S-phase kinase-associated protein 1 OS=Homo sapiens GN=SKP1 PE=2 SV=1	E5RJR5_HUMAN	19 kDa		unknown	1	2
582	TRUE	Empty	Eukaryotic translation initiation factor 6 OS=Homo sapiens GN=EIF6 PE=1 SV=1	IF6_HUMAN	27 kDa		unknown	4	2
583	TRUE	Empty	Signal recognition particle 14 kDa protein OS=Homo sapiens GN=SRP14 PE=1 SV=2	SRP14_HUMAN	15 kDa		unknown	2	1
584	TRUE	Empty	Similar to ribosomal protein L23 (Fragment) OS=Homo sapiens PE=2 SV=1	Q9BTQ7_HUMAN (+1)	14 kDa		unknown	2	3
585	TRUE	Empty	cDNA FLJ55237, highly similar to Homo sapiens activating signal cointegrator 1 complex subunit 1 (ASCC1), mRNA OS=Homo sapiens PE=2 SV=1	B7Z518_HUMAN (+1)	44 kDa		unknown	0	3
586	TRUE	Empty	60S ribosomal protein L8 OS=Homo sapiens GN=RPL8 PE=1 SV=2	RL8_HUMAN	28 kDa		unknown	2	0
587	TRUE	Empty	UPF0468 protein C16orf80 OS=Homo sapiens GN=C16orf80 PE=1 SV=1	CP080_HUMAN	23 kDa		unknown	2	3
588	TRUE	Empty	Aminoacyl tRNA synthase complex-interacting multifunctional protein 1 OS=Homo sapiens GN=AIMP1 PE=1 SV=2	AIMP1_HUMAN	34 kDa		unknown	0	3
589	TRUE	Empty	CDW4/GRWD1 OS=Homo sapiens GN=GRWD1 PE=2 SV=1	A0MNN5_HUMAN (+4)	49 kDa		unknown	4	0
590	TRUE	Empty	cDNA FLJ57180, highly similar to TAR DNA-binding protein 43 OS=Homo sapiens PE=2 SV=1	B4DRW3_HUMAN (+1)	35 kDa	TRUE	unknown	2	0
591	TRUE	Empty	Dermokine OS=Homo sapiens GN=DMKN PE=2 SV=1	E7EUS0_HUMAN	40 kDa		unknown	0	0
592	TRUE	Empty	Partner of Y14 and mago OS=Homo sapiens GN=WIBG PE=1 SV=1	WIBG_HUMAN	23 kDa		unknown	0	3
593	TRUE	Empty	cDNA FLJ76789, highly similar to Homo sapiens methionine-tRNA synthetase (MARS), mRNA OS=Homo sapiens PE=2 SV=1	A8K492_HUMAN (+1)	101 kDa		unknown	0	3
594	TRUE	Empty	E3 ubiquitin-protein ligase TRIM56 OS=Homo sapiens GN=TRIM56 PE=1 SV=3	TRI56_HUMAN	81 kDa		unknown	3	0
595	TRUE	Empty	U1 small nuclear ribonucleoprotein C (Fragment) OS=Homo sapiens PE=2 SV=1	Q53G33_HUMAN (+2)	17 kDa		unknown	1	2
596	TRUE	Empty	Plakophilin-2 transcript variant 2b OS=Homo sapiens GN=PKP2 PE=4 SV=1	B8QFA1_HUMAN (+3)	97 kDa		unknown	1	1
597	TRUE	Empty	cDNA FLJ52834, moderately similar to Cold-inducible RNA-binding protein OS=Homo sapiens PE=2 SV=1	B4E2A3_HUMAN (+2)	16 kDa		unknown	0	2
598	TRUE	Empty	B4DMW9-DECOY	B4DMW9-DECOY	?		unknown	2	2
599	TRUE	Empty	Arachidonate 12-lipoxygenase, 12R-type OS=Homo sapiens GN=ALOX12B PE=1 SV=1	LX12B_HUMAN	80 kDa		unknown	0	2
600	TRUE	Empty	Proteasome subunit beta type OS=Homo sapiens PE=2 SV=1	Q86U62_HUMAN	30 kDa		unknown	0	1
601	TRUE	Empty	Protein S100-A16 OS=Homo sapiens GN=S100A16 PE=1 SV=1	S10AG_HUMAN	12 kDa		unknown	3	2
602	TRUE	Empty	SRSF protein kinase 2 OS=Homo sapiens GN=SRPK2 PE=1 SV=3	SRPK2_HUMAN	78 kDa	TRUE	unknown	2	2
603	TRUE	Empty	Eukaryotic translation elongation factor 1 epsilon-1 OS=Homo sapiens GN=EEF1E1 PE=1 SV=1	MCA3_HUMAN	20 kDa		unknown	0	2
604	TRUE	Empty	cDNA FLJ78562, highly similar to Homo sapiens glutamate receptor, metabotropic 4 (GRM4), mRNA OS=Homo sapiens PE=2 SV=1	A8K0F9_HUMAN	102 kDa		unknown	0	0
605	TRUE	Empty	Nuclear RNA export factor 1 (Fragment) OS=Homo sapiens GN=NXF1 PE=2 SV=1	E9PIN3_HUMAN	68 kDa		unknown	0	2
606	TRUE	Empty	Sodium/potassium-transporting ATPase subunit alpha-1 OS=Homo sapiens GN=ATP1A1 PE=1 SV=1	AT1A1_HUMAN	113 kDa	TRUE	unknown	27	0
607	TRUE	Empty	Cystatin-S OS=Homo sapiens GN=CST4 PE=1 SV=3	CYTS_HUMAN	16 kDa	TRUE	unknown	0	4
608	TRUE	Empty	cDNA FLJ52530, highly similar to Tumor protein D54 OS=Homo sapiens PE=2 SV=1	B4DDV4_HUMAN (+3)	17 kDa		unknown	2	2
609	TRUE	Empty	EIF2AK2 protein OS=Homo sapiens GN=EIF2AK2 PE=2 SV=1	B7ZKK7_HUMAN (+2)	62 kDa		unknown	1	2
610	TRUE	Empty	Stathmin OS=Homo sapiens GN=STMN1 PE=2 SV=1	B5BU83_HUMAN (+1)	17 kDa		unknown	1	2
611	TRUE	Empty	Isocitrate dehydrogenase [NADP], mitochondrial OS=Homo sapiens GN=IDH2 PE=1 SV=2	IDHP_HUMAN (+2)	51 kDa		unknown	3	0
612	TRUE	Empty	Neutrophil defensin 3 OS=Homo sapiens GN=DEFA3 PE=1 SV=1	DEF3_HUMAN (+1)	10 kDa		unknown	0	2
613	TRUE	Empty	Histone chaperone ASF1A OS=Homo sapiens GN=ASF1A PE=1 SV=1	ASF1A_HUMAN	23 kDa		unknown	0	2
614	TRUE	Empty	Protein LTV1 homolog OS=Homo sapiens GN=LTV1 PE=1 SV=1	LTV1_HUMAN	55 kDa		unknown	0	2
615	TRUE	Empty	cDNA FLJ78173, highly similar to Homo sapiens hexokinase 1 (HK1) mRNA OS=Homo sapiens PE=2 SV=1	A8K7J7_HUMAN (+3)	102 kDa		unknown	2	0
616	TRUE	Empty	Peptidyl-prolyl cis-trans isomerase G OS=Homo sapiens GN=PPIG PE=2 SV=1	E9PG73_HUMAN (+2)	87 kDa		unknown	2	0
617	TRUE	Empty	Protein asunder homolog OS=Homo sapiens GN=ASUN PE=1 SV=2	ASUN_HUMAN	80 kDa		unknown	0	2
618	TRUE	Empty	Dynein light chain 1, cytoplasmic OS=Homo sapiens GN=DYNLL1 PE=1 SV=1	DYL1_HUMAN (+1)	10 kDa		unknown	0	2
619	TRUE	Empty	Polyglutamine-binding protein 1 OS=Homo sapiens GN=PQBP1 PE=1 SV=1	PQBP1_HUMAN	30 kDa		unknown	2	1
620	TRUE	Empty	La-related protein 4 OS=Homo sapiens GN=LARP4 PE=1 SV=3	LARP4_HUMAN	81 kDa		unknown	2	0
621	TRUE	Empty	Cell division cycle protein 16 homolog OS=Homo sapiens GN=CDC16 PE=2 SV=1	Q5T8C6_HUMAN (+1)	55 kDa		unknown	0	2
622	TRUE	Empty	Iron-responsive element binding protein 2, isoform CRA_a OS=Homo sapiens GN=IREB2 PE=4 SV=1	D3DW85_HUMAN (+1)	105 kDa		unknown	2	0
623	TRUE	Empty	cDNA FLJ10296 fis, clone NT2RM1001044, highly similar to Homo sapiens HSPC031 mRNA OS=Homo sapiens PE=2 SV=1	B3KM49_HUMAN (+2)	15 kDa		unknown	2	0
624	TRUE	Empty	Cystatin-SA OS=Homo sapiens GN=CST2 PE=1 SV=1	CYTT_HUMAN	16 kDa	TRUE	unknown	0	3
625	TRUE	Empty	3'-5' exoribonuclease 1 OS=Homo sapiens GN=ERI1 PE=1 SV=3	ERI1_HUMAN	40 kDa		unknown	0	2
626	TRUE	Empty	RPLP1 protein OS=Homo sapiens GN=RPLP1 PE=3 SV=1	Q6FG99_HUMAN	12 kDa		unknown	2	0
627	TRUE	Empty	Uncharacterized protein OS=Homo sapiens PE=4 SV=1	B7ZLF8_HUMAN	10 kDa		unknown	2	0
END OF FILE

## Sheet: Tab. S3#2
S_Keiper_050918_L1-L2_human, Samples report created on 10/04/2018
Experiment: S_Keiper_050918_L1-L2_human
	Peak List Generator: unknown
		Version: unknown
		Charge States Calculated: unknown
		Deisotoped: unknown
		Textual Annotation: unknown
	Database Set: 1 Database
		Database Name: the UP-human database
			Version: unknown
			Taxonomy: All Entries
			Number of Proteins: 48705
		Does database contain common contaminants?: unknown
	Search Engine Set: 1 Search Engine
		Search Engine: Mascot
			Version: 2.3.02
			Samples: All Samples
			Fragment Tolerance: 0.030 Da (Monoisotopic)
			Parent Tolerance: 20 PPM (Monoisotopic)
			Fixed Modifications: +57 on C (Carbamidomethyl)
			Variable Modifications: +16 on M (Oxidation)
			Database: the UP-human database (unknown version, 48705 entries)
			Digestion Enzyme: Trypsin
			Max Missed Cleavages: 2
			Probability Model:
				S_Keiper_050918_120918_L1_1 (F004498): Peptide Prophet [+2 and below,+3,+4,+5,+6 and above]
				S_Keiper_050918_120918_L1_2 (F004500): Peptide Prophet [+2 and below,+3,+4,+5,+6 and above]
				S_Keiper_050918_120918_L1_3 (F004502): Peptide Prophet [+2 and below,+3,+4,+5,+6 and above]
				S_Keiper_050918_120918_L1_4 (F004503): Peptide Prophet [+2 and below,+3,+4,+5,+6 and above]
				S_Keiper_050918_120918_L1_5 (F004504): Peptide Prophet [+2 and below,+3,+4,+5,+6 and above]
				S_Keiper_050918_120918_L1_6 (F004505): Peptide Prophet [+2 and below,+3,+4,+5,+6 and above]
				S_Keiper_050918_120918_L1_7 (F004506): Peptide Prophet [+2 and below,+3,+4,+5,+6 and above]
				S_Keiper_050918_120918_L1_8 (F004507): Peptide Prophet [+2 and below,+3,+4,+5,+6 and above]
				S_Keiper_050918_120918_L1_9 (F004508): Peptide Prophet [+2 and below,+3,+4,+5,+6 and above]
				S_Keiper_050918_120918_L1_10 (F004509): Peptide Prophet [+2 and below,+3,+4,+5,+6 and above]
				S_Keiper_050918_120918_L1_11 (F004510): Peptide Prophet [+2 and below,+3,+4,+5,+6 and above]
				S_Keiper_050918_120918_L1_12 (F004511): Peptide Prophet [+2 and below,+3,+4,+5,+6 and above]
				S_Keiper_050918_120918_L1_13 (F004512): Peptide Prophet [+2 and below,+3,+4,+5,+6 and above]
				S_Keiper_050918_120918_L1_14 (F004513): Peptide Prophet [+2 and below,+3,+4,+5,+6 and above]
				S_Keiper_050918_120918_L1_15 (F004514): Peptide Prophet [+2 and below,+3,+4,+5,+6 and above]
				S_Keiper_050918_120918_L1_16 (F004515): Peptide Prophet [+2 and below,+3,+4,+5,+6 and above]
				S_Keiper_050918_120918_L1_17 (F004516): Peptide Prophet [+2 and below,+3,+4,+5,+6 and above]
				S_Keiper_050918_120918_L1_18 (F004517): Peptide Prophet [+2 and below,+3,+4,+5,+6 and above]
				S_Keiper_050918_120918_L1_19 (F004518): Peptide Prophet [+2 and below,+3,+4,+5,+6 and above]
				S_Keiper_050918_120918_L1_20 (F004519): Peptide Prophet [+2 and below,+3,+4,+5,+6 and above]
				S_Keiper_050918_120918_L1_21 (F004520): Peptide Prophet [+2 and below,+3,+4,+5,+6 and above]
				S_Keiper_050918_120918_L1_22 (F004521): Peptide Prophet [+2 and below,+3,+4,+5,+6 and above]
				S_Keiper_050918_120918_L1_23 (F004522): Peptide Prophet [+2 and below,+3,+4,+5,+6 and above]
				S_Keiper_050918_120918_L2_1 (F004477): Peptide Prophet [+2 and below,+3,+4,+5,+6 and above]
				S_Keiper_050918_120918_L2_2 (F004478): Peptide Prophet [+2 and below,+3,+4,+5,+6 and above]
				S_Keiper_050918_120918_L2_3 (F004479): Peptide Prophet [+2 and below,+3,+4,+5,+6 and above]
				S_Keiper_050918_120918_L2_4 (F004480): Peptide Prophet [+2 and below,+3,+4,+5,+6 and above]
				S_Keiper_050918_120918_L2_5 (F004481): Peptide Prophet [+2 and below,+3,+4,+5,+6 and above]
				S_Keiper_050918_120918_L2_6 (F004482): Peptide Prophet [+2 and below,+3,+4,+5,+6 and above]
				S_Keiper_050918_120918_L2_7 (F004483): Peptide Prophet [+2 and below,+3,+4,+5,+6 and above]
				S_Keiper_050918_120918_L2_8 (F004484): Peptide Prophet [+2 and below,+3,+4,+5,+6 and above]
				S_Keiper_050918_120918_L2_9 (F004485): Peptide Prophet [+2 and below,+3,+4,+5,+6 and above]
				S_Keiper_050918_120918_L2_10 (F004486): Peptide Prophet [+2 and below,+3,+4,+5,+6 and above]
				S_Keiper_050918_120918_L2_11 (F004487): Peptide Prophet [+2 and below,+3,+4,+5,+6 and above]
				S_Keiper_050918_120918_L2_12 (F004488): Peptide Prophet [+2 and below,+3,+4,+5,+6 and above]
				S_Keiper_050918_120918_L2_13 (F004489): Peptide Prophet [+2 and below,+3,+4,+5,+6 and above]
				S_Keiper_050918_120918_L2_14 (F004490): Peptide Prophet [+2 and below,+3,+4,+5,+6 and above]
				S_Keiper_050918_120918_L2_15 (F004491): Peptide Prophet [+2 and below,+3,+4,+5,+6 and above]
				S_Keiper_050918_120918_L2_16 (F004492): Peptide Prophet [+2 and below,+3,+4,+5,+6 and above]
				S_Keiper_050918_120918_L2_17 (F004493): Peptide Prophet [+2 and below,+3,+4,+5,+6 and above]
				S_Keiper_050918_120918_L2_18 (F004494): Peptide Prophet [+2 and below,+3,+4,+5,+6 and above]
				S_Keiper_050918_120918_L2_19 (F004495): Peptide Prophet [+2 and below,+3,+4,+5,+6 and above]
				S_Keiper_050918_120918_L2_20 (F004496): Peptide Prophet [+2 and below,+3,+4,+5,+6 and above]
				S_Keiper_050918_120918_L2_21 (F004497): Peptide Prophet [+2 and below,+3,+4,+5,+6 and above]
				S_Keiper_050918_120918_L2_22 (F004499): Peptide Prophet [+2 and below,+3,+4,+5,+6 and above]
				S_Keiper_050918_120918_L2_23 (F004501): Peptide Prophet [+2 and below,+3,+4,+5,+6 and above]
	Scaffold: Version: Scaffold_4.8.4
		Modification Metadata Set: 2334 modifications
			Source: F:\Scaffold 4\Scaffold 4\parameters\unimod.xml
			Comment:
		Protein Grouping Strategy: MS-sample specific grouping with binary peptide-protein weights
		Peptide Thresholds: 95.0% minimum
		Protein Thresholds: 99.0% minimum and 2 peptides minimum
		Peptide FDR: 0.7% (Prophet)
		Protein FDR: 0.0% (Prophet)
		GO Annotation Source(s):
		Alternate ID Source(s): FASTA:UniProt/Swiss-Prot (UniProtKB)
									Total Spectrum Count	Total Spectrum Count
S_Keiper_050918_L1-L2_human									S_Keiper_050918_human	S_Keiper_050918_human
#	Visible?	Starred?	Identified Proteins (675)	Accession Number	Alternate ID	Molecular Weight	Protein Grouping Ambiguity	Taxonomy	L1	L2
609	TRUE	Empty	Trypsin OS=Sus scrofa PE=1 SV=1	sp|P00761|TRYP_PIG		?		unknown	2702	2823
631	TRUE	Empty	U5 small nuclear ribonucleoprotein 200 kDa helicase OS=Homo sapiens GN=SNRNP200 PE=1 SV=2	U520_HUMAN	SNRNP200	245 kDa		unknown	1065	1395
307	TRUE	Empty	Keratin, type II cytoskeletal 1 OS=Homo sapiens GN=KRT1 PE=1 SV=6	K2C1_HUMAN	KRT1	66 kDa		unknown	1153	1192
410	TRUE	Empty	Pre-mRNA-processing-splicing factor 8 OS=Homo sapiens GN=PRPF8 PE=1 SV=2	PRP8_HUMAN	PRPF8	274 kDa	TRUE	unknown	930	1198
296	TRUE	Empty	Keratin, type I cytoskeletal 10 OS=Homo sapiens GN=KRT10 PE=1 SV=6	K1C10_HUMAN	KRT10	59 kDa	TRUE	unknown	896	975
310	TRUE	Empty	Keratin, type II cytoskeletal 2 epidermal OS=Homo sapiens GN=KRT2 PE=1 SV=2	K22E_HUMAN	KRT2	65 kDa	TRUE	unknown	884	948
295	TRUE	Empty	Keratin, type I cytoskeletal 9 OS=Homo sapiens GN=KRT9 PE=1 SV=3	K1C9_HUMAN	KRT9	62 kDa		unknown	665	602
563	TRUE	Empty	Splicing factor 3B subunit 3 OS=Homo sapiens GN=SF3B3 PE=1 SV=4	SF3B3_HUMAN (+8)	SF3B3	136 kDa		unknown	528	747
561	TRUE	Empty	Splicing factor 3B subunit 1 OS=Homo sapiens GN=SF3B1 PE=1 SV=3	SF3B1_HUMAN	SF3B1	146 kDa	TRUE	unknown	491	666
67	TRUE	Empty	116 kDa U5 small nuclear ribonucleoprotein component OS=Homo sapiens GN=EFTUD2 PE=1 SV=1	U5S1_HUMAN (+2)	EFTUD2	109 kDa		unknown	436	594
627	TRUE	Empty	U4/U6.U5 tri-snRNP-associated protein 1 OS=Homo sapiens GN=SART1 PE=1 SV=1	SNUT1_HUMAN	SART1	90 kDa		unknown	339	581
406	TRUE	Empty	Pre-mRNA-processing factor 6 OS=Homo sapiens GN=PRPF6 PE=1 SV=1	PRP6_HUMAN	PRPF6	107 kDa		unknown	342	464
562	TRUE	Empty	Splicing factor 3B subunit 2 OS=Homo sapiens GN=SF3B2 PE=1 SV=2	SF3B2_HUMAN	SF3B2	100 kDa		unknown	208	271
558	TRUE	Empty	Splicing factor 3A subunit 1 OS=Homo sapiens GN=SF3A1 PE=1 SV=1	SF3A1_HUMAN	SF3A1	89 kDa		unknown	196	347
314	TRUE	Empty	Keratin, type II cytoskeletal 5 OS=Homo sapiens GN=KRT5 PE=1 SV=3	K2C5_HUMAN (+1)	KRT5	62 kDa		unknown	463	503
299	TRUE	Empty	Keratin, type I cytoskeletal 14 OS=Homo sapiens GN=KRT14 PE=1 SV=4	K1C14_HUMAN	KRT14	52 kDa		unknown	377	415
624	TRUE	Empty	U4/U6 small nuclear ribonucleoprotein Prp4 OS=Homo sapiens GN=PRPF4 PE=1 SV=2	PRP4_HUMAN	PRPF4	58 kDa	TRUE	unknown	173	271
623	TRUE	Empty	U4/U6 small nuclear ribonucleoprotein Prp3 OS=Homo sapiens GN=PRPF3 PE=1 SV=2	PRPF3_HUMAN	PRPF3	78 kDa		unknown	157	265
429	TRUE	Empty	Probable ATP-dependent RNA helicase DDX23 OS=Homo sapiens GN=DDX23 PE=1 SV=3	DDX23_HUMAN	DDX23	96 kDa		unknown	220	162
358	TRUE	Empty	Nuclear cap-binding protein subunit 1 OS=Homo sapiens GN=NCBP1 PE=1 SV=1	NCBP1_HUMAN	NCBP1	92 kDa	TRUE	unknown	172	166
630	TRUE	Empty	U5 small nuclear ribonucleoprotein 40 kDa protein OS=Homo sapiens GN=SNRNP40 PE=1 SV=1	SNR40_HUMAN	SNRNP40	39 kDa		unknown	147	176
522	TRUE	Empty	Serine/arginine repetitive matrix protein 2 OS=Homo sapiens GN=SRRM2 PE=1 SV=2	SRRM2_HUMAN (+1)	SRRM2	300 kDa	TRUE	unknown	129	127
165	TRUE	Empty	Desmoplakin OS=Homo sapiens GN=DSP PE=1 SV=3	DESP_HUMAN (+2)	DSP	332 kDa		unknown	98	97
560	TRUE	Empty	Splicing factor 3A subunit 3 OS=Homo sapiens GN=SF3A3 PE=1 SV=1	SF3A3_HUMAN	SF3A3	59 kDa		unknown	109	117
300	TRUE	Empty	Keratin, type I cytoskeletal 16 OS=Homo sapiens GN=KRT16 PE=1 SV=4	K1C16_HUMAN	KRT16	51 kDa	TRUE	unknown	263	371
289	TRUE	Empty	Intron-binding protein aquarius OS=Homo sapiens GN=AQR PE=1 SV=4	AQR_HUMAN	AQR	171 kDa		unknown	154	62
625	TRUE	Empty	U4/U6 small nuclear ribonucleoprotein Prp31 OS=Homo sapiens GN=PRPF31 PE=1 SV=2	PRP31_HUMAN	PRPF31	55 kDa		unknown	89	127
408	TRUE	Empty	Pre-mRNA-processing factor 19 OS=Homo sapiens GN=PRPF19 PE=1 SV=1	PRP19_HUMAN (+1)	PRPF19	55 kDa	TRUE	unknown	150	64
646	TRUE	Empty	WD40 repeat-containing protein SMU1 OS=Homo sapiens GN=SMU1 PE=1 SV=2	SMU1_HUMAN	SMU1	58 kDa		unknown	219	0
542	TRUE	Empty	Serum albumin OS=Homo sapiens GN=ALB PE=1 SV=2	ALBU_HUMAN (+2)	ALB	69 kDa	TRUE	unknown	102	70
553	TRUE	Empty	Small nuclear ribonucleoprotein-associated proteins B and B' OS=Homo sapiens GN=SNRPB PE=1 SV=2	RSMB_HUMAN (+2)	SNRPB	25 kDa		unknown	105	121
533	TRUE	Empty	Serine/threonine-protein kinase PRP4 homolog OS=Homo sapiens GN=PRPF4B PE=1 SV=3	PRP4B_HUMAN (+2)	PRPF4B	117 kDa		unknown	127	96
490	TRUE	Empty	RNA-binding protein 39 OS=Homo sapiens GN=RBM39 PE=1 SV=2	RBM39_HUMAN	RBM39	59 kDa		unknown	76	129
253	TRUE	Empty	Heterogeneous nuclear ribonucleoprotein A1 OS=Homo sapiens GN=HNRNPA1 PE=1 SV=5	ROA1_HUMAN (+2)	HNRNPA1	39 kDa	TRUE	unknown	85	110
126	TRUE	Empty	Cell division cycle 5-like protein OS=Homo sapiens GN=CDC5L PE=1 SV=2	CDC5L_HUMAN (+1)	CDC5L	92 kDa		unknown	138	58
620	TRUE	Empty	U2 small nuclear ribonucleoprotein A' OS=Homo sapiens GN=SNRPA1 PE=1 SV=2	RU2A_HUMAN	SNRPA1	28 kDa	TRUE	unknown	82	92
629	TRUE	Empty	U4/U6.U5 tri-snRNP-associated protein 2 OS=Homo sapiens GN=USP39 PE=1 SV=2	SNUT2_HUMAN	USP39	65 kDa		unknown	83	105
191	TRUE	Empty	Eukaryotic translation initiation factor 3 subunit A OS=Homo sapiens GN=EIF3A PE=1 SV=1	EIF3A_HUMAN	EIF3A	167 kDa	TRUE	unknown	70	68
315	TRUE	Empty	Keratin, type II cytoskeletal 6A OS=Homo sapiens GN=KRT6A PE=1 SV=3	K2C6A_HUMAN	KRT6A	60 kDa		unknown	266	373
457	TRUE	Empty	Protein Red OS=Homo sapiens GN=IK PE=1 SV=3	RED_HUMAN (+1)	IK	66 kDa	TRUE	unknown	128	8
539	TRUE	Empty	Serrate RNA effector molecule homolog OS=Homo sapiens GN=SRRT PE=1 SV=1	SRRT_HUMAN (+1)	SRRT	101 kDa		unknown	69	72
411	TRUE	Empty	Pre-mRNA-splicing factor 38A OS=Homo sapiens GN=PRPF38A PE=1 SV=1	PR38A_HUMAN (+1)	PRPF38A	37 kDa		unknown	85	87
164	TRUE	Empty	Desmoglein-1 OS=Homo sapiens GN=DSG1 PE=1 SV=2	DSG1_HUMAN	DSG1	114 kDa		unknown	74	87
550	TRUE	Empty	Small nuclear ribonucleoprotein Sm D2 OS=Homo sapiens GN=SNRPD2 PE=1 SV=1	SMD2_HUMAN	SNRPD2	14 kDa		unknown	71	71
663	TRUE	Empty	Zinc finger CCCH domain-containing protein 18 OS=Homo sapiens GN=ZC3H18 PE=1 SV=2	ZCH18_HUMAN (+1)	ZC3H18	106 kDa		unknown	77	64
269	TRUE	Empty	Heterogeneous nuclear ribonucleoproteins A2/B1 OS=Homo sapiens GN=HNRNPA2B1 PE=1 SV=2	ROA2_HUMAN	HNRNPA2B1	37 kDa		unknown	57	99
420	TRUE	Empty	Pre-mRNA-splicing factor SYF1 OS=Homo sapiens GN=XAB2 PE=1 SV=2	SYF1_HUMAN	XAB2	100 kDa		unknown	100	38
523	TRUE	Empty	Serine/arginine-rich splicing factor 1 OS=Homo sapiens GN=SRSF1 PE=1 SV=2	SRSF1_HUMAN (+2)	SRSF1	28 kDa		unknown	72	75
569	TRUE	Empty	Splicing factor U2AF 65 kDa subunit OS=Homo sapiens GN=U2AF2 PE=1 SV=4	U2AF2_HUMAN (+1)	U2AF2	54 kDa		unknown	64	94
551	TRUE	Empty	Small nuclear ribonucleoprotein Sm D3 OS=Homo sapiens GN=SNRPD3 PE=1 SV=1	SMD3_HUMAN	SNRPD3	14 kDa		unknown	67	62
529	TRUE	Empty	Serine/arginine-rich splicing factor 7 OS=Homo sapiens GN=SRSF7 PE=1 SV=1	SRSF7_HUMAN	SRSF7	27 kDa		unknown	56	64
345	TRUE	Empty	Microfibrillar-associated protein 1 OS=Homo sapiens GN=MFAP1 PE=1 SV=2	MFAP1_HUMAN	MFAP1	52 kDa		unknown	56	67
617	TRUE	Empty	U1 small nuclear ribonucleoprotein 70 kDa OS=Homo sapiens GN=SNRNP70 PE=1 SV=2	RU17_HUMAN (+1)	SNRNP70	52 kDa		unknown	32	50
413	TRUE	Empty	Pre-mRNA-splicing factor ATP-dependent RNA helicase DHX15 OS=Homo sapiens GN=DHX15 PE=1 SV=2	DHX15_HUMAN (+1)	DHX15	91 kDa		unknown	81	48
596	TRUE	Empty	Thyroid hormone receptor-associated protein 3 OS=Homo sapiens GN=THRAP3 PE=1 SV=2	TR150_HUMAN	THRAP3	109 kDa		unknown	39	68
111	TRUE	Empty	Beta-lactoglobulin OS=Bos taurus GN=LGB PE=1 SV=3	sp|P02754|LACB_BOVIN		?		unknown	70	45
615	TRUE	Empty	Tuftelin-interacting protein 11 OS=Homo sapiens GN=TFIP11 PE=1 SV=1	TFP11_HUMAN	TFIP11	97 kDa	TRUE	unknown	72	35
396	TRUE	Empty	Plectin OS=Homo sapiens GN=PLEC PE=1 SV=3	PLEC_HUMAN (+2)	PLEC	532 kDa		unknown	71	22
382	TRUE	Empty	Peptidyl-prolyl cis-trans isomerase H OS=Homo sapiens GN=PPIH PE=1 SV=1	PPIH_HUMAN	PPIH	19 kDa	TRUE	unknown	38	56
291	TRUE	Empty	Junction plakoglobin OS=Homo sapiens GN=JUP PE=1 SV=3	PLAK_HUMAN	JUP	82 kDa	TRUE	unknown	41	41
102	TRUE	Empty	Apoptotic chromatin condensation inducer in the nucleus OS=Homo sapiens GN=ACIN1 PE=1 SV=2	ACINU_HUMAN	ACIN1	152 kDa		unknown	46	48
73	TRUE	Empty	ATP-dependent RNA helicase A OS=Homo sapiens GN=DHX9 PE=1 SV=4	DHX9_HUMAN (+1)	DHX9	141 kDa	TRUE	unknown	67	62
265	TRUE	Empty	Heterogeneous nuclear ribonucleoprotein R OS=Homo sapiens GN=HNRNPR PE=1 SV=1	HNRPR_HUMAN (+2)	HNRNPR	71 kDa		unknown	79	68
528	TRUE	Empty	Serine/arginine-rich splicing factor 6 OS=Homo sapiens GN=SRSF6 PE=1 SV=2	SRSF6_HUMAN (+4)	SRSF6	40 kDa		unknown	32	33
456	TRUE	Empty	Protein PRRC2C OS=Homo sapiens GN=PRRC2C PE=1 SV=4	PRC2C_HUMAN	PRRC2C	317 kDa		unknown	51	34
371	TRUE	Empty	Nucleolin OS=Homo sapiens GN=NCL PE=1 SV=3	NUCL_HUMAN	NCL	77 kDa		unknown	61	52
288	TRUE	Empty	Interleukin enhancer-binding factor 3 OS=Homo sapiens GN=ILF3 PE=1 SV=3	ILF3_HUMAN	ILF3	95 kDa	TRUE	unknown	56	52
324	TRUE	Empty	Keratinocyte proline-rich protein OS=Homo sapiens GN=KPRP PE=1 SV=1	KPRP_HUMAN	KPRP	64 kDa		unknown	24	39
559	TRUE	Empty	Splicing factor 3A subunit 2 OS=Homo sapiens GN=SF3A2 PE=1 SV=2	SF3A2_HUMAN	SF3A2	49 kDa		unknown	43	44
266	TRUE	Empty	Heterogeneous nuclear ribonucleoprotein U OS=Homo sapiens GN=HNRNPU PE=1 SV=6	HNRPU_HUMAN	HNRNPU	91 kDa		unknown	34	55
143	TRUE	Empty	Crooked neck-like protein 1 OS=Homo sapiens GN=CRNKL1 PE=1 SV=4	CRNL1_HUMAN	CRNKL1	100 kDa		unknown	76	27
317	TRUE	Empty	Keratin, type II cytoskeletal 6C OS=Homo sapiens GN=KRT6C PE=1 SV=3	K2C6C_HUMAN (+1)	KRT6C	60 kDa		unknown	131	205
115	TRUE	Empty	CD2 antigen cytoplasmic tail-binding protein 2 OS=Homo sapiens GN=CD2BP2 PE=1 SV=1	CD2B2_HUMAN	CD2BP2	38 kDa	TRUE	unknown	56	34
397	TRUE	Empty	Pleiotropic regulator 1 OS=Homo sapiens GN=PLRG1 PE=1 SV=1	PLRG1_HUMAN (+3)	PLRG1	57 kDa		unknown	51	19
156	TRUE	Empty	DNA-dependent protein kinase catalytic subunit OS=Homo sapiens GN=PRKDC PE=1 SV=3	PRKDC_HUMAN	PRKDC	469 kDa		unknown	28	30
510	TRUE	Empty	SNW domain-containing protein 1 OS=Homo sapiens GN=SNW1 PE=1 SV=1	SNW1_HUMAN	SNW1	61 kDa	TRUE	unknown	59	22
86	TRUE	Empty	Actin, cytoplasmic 1 OS=Homo sapiens GN=ACTB PE=1 SV=1	ACTB_HUMAN (+10)	ACTB	42 kDa		unknown	29	42
264	TRUE	Empty	Heterogeneous nuclear ribonucleoprotein Q OS=Homo sapiens GN=SYNCRIP PE=1 SV=2	HNRPQ_HUMAN (+1)	SYNCRIP	70 kDa	TRUE	unknown	70	59
564	TRUE	Empty	Splicing factor 3B subunit 4 OS=Homo sapiens GN=SF3B4 PE=1 SV=1	SF3B4_HUMAN	SF3B4	44 kDa		unknown	31	56
374	TRUE	Empty	PAX3- and PAX7-binding protein 1 OS=Homo sapiens GN=PAXBP1 PE=1 SV=2	PAXB1_HUMAN (+1)	PAXBP1	105 kDa		unknown	56	33
192	TRUE	Empty	Eukaryotic translation initiation factor 3 subunit B OS=Homo sapiens GN=EIF3B PE=1 SV=3	EIF3B_HUMAN	EIF3B	92 kDa		unknown	38	45
309	TRUE	Empty	Keratin, type II cytoskeletal 1b OS=Homo sapiens GN=KRT77 PE=2 SV=3	K2C1B_HUMAN	KRT77	62 kDa		unknown	63	121
574	TRUE	Empty	Survival of motor neuron-related-splicing factor 30 OS=Homo sapiens GN=SMNDC1 PE=1 SV=1	SPF30_HUMAN	SMNDC1	27 kDa		unknown	26	48
281	TRUE	Empty	Hornerin OS=Homo sapiens GN=HRNR PE=1 SV=2	HORN_HUMAN	HRNR	282 kDa		unknown	29	24
247	TRUE	Empty	Heat shock cognate 71 kDa protein OS=Homo sapiens GN=HSPA8 PE=1 SV=1	HSP7C_HUMAN (+2)	HSPA8	71 kDa	TRUE	unknown	29	49
653	TRUE	Empty	WW domain-binding protein 4 OS=Homo sapiens GN=WBP4 PE=1 SV=1	WBP4_HUMAN	WBP4	43 kDa		unknown	42	52
585	TRUE	Empty	THO complex subunit 2 OS=Homo sapiens GN=THOC2 PE=1 SV=2	THOC2_HUMAN	THOC2	183 kDa		unknown	49	25
407	TRUE	Empty	Pre-mRNA-processing factor 17 OS=Homo sapiens GN=CDC40 PE=1 SV=1	PRP17_HUMAN	CDC40	66 kDa		unknown	45	20
301	TRUE	Empty	Keratin, type I cytoskeletal 17 OS=Homo sapiens GN=KRT17 PE=1 SV=2	K1C17_HUMAN	KRT17	48 kDa	TRUE	unknown	97	101
527	TRUE	Empty	Serine/arginine-rich splicing factor 5 OS=Homo sapiens GN=SRSF5 PE=1 SV=1	SRSF5_HUMAN (+2)	SRSF5	31 kDa		unknown	51	50
610	TRUE	Empty	Tubulin alpha-1B chain OS=Homo sapiens GN=TUBA1B PE=1 SV=1	TBA1B_HUMAN (+4)	TUBA1B	50 kDa		unknown	45	34
336	TRUE	Empty	Lupus La protein OS=Homo sapiens GN=SSB PE=1 SV=2	LA_HUMAN	SSB	47 kDa		unknown	42	39
426	TRUE	Empty	Probable ATP-dependent RNA helicase DDX5 OS=Homo sapiens GN=DDX5 PE=1 SV=1	DDX5_HUMAN (+1)	DDX5	69 kDa		unknown	37	34
202	TRUE	Empty	Eukaryotic translation initiation factor 3 subunit L OS=Homo sapiens GN=EIF3L PE=1 SV=1	EIF3L_HUMAN (+1)	EIF3L	67 kDa	TRUE	unknown	41	33
322	TRUE	Empty	Keratin, type II cytoskeletal 78 OS=Homo sapiens GN=KRT78 PE=2 SV=2	K2C78_HUMAN	KRT78	57 kDa	TRUE	unknown	54	58
613	TRUE	Empty	Tubulin beta chain OS=Homo sapiens GN=TUBB PE=1 SV=2	TBB5_HUMAN (+7)	TUBB	50 kDa		unknown	43	59
367	TRUE	Empty	Nuclease-sensitive element-binding protein 1 OS=Homo sapiens GN=YBX1 PE=1 SV=3	YBOX1_HUMAN	YBX1	36 kDa		unknown	24	19
669	TRUE	Empty	Zinc finger matrin-type protein 2 OS=Homo sapiens GN=ZMAT2 PE=1 SV=1	ZMAT2_HUMAN	ZMAT2	24 kDa		unknown	25	21
568	TRUE	Empty	Splicing factor U2AF 35 kDa subunit OS=Homo sapiens GN=U2AF1 PE=1 SV=3	U2AF1_HUMAN (+1)	U2AF1	28 kDa	TRUE	unknown	29	37
375	TRUE	Empty	PHD finger-like domain-containing protein 5A OS=Homo sapiens GN=PHF5A PE=1 SV=1	PHF5A_HUMAN (+2)	PHF5A	12 kDa		unknown	24	35
109	TRUE	Empty	Bcl-2-associated transcription factor 1 OS=Homo sapiens GN=BCLAF1 PE=1 SV=2	BCLF1_HUMAN (+2)	BCLAF1	106 kDa		unknown	15	41
355	TRUE	Empty	Neuroblast differentiation-associated protein AHNAK OS=Homo sapiens GN=AHNAK PE=1 SV=2	AHNK_HUMAN	AHNAK	629 kDa		unknown	32	12
348	TRUE	Empty	Msx2-interacting protein OS=Homo sapiens GN=SPEN PE=1 SV=1	MINT_HUMAN	SPEN	402 kDa	TRUE	unknown	55
193	TRUE	Empty	Eukaryotic translation initiation factor 3 subunit C OS=Homo sapiens GN=EIF3C PE=1 SV=1	EIF3C_HUMAN (+2)	EIF3C	105 kDa	TRUE	unknown	31	33
622	TRUE	Empty	U2 snRNP-associated SURP motif-containing protein OS=Homo sapiens GN=U2SURP PE=1 SV=2	SR140_HUMAN	U2SURP	118 kDa		unknown	25	33
621	TRUE	Empty	U2 small nuclear ribonucleoprotein B'' OS=Homo sapiens GN=SNRPB2 PE=1 SV=1	RU2B_HUMAN (+1)	SNRPB2	25 kDa		unknown	37	34
83	TRUE	Empty	ATP-dependent RNA helicase DHX36 OS=Homo sapiens GN=DHX36 PE=1 SV=2	DHX36_HUMAN (+2)	DHX36	115 kDa		unknown	27	44
454	TRUE	Empty	Protein PRRC2A OS=Homo sapiens GN=PRRC2A PE=1 SV=3	PRC2A_HUMAN	PRRC2A	229 kDa		unknown	36	19
372	TRUE	Empty	Nucleophosmin OS=Homo sapiens GN=NPM1 PE=1 SV=2	NPM_HUMAN	NPM1	33 kDa		unknown	26	30
174	TRUE	Empty	E3 ubiquitin-protein ligase RBBP6 OS=Homo sapiens GN=RBBP6 PE=1 SV=1	RBBP6_HUMAN	RBBP6	202 kDa	TRUE	unknown	38	15
384	TRUE	Empty	Peptidyl-prolyl cis-trans isomerase-like 2 OS=Homo sapiens GN=PPIL2 PE=1 SV=1	PPIL2_HUMAN	PPIL2	59 kDa		unknown	42	10
298	TRUE	Empty	Keratin, type I cytoskeletal 13 OS=Homo sapiens GN=KRT13 PE=1 SV=4	K1C13_HUMAN	KRT13	50 kDa	TRUE	unknown	55	39
495	TRUE	Empty	Receptor of activated protein C kinase 1 OS=Homo sapiens GN=RACK1 PE=1 SV=3	RACK1_HUMAN (+1)	RACK1	35 kDa		unknown	28	41
101	TRUE	Empty	Annexin A2 OS=Homo sapiens GN=ANXA2 PE=1 SV=2	ANXA2_HUMAN (+3)	ANXA2	39 kDa	TRUE	unknown	20	35
400	TRUE	Empty	Polyadenylate-binding protein 1 OS=Homo sapiens GN=PABPC1 PE=1 SV=2	PABP1_HUMAN (+3)	PABPC1	71 kDa	TRUE	unknown	26	28
161	TRUE	Empty	Dermcidin OS=Homo sapiens GN=DCD PE=1 SV=2	DCD_HUMAN	DCD	11 kDa		unknown	25	33
226	TRUE	Empty	Filaggrin-2 OS=Homo sapiens GN=FLG2 PE=1 SV=1	FILA2_HUMAN	FLG2	248 kDa	TRUE	unknown	27	36
566	TRUE	Empty	Splicing factor 3B subunit 6 OS=Homo sapiens GN=SF3B6 PE=1 SV=1	SF3B6_HUMAN	SF3B6	15 kDa		unknown	28	22
573	TRUE	Empty	Superkiller viralicidic activity 2-like 2 OS=Homo sapiens GN=SKIV2L2 PE=1 SV=3	SK2L2_HUMAN	SKIV2L2	118 kDa		unknown	28	29
521	TRUE	Empty	Serine/arginine repetitive matrix protein 1 OS=Homo sapiens GN=SRRM1 PE=1 SV=2	SRRM1_HUMAN	SRRM1	102 kDa		unknown	36	19
545	TRUE	Empty	Smad nuclear-interacting protein 1 OS=Homo sapiens GN=SNIP1 PE=1 SV=1	SNIP1_HUMAN	SNIP1	46 kDa		unknown	41	6
179	TRUE	Empty	Elongation factor 1-alpha 1 OS=Homo sapiens GN=EEF1A1 PE=1 SV=1	EF1A1_HUMAN (+10)	EEF1A1	50 kDa	TRUE	unknown	18	28
657	TRUE	Empty	Y-box-binding protein 3 OS=Homo sapiens GN=YBX3 PE=1 SV=4	YBOX3_HUMAN	YBX3	40 kDa		unknown	26	26
321	TRUE	Empty	Keratin, type II cytoskeletal 73 OS=Homo sapiens GN=KRT73 PE=1 SV=1	K2C73_HUMAN (+1)	KRT73	59 kDa		unknown	58	51
479	TRUE	Empty	RNA-binding motif protein, X chromosome OS=Homo sapiens GN=RBMX PE=1 SV=3	RBMX_HUMAN (+5)	RBMX	42 kDa		unknown	17	16
473	TRUE	Empty	Putative RNA-binding protein 15 OS=Homo sapiens GN=RBM15 PE=1 SV=2	RBM15_HUMAN	RBM15	107 kDa	TRUE	unknown	24	31
475	TRUE	Empty	Putative pre-mRNA-splicing factor ATP-dependent RNA helicase DHX16 OS=Homo sapiens GN=DHX16 PE=1 SV=2	DHX16_HUMAN (+1)	DHX16	119 kDa	TRUE	unknown	46	11
108	TRUE	Empty	BUD13 homolog OS=Homo sapiens GN=BUD13 PE=1 SV=1	BUD13_HUMAN	BUD13	71 kDa		unknown	40	13
546	TRUE	Empty	Small nuclear ribonucleoprotein E OS=Homo sapiens GN=SNRPE PE=1 SV=1	RUXE_HUMAN	SNRPE	11 kDa		unknown	28	28
418	TRUE	Empty	Pre-mRNA-splicing factor RBM22 OS=Homo sapiens GN=RBM22 PE=1 SV=1	RBM22_HUMAN	RBM22	47 kDa		unknown	24	6
8	TRUE	Empty	40S ribosomal protein S3 OS=Homo sapiens GN=RPS3 PE=1 SV=2	RS3_HUMAN (+1)	RPS3	27 kDa		unknown	22	31
36	TRUE	Empty	40S ribosomal protein SA OS=Homo sapiens GN=RPSA PE=1 SV=4	RSSA_HUMAN (+1)	RPSA	33 kDa		unknown	27	28
548	TRUE	Empty	Small nuclear ribonucleoprotein G OS=Homo sapiens GN=SNRPG PE=1 SV=1	RUXG_HUMAN (+1)	SNRPG	8 kDa		unknown	12	11
419	TRUE	Empty	Pre-mRNA-splicing factor SPF27 OS=Homo sapiens GN=BCAS2 PE=1 SV=1	SPF27_HUMAN	BCAS2	26 kDa		unknown	34	15
363	TRUE	Empty	Nuclear mitotic apparatus protein 1 OS=Homo sapiens GN=NUMA1 PE=1 SV=2	NUMA1_HUMAN	NUMA1	238 kDa		unknown	36	13
147	TRUE	Empty	Cystatin-A OS=Homo sapiens GN=CSTA PE=1 SV=1	CYTA_HUMAN	CSTA	11 kDa		unknown	13	19
604	TRUE	Empty	Transformer-2 protein homolog beta OS=Homo sapiens GN=TRA2B PE=1 SV=1	TRA2B_HUMAN	TRA2B	34 kDa		unknown	23	23
464	TRUE	Empty	Protein SON OS=Homo sapiens GN=SON PE=1 SV=4	SON_HUMAN (+1)	SON	264 kDa		unknown	22	10
632	TRUE	Empty	U6 snRNA-associated Sm-like protein LSm2 OS=Homo sapiens GN=LSM2 PE=1 SV=1	LSM2_HUMAN	LSM2	11 kDa		unknown	22	35
110	TRUE	Empty	Beta-catenin-like protein 1 OS=Homo sapiens GN=CTNNBL1 PE=1 SV=1	CTBL1_HUMAN	CTNNBL1	65 kDa		unknown	33	8
123	TRUE	Empty	Caspase-14 OS=Homo sapiens GN=CASP14 PE=1 SV=2	CASPE_HUMAN	CASP14	28 kDa	TRUE	unknown	21	21
398	TRUE	Empty	Poly(U)-binding-splicing factor PUF60 OS=Homo sapiens GN=PUF60 PE=1 SV=1	PUF60_HUMAN (+2)	PUF60	60 kDa		unknown	17	32
92	TRUE	Empty	Activating signal cointegrator 1 complex subunit 3 OS=Homo sapiens GN=ASCC3 PE=1 SV=3	ASCC3_HUMAN	ASCC3	251 kDa	TRUE	unknown	18	28
584	TRUE	Empty	THO complex subunit 1 OS=Homo sapiens GN=THOC1 PE=1 SV=1	THOC1_HUMAN	THOC1	76 kDa		unknown	23	14
415	TRUE	Empty	Pre-mRNA-splicing factor CWC22 homolog OS=Homo sapiens GN=CWC22 PE=1 SV=3	CWC22_HUMAN	CWC22	105 kDa		unknown	32	11
492	TRUE	Empty	RNA-binding protein Musashi homolog 2 OS=Homo sapiens GN=MSI2 PE=1 SV=1	MSI2H_HUMAN	MSI2	35 kDa		unknown	18	21
195	TRUE	Empty	Eukaryotic translation initiation factor 3 subunit E OS=Homo sapiens GN=EIF3E PE=1 SV=1	EIF3E_HUMAN	EIF3E	52 kDa		unknown	26	21
9	TRUE	Empty	40S ribosomal protein S3a OS=Homo sapiens GN=RPS3A PE=1 SV=2	RS3A_HUMAN (+1)	RPS3A	30 kDa	TRUE	unknown	19	21
460	TRUE	Empty	Protein S100-A9 OS=Homo sapiens GN=S100A9 PE=1 SV=1	S10A9_HUMAN	S100A9	13 kDa	TRUE	unknown	13	13
270	TRUE	Empty	Heterogeneous nuclear ribonucleoproteins C1/C2 OS=Homo sapiens GN=HNRNPC PE=1 SV=4	HNRPC_HUMAN (+8)	HNRNPC	34 kDa		unknown	20	17
517	TRUE	Empty	Scaffold attachment factor B2 OS=Homo sapiens GN=SAFB2 PE=1 SV=1	SAFB2_HUMAN (+1)	SAFB2	107 kDa		unknown	17	18
641	TRUE	Empty	Ubiquitin-40S ribosomal protein S27a OS=Homo sapiens GN=RPS27A PE=1 SV=2	RS27A_HUMAN (+26)	RPS27A	18 kDa		unknown	17	26
394	TRUE	Empty	Pinin OS=Homo sapiens GN=PNN PE=1 SV=4	PININ_HUMAN	PNN	82 kDa		unknown	13	19
634	TRUE	Empty	U6 snRNA-associated Sm-like protein LSm4 OS=Homo sapiens GN=LSM4 PE=1 SV=1	LSM4_HUMAN	LSM4	15 kDa		unknown	11	14
313	TRUE	Empty	Keratin, type II cytoskeletal 4 OS=Homo sapiens GN=KRT4 PE=1 SV=4	K2C4_HUMAN	KRT4	57 kDa	TRUE	unknown	22	43
159	TRUE	Empty	DNA/RNA-binding protein KIN17 OS=Homo sapiens GN=KIN PE=1 SV=2	KIN17_HUMAN	KIN	45 kDa		unknown	34	14
199	TRUE	Empty	Eukaryotic translation initiation factor 3 subunit I OS=Homo sapiens GN=EIF3I PE=1 SV=1	EIF3I_HUMAN	EIF3I	37 kDa		unknown	21	25
198	TRUE	Empty	Eukaryotic translation initiation factor 3 subunit H OS=Homo sapiens GN=EIF3H PE=1 SV=1	EIF3H_HUMAN	EIF3H	40 kDa	TRUE	unknown	20	16
242	TRUE	Empty	Glyceraldehyde-3-phosphate dehydrogenase OS=Homo sapiens GN=GAPDH PE=1 SV=3	G3P_HUMAN (+1)	GAPDH	36 kDa		unknown	8	26
526	TRUE	Empty	Serine/arginine-rich splicing factor 4 OS=Homo sapiens GN=SRSF4 PE=1 SV=2	SRSF4_HUMAN (+4)	SRSF4	57 kDa		unknown	10	21
440	TRUE	Empty	Proliferating cell nuclear antigen OS=Homo sapiens GN=PCNA PE=1 SV=1	PCNA_HUMAN (+3)	PCNA	29 kDa		unknown	22	23
530	TRUE	Empty	Serine/arginine-rich splicing factor 9 OS=Homo sapiens GN=SRSF9 PE=1 SV=1	SRSF9_HUMAN (+7)	SRSF9	26 kDa		unknown	20	12
275	TRUE	Empty	Histone H4 OS=Homo sapiens GN=HIST1H4A PE=1 SV=2	H4_HUMAN (+1)	HIST1H4A	11 kDa		unknown	13	20
10	TRUE	Empty	40S ribosomal protein S4, X isoform OS=Homo sapiens GN=RPS4X PE=1 SV=2	RS4X_HUMAN (+4)	RPS4X	30 kDa		unknown	14	19
414	TRUE	Empty	Pre-mRNA-splicing factor ATP-dependent RNA helicase PRP16 OS=Homo sapiens GN=DHX38 PE=1 SV=2	PRP16_HUMAN (+1)	DHX38	141 kDa	TRUE	unknown	27	16
672	TRUE	Empty	Zinc finger protein 830 OS=Homo sapiens GN=ZNF830 PE=1 SV=2	ZN830_HUMAN	ZNF830	42 kDa		unknown	32	11
595	TRUE	Empty	Thioredoxin-like protein 4A OS=Homo sapiens GN=TXNL4A PE=1 SV=1	TXN4A_HUMAN	TXNL4A	17 kDa		unknown	19	21
540	TRUE	Empty	Serrate RNA effector molecule homolog OS=Mus musculus GN=Srrt PE=1 SV=1	sp|Q99MR6|SRRT_MOUSE (+2)		?		unknown	44	46
287	TRUE	Empty	Interleukin enhancer-binding factor 2 OS=Homo sapiens GN=ILF2 PE=1 SV=2	ILF2_HUMAN	ILF2	43 kDa		unknown	24	23
486	TRUE	Empty	RNA-binding protein 10 OS=Homo sapiens GN=RBM10 PE=1 SV=3	RBM10_HUMAN	RBM10	104 kDa		unknown	19	14
17	TRUE	Empty	40S ribosomal protein S11 OS=Homo sapiens GN=RPS11 PE=1 SV=3	RS11_HUMAN (+2)	RPS11	18 kDa		unknown	14	15
175	TRUE	Empty	E3 ubiquitin-protein ligase RNF213 OS=Homo sapiens GN=RNF213 PE=1 SV=3	RN213_HUMAN	RNF213	591 kDa	TRUE	unknown	24	9
611	TRUE	Empty	Tubulin alpha-1C chain OS=Homo sapiens GN=TUBA1C PE=1 SV=1	TBA1C_HUMAN (+5)	TUBA1C	50 kDa	TRUE	unknown	42	46
417	TRUE	Empty	Pre-mRNA-splicing factor ISY1 homolog OS=Homo sapiens GN=ISY1 PE=1 SV=3	ISY1_HUMAN	ISY1	33 kDa	TRUE	unknown	25	13
598	TRUE	Empty	Transcription elongation regulator 1 OS=Homo sapiens GN=TCERG1 PE=1 SV=2	TCRG1_HUMAN	TCERG1	124 kDa		unknown	26	1
341	TRUE	Empty	Major vault protein OS=Homo sapiens GN=MVP PE=1 SV=4	MVP_HUMAN	MVP	99 kDa		unknown	23	22
15	TRUE	Empty	40S ribosomal protein S9 OS=Homo sapiens GN=RPS9 PE=1 SV=3	RS9_HUMAN (+1)	RPS9	23 kDa		unknown	8	12
654	TRUE	Empty	WW domain-binding protein 11 OS=Homo sapiens GN=WBP11 PE=1 SV=1	WBP11_HUMAN	WBP11	70 kDa		unknown	34	4
459	TRUE	Empty	Protein S100-A8 OS=Homo sapiens GN=S100A8 PE=1 SV=1	S10A8_HUMAN	S100A8	11 kDa	TRUE	unknown	13	15
37	TRUE	Empty	60S acidic ribosomal protein P0 OS=Homo sapiens GN=RPLP0 PE=1 SV=1	RLA0_HUMAN	RPLP0	34 kDa		unknown	13	12
254	TRUE	Empty	Heterogeneous nuclear ribonucleoprotein A3 OS=Homo sapiens GN=HNRNPA3 PE=1 SV=2	ROA3_HUMAN	HNRNPA3	40 kDa		unknown	15	20
216	TRUE	Empty	Exosome component 10 OS=Homo sapiens GN=EXOSC10 PE=1 SV=2	EXOSX_HUMAN	EXOSC10	101 kDa	TRUE	unknown	26	13
274	TRUE	Empty	Histone H2B type 1-C/E/F/G/I OS=Homo sapiens GN=HIST1H2BC PE=1 SV=4	H2B1C_HUMAN (+25)	HIST1H2BC	14 kDa		unknown	21	21
93	TRUE	Empty	Alpha-S1-casein OS=Bos taurus GN=CSN1S1 PE=1 SV=2	sp|P02662|CASA1_BOVIN		?		unknown	24	28
316	TRUE	Empty	Keratin, type II cytoskeletal 6B OS=Homo sapiens GN=KRT6B PE=1 SV=5	K2C6B_HUMAN	KRT6B	60 kDa	TRUE	unknown	210	210
567	TRUE	Empty	Splicing factor 45 OS=Homo sapiens GN=RBM17 PE=1 SV=1	SPF45_HUMAN	RBM17	45 kDa		unknown	13	16
203	TRUE	Empty	Eukaryotic translation initiation factor 3 subunit M OS=Homo sapiens GN=EIF3M PE=1 SV=1	EIF3M_HUMAN	EIF3M	43 kDa	TRUE	unknown	21	19
162	TRUE	Empty	Desmocollin-1 OS=Homo sapiens GN=DSC1 PE=1 SV=2	DSC1_HUMAN	DSC1	100 kDa		unknown	19	13
409	TRUE	Empty	Pre-mRNA-processing factor 40 homolog A OS=Homo sapiens GN=PRPF40A PE=1 SV=2	PR40A_HUMAN	PRPF40A	109 kDa		unknown	11	9
402	TRUE	Empty	Polyadenylate-binding protein 4 OS=Homo sapiens GN=PABPC4 PE=1 SV=1	PABP4_HUMAN	PABPC4	71 kDa	TRUE	unknown	26	21
471	TRUE	Empty	Protein-glutamine gamma-glutamyltransferase K OS=Homo sapiens GN=TGM1 PE=1 SV=4	TGM1_HUMAN (+1)	TGM1	90 kDa		unknown	9	15
194	TRUE	Empty	Eukaryotic translation initiation factor 3 subunit D OS=Homo sapiens GN=EIF3D PE=1 SV=1	EIF3D_HUMAN (+1)	EIF3D	64 kDa		unknown	24	16
380	TRUE	Empty	Peptidyl-prolyl cis-trans isomerase E OS=Homo sapiens GN=PPIE PE=1 SV=1	PPIE_HUMAN	PPIE	33 kDa		unknown	25	7
399	TRUE	Empty	Poly(rC)-binding protein 1 OS=Homo sapiens GN=PCBP1 PE=1 SV=2	PCBP1_HUMAN	PCBP1	37 kDa		unknown	11	23
491	TRUE	Empty	RNA-binding protein 42 OS=Homo sapiens GN=RBM42 PE=1 SV=1	RBM42_HUMAN	RBM42	50 kDa	TRUE	unknown	8	13
118	TRUE	Empty	Calcium homeostasis endoplasmic reticulum protein OS=Homo sapiens GN=CHERP PE=1 SV=3	CHERP_HUMAN	CHERP	104 kDa		unknown	11	16
7	TRUE	Empty	40S ribosomal protein S2 OS=Homo sapiens GN=RPS2 PE=1 SV=2	RS2_HUMAN (+1)	RPS2	31 kDa		unknown	7	16
488	TRUE	Empty	RNA-binding protein 25 OS=Homo sapiens GN=RBM25 PE=1 SV=3	RBM25_HUMAN	RBM25	100 kDa		unknown	15	19
252	TRUE	Empty	Heterogeneous nuclear ribonucleoprotein A0 OS=Homo sapiens GN=HNRNPA0 PE=1 SV=1	ROA0_HUMAN	HNRNPA0	31 kDa		unknown	14	25
549	TRUE	Empty	Small nuclear ribonucleoprotein Sm D1 OS=Homo sapiens GN=SNRPD1 PE=1 SV=1	SMD1_HUMAN	SNRPD1	13 kDa		unknown	18	15
439	TRUE	Empty	Prolactin-inducible protein OS=Homo sapiens GN=PIP PE=1 SV=1	PIP_HUMAN (+1)	PIP	17 kDa		unknown	14	17
97	TRUE	Empty	Alpha-enolase OS=Homo sapiens GN=ENO1 PE=1 SV=2	ENOA_HUMAN (+1)	ENO1	47 kDa	TRUE	unknown	9	26
588	TRUE	Empty	THO complex subunit 5 homolog OS=Homo sapiens GN=THOC5 PE=1 SV=2	THOC5_HUMAN	THOC5	79 kDa		unknown	17	10
319	TRUE	Empty	Keratin, type II cytoskeletal 8 OS=Homo sapiens GN=KRT8 PE=1 SV=7	K2C8_HUMAN	KRT8	54 kDa	TRUE	unknown	64	101
359	TRUE	Empty	Nuclear cap-binding protein subunit 2 OS=Homo sapiens GN=NCBP2 PE=1 SV=1	NCBP2_HUMAN	NCBP2	18 kDa		unknown	12	17
178	TRUE	Empty	ELAV-like protein 1 OS=Homo sapiens GN=ELAVL1 PE=1 SV=2	ELAV1_HUMAN	ELAVL1	36 kDa		unknown	14	16
673	TRUE	Empty	Zinc-alpha-2-glycoprotein OS=Homo sapiens GN=AZGP1 PE=1 SV=2	ZA2G_HUMAN	AZGP1	34 kDa		unknown	20	22
352	TRUE	Empty	NHP2-like protein 1 OS=Homo sapiens GN=SNU13 PE=1 SV=3	NH2L1_HUMAN	SNU13	14 kDa		unknown	13	19
614	TRUE	Empty	Tubulin beta-4B chain OS=Homo sapiens GN=TUBB4B PE=1 SV=1	TBB4B_HUMAN (+7)	TUBB4B	50 kDa	TRUE	unknown	34	41
565	TRUE	Empty	Splicing factor 3B subunit 5 OS=Homo sapiens GN=SF3B5 PE=1 SV=1	SF3B5_HUMAN (+1)	SF3B5	10 kDa		unknown	14	12
390	TRUE	Empty	Peroxiredoxin-1 OS=Homo sapiens GN=PRDX1 PE=1 SV=1	PRDX1_HUMAN (+1)	PRDX1	22 kDa		unknown	11	14
547	TRUE	Empty	Small nuclear ribonucleoprotein F OS=Homo sapiens GN=SNRPF PE=1 SV=1	RUXF_HUMAN	SNRPF	10 kDa		unknown	15	15
76	TRUE	Empty	ATP-dependent RNA helicase DDX3X OS=Homo sapiens GN=DDX3X PE=1 SV=3	DDX3X_HUMAN (+3)	DDX3X	73 kDa		unknown	9	13
112	TRUE	Empty	Bifunctional glutamate/proline--tRNA ligase OS=Homo sapiens GN=EPRS PE=1 SV=5	SYEP_HUMAN	EPRS	171 kDa		unknown	13	10
72	TRUE	Empty	ATP synthase subunit beta OS=Escherichia coli O1:K1 / APEC GN=atpD PE=3 SV=1	sp|A1AHR4|ATPB_ECOK1 (+20)		?	TRUE	unknown	16	19
353	TRUE	Empty	NK-tumor recognition protein OS=Homo sapiens GN=NKTR PE=1 SV=2	NKTR_HUMAN	NKTR	166 kDa	TRUE	unknown	12	6
638	TRUE	Empty	U6 snRNA-associated Sm-like protein LSm8 OS=Homo sapiens GN=LSM8 PE=1 SV=3	LSM8_HUMAN	LSM8	10 kDa	TRUE	unknown	19	16
379	TRUE	Empty	Peptidyl-prolyl cis-trans isomerase CWC27 homolog OS=Homo sapiens GN=CWC27 PE=1 SV=1	CWC27_HUMAN	CWC27	54 kDa		unknown	24	5
139	TRUE	Empty	Coiled-coil domain-containing protein 12 OS=Homo sapiens GN=CCDC12 PE=1 SV=1	CCD12_HUMAN	CCDC12	19 kDa	TRUE	unknown	16	8
538	TRUE	Empty	Serpin B12 OS=Homo sapiens GN=SERPINB12 PE=1 SV=1	SPB12_HUMAN	SERPINB12	46 kDa		unknown	9	6
249	TRUE	Empty	Heat shock protein HSP 90-beta OS=Homo sapiens GN=HSP90AB1 PE=1 SV=4	HS90B_HUMAN (+12)	HSP90AB1	83 kDa		unknown	14	20
431	TRUE	Empty	Probable ATP-dependent RNA helicase DDX46 OS=Homo sapiens GN=DDX46 PE=1 SV=2	DDX46_HUMAN	DDX46	117 kDa		unknown	11	11
233	TRUE	Empty	G patch domain-containing protein 8 OS=Homo sapiens GN=GPATCH8 PE=1 SV=2	GPTC8_HUMAN	GPATCH8	164 kDa		unknown	5	8
525	TRUE	Empty	Serine/arginine-rich splicing factor 3 OS=Homo sapiens GN=SRSF3 PE=1 SV=1	SRSF3_HUMAN (+1)	SRSF3	19 kDa		unknown	13	13
261	TRUE	Empty	Heterogeneous nuclear ribonucleoprotein K OS=Homo sapiens GN=HNRNPK PE=1 SV=1	HNRPK_HUMAN (+1)	HNRNPK	51 kDa	TRUE	unknown	14	12
666	TRUE	Empty	Zinc finger CCHC domain-containing protein 8 OS=Homo sapiens GN=ZCCHC8 PE=1 SV=2	ZCHC8_HUMAN	ZCCHC8	79 kDa		unknown	14	13
330	TRUE	Empty	Lactotransferrin OS=Homo sapiens GN=LTF PE=1 SV=6	TRFL_HUMAN (+1)	LTF	78 kDa	TRUE	unknown	19	5
451	TRUE	Empty	Protein BUD31 homolog OS=Homo sapiens GN=BUD31 PE=1 SV=2	BUD31_HUMAN	BUD31	17 kDa	TRUE	unknown	24	9
520	TRUE	Empty	Serine/Arginine-related protein 53 OS=Homo sapiens GN=RSRC1 PE=1 SV=1	RSRC1_HUMAN	RSRC1	39 kDa		unknown	16	4
323	TRUE	Empty	Keratin, type II cytoskeletal 80 OS=Homo sapiens GN=KRT80 PE=1 SV=2	K2C80_HUMAN	KRT80	51 kDa	TRUE	unknown	19	25
22	TRUE	Empty	40S ribosomal protein S15a OS=Homo sapiens GN=RPS15A PE=1 SV=2	RS15A_HUMAN (+1)	RPS15A	15 kDa		unknown	14	14
412	TRUE	Empty	Pre-mRNA-splicing factor 38B OS=Homo sapiens GN=PRPF38B PE=1 SV=1	PR38B_HUMAN	PRPF38B	64 kDa		unknown	3	13
555	TRUE	Empty	Spliceosome RNA helicase DDX39B OS=Homo sapiens GN=DDX39B PE=1 SV=1	DX39B_HUMAN (+2)	DDX39B	49 kDa		unknown	16	9
327	TRUE	Empty	La-related protein 1 OS=Homo sapiens GN=LARP1 PE=1 SV=2	LARP1_HUMAN	LARP1	124 kDa		unknown	14	11
470	TRUE	Empty	Protein-glutamine gamma-glutamyltransferase E OS=Homo sapiens GN=TGM3 PE=1 SV=4	TGM3_HUMAN	TGM3	77 kDa	TRUE	unknown	9	9
664	TRUE	Empty	Zinc finger CCCH-type antiviral protein 1 OS=Homo sapiens GN=ZC3HAV1 PE=1 SV=3	ZCCHV_HUMAN	ZC3HAV1	101 kDa		unknown	14	6
618	TRUE	Empty	U1 small nuclear ribonucleoprotein A OS=Homo sapiens GN=SNRPA PE=1 SV=3	SNRPA_HUMAN	SNRPA	31 kDa	TRUE	unknown	15	11
200	TRUE	Empty	Eukaryotic translation initiation factor 3 subunit J OS=Homo sapiens GN=EIF3J PE=1 SV=2	EIF3J_HUMAN	EIF3J	29 kDa		unknown	9	14
481	TRUE	Empty	RNA-binding protein 4 OS=Homo sapiens GN=RBM4 PE=1 SV=1	RBM4_HUMAN	RBM4	40 kDa		unknown	12	13
268	TRUE	Empty	Heterogeneous nuclear ribonucleoprotein U-like protein 2 OS=Homo sapiens GN=HNRNPUL2 PE=1 SV=1	HNRL2_HUMAN	HNRNPUL2	85 kDa	TRUE	unknown	12	7
154	TRUE	Empty	DNA topoisomerase 1 OS=Homo sapiens GN=TOP1 PE=1 SV=2	TOP1_HUMAN (+1)	TOP1	91 kDa	TRUE	unknown	13	6
427	TRUE	Empty	Probable ATP-dependent RNA helicase DDX17 OS=Homo sapiens GN=DDX17 PE=1 SV=2	DDX17_HUMAN (+2)	DDX17	80 kDa		unknown	15	11
14	TRUE	Empty	40S ribosomal protein S8 OS=Homo sapiens GN=RPS8 PE=1 SV=2	RS8_HUMAN	RPS8	24 kDa	TRUE	unknown	11	14
196	TRUE	Empty	Eukaryotic translation initiation factor 3 subunit F OS=Homo sapiens GN=EIF3F PE=1 SV=1	EIF3F_HUMAN (+1)	EIF3F	38 kDa	TRUE	unknown	8	16
662	TRUE	Empty	Zinc finger CCCH domain-containing protein 14 OS=Homo sapiens GN=ZC3H14 PE=1 SV=1	ZC3HE_HUMAN (+2)	ZC3H14	83 kDa		unknown	20	4
132	TRUE	Empty	Cleavage and polyadenylation specificity factor subunit 1 OS=Homo sapiens GN=CPSF1 PE=1 SV=2	CPSF1_HUMAN	CPSF1	161 kDa		unknown	12	8
44	TRUE	Empty	60S ribosomal protein L7 OS=Homo sapiens GN=RPL7 PE=1 SV=1	RL7_HUMAN	RPL7	29 kDa	TRUE	unknown	7	5
480	TRUE	Empty	RNA-binding motif protein, X-linked 2 OS=Homo sapiens GN=RBMX2 PE=1 SV=2	RBMX2_HUMAN	RBMX2	37 kDa	TRUE	unknown	18	4
231	TRUE	Empty	G patch domain and ankyrin repeat-containing protein 1 OS=Homo sapiens GN=GPANK1 PE=1 SV=1	GPAN1_HUMAN	GPANK1	39 kDa	TRUE	unknown	15	11
23	TRUE	Empty	40S ribosomal protein S16 OS=Homo sapiens GN=RPS16 PE=1 SV=2	RS16_HUMAN	RPS16	16 kDa		unknown	7	17
286	TRUE	Empty	Insulin-like growth factor 2 mRNA-binding protein 3 OS=Homo sapiens GN=IGF2BP3 PE=1 SV=2	IF2B3_HUMAN	IGF2BP3	64 kDa		unknown	8	7
263	TRUE	Empty	Heterogeneous nuclear ribonucleoprotein M OS=Homo sapiens GN=HNRNPM PE=1 SV=3	HNRPM_HUMAN	HNRNPM	78 kDa	TRUE	unknown	13	5
26	TRUE	Empty	40S ribosomal protein S19 OS=Homo sapiens GN=RPS19 PE=1 SV=2	RS19_HUMAN (+3)	RPS19	16 kDa	TRUE	unknown	8	14
531	TRUE	Empty	Serine/arginine-rich splicing factor 10 OS=Homo sapiens GN=SRSF10 PE=1 SV=1	SRS10_HUMAN (+1)	SRSF10	31 kDa		unknown	14	15
20	TRUE	Empty	40S ribosomal protein S14 OS=Homo sapiens GN=RPS14 PE=1 SV=3	RS14_HUMAN (+1)	RPS14	16 kDa		unknown	15	11
637	TRUE	Empty	U6 snRNA-associated Sm-like protein LSm7 OS=Homo sapiens GN=LSM7 PE=1 SV=1	LSM7_HUMAN	LSM7	12 kDa		unknown	10	9
11	TRUE	Empty	40S ribosomal protein S5 OS=Homo sapiens GN=RPS5 PE=1 SV=4	RS5_HUMAN (+1)	RPS5	23 kDa		unknown	10	10
661	TRUE	Empty	Zinc finger CCCH domain-containing protein 13 OS=Homo sapiens GN=ZC3H13 PE=1 SV=1	ZC3HD_HUMAN	ZC3H13	197 kDa		unknown	10	4
186	TRUE	Empty	Eukaryotic initiation factor 4A-III OS=Homo sapiens GN=EIF4A3 PE=1 SV=4	IF4A3_HUMAN	EIF4A3	47 kDa		unknown	11	8
185	TRUE	Empty	Eukaryotic initiation factor 4A-I OS=Homo sapiens GN=EIF4A1 PE=1 SV=1	IF4A1_HUMAN (+2)	EIF4A1	46 kDa	TRUE	unknown	11	13
81	TRUE	Empty	ATP-dependent RNA helicase DHX8 OS=Homo sapiens GN=DHX8 PE=1 SV=1	DHX8_HUMAN	DHX8	139 kDa	TRUE	unknown	17	6
197	TRUE	Empty	Eukaryotic translation initiation factor 3 subunit G OS=Homo sapiens GN=EIF3G PE=1 SV=2	EIF3G_HUMAN	EIF3G	36 kDa		unknown	10	10
262	TRUE	Empty	Heterogeneous nuclear ribonucleoprotein L OS=Homo sapiens GN=HNRNPL PE=1 SV=2	HNRPL_HUMAN	HNRNPL	64 kDa	TRUE	unknown	8	8
16	TRUE	Empty	40S ribosomal protein S10 OS=Homo sapiens GN=RPS10 PE=1 SV=1	RS10_HUMAN	RPS10	19 kDa	TRUE	unknown	7	7
306	TRUE	Empty	Keratin, type II cuticular Hb6 OS=Homo sapiens GN=KRT86 PE=1 SV=1	KRT86_HUMAN (+3)	KRT86	53 kDa	TRUE	unknown	8	7
278	TRUE	Empty	Histone-binding protein RBBP4 OS=Homo sapiens GN=RBBP4 PE=1 SV=3	RBBP4_HUMAN	RBBP4	48 kDa		unknown	8	6
3	TRUE	Empty	7SK snRNA methylphosphate capping enzyme OS=Homo sapiens GN=MEPCE PE=1 SV=1	MEPCE_HUMAN	MEPCE	74 kDa		unknown	7	5
575	TRUE	Empty	Symplekin OS=Homo sapiens GN=SYMPK PE=1 SV=2	SYMPK_HUMAN	SYMPK	141 kDa		unknown	10	9
320	TRUE	Empty	Keratin, type II cytoskeletal 71 OS=Homo sapiens GN=KRT71 PE=1 SV=3	K2C71_HUMAN	KRT71	57 kDa		unknown	14	20
383	TRUE	Empty	Peptidyl-prolyl cis-trans isomerase-like 1 OS=Homo sapiens GN=PPIL1 PE=1 SV=1	PPIL1_HUMAN (+3)	PPIL1	18 kDa		unknown	10	3
633	TRUE	Empty	U6 snRNA-associated Sm-like protein LSm3 OS=Homo sapiens GN=LSM3 PE=1 SV=2	LSM3_HUMAN	LSM3	12 kDa	TRUE	unknown	6	8
155	TRUE	Empty	DNA topoisomerase 2-alpha OS=Homo sapiens GN=TOP2A PE=1 SV=3	TOP2A_HUMAN	TOP2A	174 kDa	TRUE	unknown	9	6
541	TRUE	Empty	Serum albumin OS=Bos taurus GN=ALB PE=1 SV=4	sp|P02769|ALBU_BOVIN (+1)		?	TRUE	unknown	19	3
51	TRUE	Empty	60S ribosomal protein L12 OS=Homo sapiens GN=RPL12 PE=1 SV=1	RL12_HUMAN	RPL12	18 kDa		unknown	10	6
230	TRUE	Empty	G patch domain and KOW motifs-containing protein OS=Homo sapiens GN=GPKOW PE=1 SV=2	GPKOW_HUMAN	GPKOW	52 kDa	TRUE	unknown	15	3
636	TRUE	Empty	U6 snRNA-associated Sm-like protein LSm6 OS=Homo sapiens GN=LSM6 PE=1 SV=1	LSM6_HUMAN	LSM6	9 kDa		unknown	5	8
369	TRUE	Empty	Nucleolar RNA helicase 2 OS=Homo sapiens GN=DDX21 PE=1 SV=5	DDX21_HUMAN	DDX21	87 kDa		unknown	17	2
587	TRUE	Empty	THO complex subunit 4 OS=Homo sapiens GN=ALYREF PE=1 SV=3	THOC4_HUMAN	ALYREF	27 kDa		unknown	11	9
590	TRUE	Empty	THO complex subunit 7 homolog OS=Homo sapiens GN=THOC7 PE=1 SV=3	THOC7_HUMAN	THOC7	24 kDa	TRUE	unknown	10	6
476	TRUE	Empty	Pyruvate kinase PKM OS=Homo sapiens GN=PKM PE=1 SV=4	KPYM_HUMAN (+1)	PKM	58 kDa		unknown	4	15
24	TRUE	Empty	40S ribosomal protein S17 OS=Homo sapiens GN=RPS17 PE=1 SV=2	RS17_HUMAN	RPS17	16 kDa		unknown	13	11
251	TRUE	Empty	Helicase with zinc finger domain 2 OS=Homo sapiens GN=HELZ2 PE=1 SV=6	HELZ2_HUMAN	HELZ2	295 kDa		unknown	8	3
283	TRUE	Empty	Ig gamma-1 chain C region OS=Homo sapiens GN=IGHG1 PE=1 SV=1	IGHG1_HUMAN (+4)	IGHG1	36 kDa	TRUE	unknown	5	5
103	TRUE	Empty	Arginase-1 OS=Homo sapiens GN=ARG1 PE=1 SV=2	ARGI1_HUMAN	ARG1	35 kDa		unknown	12	6
605	TRUE	Empty	Transitional endoplasmic reticulum ATPase OS=Homo sapiens GN=VCP PE=1 SV=4	TERA_HUMAN (+1)	VCP	89 kDa		unknown	8	11
248	TRUE	Empty	Heat shock protein HSP 90-alpha OS=Homo sapiens GN=HSP90AA1 PE=1 SV=5	HS90A_HUMAN (+7)	HSP90AA1	85 kDa		unknown	8	14
469	TRUE	Empty	Protein virilizer homolog OS=Homo sapiens GN=KIAA1429 PE=1 SV=2	VIR_HUMAN	KIAA1429	202 kDa		unknown	10	5
589	TRUE	Empty	THO complex subunit 6 homolog OS=Homo sapiens GN=THOC6 PE=1 SV=1	THOC6_HUMAN	THOC6	38 kDa		unknown	11	8
659	TRUE	Empty	Zinc finger C3H1 domain-containing protein OS=Homo sapiens GN=ZFC3H1 PE=1 SV=3	ZC3H1_HUMAN	ZFC3H1	226 kDa	TRUE	unknown	10	9
25	TRUE	Empty	40S ribosomal protein S18 OS=Homo sapiens GN=RPS18 PE=1 SV=3	RS18_HUMAN	RPS18	18 kDa	TRUE	unknown	4	8
603	TRUE	Empty	Transformer-2 protein homolog alpha OS=Homo sapiens GN=TRA2A PE=1 SV=1	TRA2A_HUMAN	TRA2A	33 kDa		unknown	6	7
74	TRUE	Empty	ATP-dependent RNA helicase A OS=Homo sapiens GN=DHX9 PE=1 SV=4	DHX9_HUMAN (+2)	DHX9	141 kDa	TRUE	unknown	1	13
12	TRUE	Empty	40S ribosomal protein S6 OS=Homo sapiens GN=RPS6 PE=1 SV=1	RS6_HUMAN	RPS6	29 kDa		unknown	10	9
212	TRUE	Empty	Exosome complex component RRP42 OS=Homo sapiens GN=EXOSC7 PE=1 SV=3	EXOS7_HUMAN	EXOSC7	32 kDa	TRUE	unknown	8	8
342	TRUE	Empty	Matrin-3 OS=Homo sapiens GN=MATR3 PE=1 SV=2	MATR3_HUMAN	MATR3	95 kDa		unknown	8	8
13	TRUE	Empty	40S ribosomal protein S7 OS=Homo sapiens GN=RPS7 PE=1 SV=1	RS7_HUMAN (+1)	RPS7	22 kDa		unknown	8	7
290	TRUE	Empty	Isoleucine--tRNA ligase, cytoplasmic OS=Homo sapiens GN=IARS PE=1 SV=2	SYIC_HUMAN (+2)	IARS	145 kDa		unknown	9	12
537	TRUE	Empty	Serpin B3 OS=Homo sapiens GN=SERPINB3 PE=1 SV=2	SPB3_HUMAN (+1)	SERPINB3	45 kDa		unknown	2	6
213	TRUE	Empty	Exosome complex component RRP43 OS=Homo sapiens GN=EXOSC8 PE=1 SV=1	EXOS8_HUMAN	EXOSC8	30 kDa		unknown	7	8
59	TRUE	Empty	60S ribosomal protein L26 OS=Homo sapiens GN=RPL26 PE=1 SV=1	RL26_HUMAN (+3)	RPL26	17 kDa		unknown	6	8
277	TRUE	Empty	Histone deacetylase complex subunit SAP18 OS=Homo sapiens GN=SAP18 PE=1 SV=1	SAP18_HUMAN	SAP18	18 kDa		unknown	7	3
516	TRUE	Empty	Scaffold attachment factor B1 OS=Homo sapiens GN=SAFB PE=1 SV=4	SAFB1_HUMAN (+1)	SAFB	103 kDa		unknown	10	12
190	TRUE	Empty	Eukaryotic translation initiation factor 2 subunit 3 OS=Homo sapiens GN=EIF2S3 PE=1 SV=3	IF2G_HUMAN (+6)	EIF2S3	51 kDa	TRUE	unknown	5	8
149	TRUE	Empty	Cytoplasmic dynein 1 heavy chain 1 OS=Homo sapiens GN=DYNC1H1 PE=1 SV=5	DYHC1_HUMAN	DYNC1H1	532 kDa		unknown	4	4
302	TRUE	Empty	Keratin, type I cytoskeletal 18 OS=Homo sapiens GN=KRT18 PE=1 SV=2	K1C18_HUMAN	KRT18	48 kDa		unknown	10	5
105	TRUE	Empty	Arginine--tRNA ligase, cytoplasmic OS=Homo sapiens GN=RARS PE=1 SV=2	SYRC_HUMAN	RARS	75 kDa	TRUE	unknown	7	10
586	TRUE	Empty	THO complex subunit 3 OS=Homo sapiens GN=THOC3 PE=1 SV=1	THOC3_HUMAN	THOC3	39 kDa	TRUE	unknown	14	6
423	TRUE	Empty	Pre-rRNA-processing protein TSR1 homolog OS=Homo sapiens GN=TSR1 PE=1 SV=1	TSR1_HUMAN	TSR1	92 kDa		unknown	10	5
655	TRUE	Empty	X-ray repair cross-complementing protein 5 OS=Homo sapiens GN=XRCC5 PE=1 SV=3	XRCC5_HUMAN	XRCC5	83 kDa		unknown	5	6
360	TRUE	Empty	Nuclear cap-binding protein subunit 3 OS=Homo sapiens GN=NCBP3 PE=1 SV=2	NCBP3_HUMAN (+1)	NCBP3	71 kDa		unknown	10	6
125	TRUE	Empty	Cell cycle and apoptosis regulator protein 2 OS=Homo sapiens GN=CCAR2 PE=1 SV=2	CCAR2_HUMAN (+1)	CCAR2	103 kDa	TRUE	unknown	7	6
255	TRUE	Empty	Heterogeneous nuclear ribonucleoprotein A/B OS=Homo sapiens GN=HNRNPAB PE=1 SV=2	ROAA_HUMAN	HNRNPAB	36 kDa		unknown	12	8
18	TRUE	Empty	40S ribosomal protein S12 OS=Homo sapiens GN=RPS12 PE=1 SV=3	RS12_HUMAN	RPS12	15 kDa		unknown	5	12
98	TRUE	Empty	Alpha-lactalbumin OS=Bos taurus GN=LALBA PE=1 SV=2	sp|P00711|LALBA_BOVIN		?		unknown	16	2
304	TRUE	Empty	Keratin, type I cytoskeletal 27 OS=Homo sapiens GN=KRT27 PE=1 SV=2	K1C27_HUMAN (+1)	KRT27	50 kDa	TRUE	unknown	9	22
494	TRUE	Empty	RNA-binding protein with serine-rich domain 1 OS=Homo sapiens GN=RNPS1 PE=1 SV=1	RNPS1_HUMAN	RNPS1	34 kDa		unknown	10	7
188	TRUE	Empty	Eukaryotic translation initiation factor 2 subunit 1 OS=Homo sapiens GN=EIF2S1 PE=1 SV=3	IF2A_HUMAN	EIF2S1	36 kDa		unknown	4	8
642	TRUE	Empty	Ubiquitin-like protein 5 OS=Homo sapiens GN=UBL5 PE=1 SV=1	UBL5_HUMAN	UBL5	9 kDa		unknown	7	7
337	TRUE	Empty	Lysine--tRNA ligase OS=Homo sapiens GN=KARS PE=1 SV=3	SYK_HUMAN	KARS	68 kDa		unknown	4	6
43	TRUE	Empty	60S ribosomal protein L6 OS=Homo sapiens GN=RPL6 PE=1 SV=3	RL6_HUMAN	RPL6	33 kDa		unknown	9	7
66	TRUE	Empty	78 kDa glucose-regulated protein OS=Homo sapiens GN=HSPA5 PE=1 SV=2	GRP78_HUMAN (+14)	HSPA5	72 kDa		unknown	9	9
487	TRUE	Empty	RNA-binding protein 14 OS=Homo sapiens GN=RBM14 PE=1 SV=2	RBM14_HUMAN	RBM14	69 kDa	TRUE	unknown	9	4
667	TRUE	Empty	Zinc finger RNA-binding protein OS=Homo sapiens GN=ZFR PE=1 SV=2	ZFR_HUMAN	ZFR	117 kDa		unknown	12	5
19	TRUE	Empty	40S ribosomal protein S13 OS=Homo sapiens GN=RPS13 PE=1 SV=2	RS13_HUMAN	RPS13	17 kDa	TRUE	unknown	7	3
237	TRUE	Empty	Gamma-glutamylcyclotransferase OS=Homo sapiens GN=GGCT PE=1 SV=1	GGCT_HUMAN	GGCT	21 kDa		unknown	10	9
214	TRUE	Empty	Exosome complex component RRP45 OS=Homo sapiens GN=EXOSC9 PE=1 SV=3	EXOS9_HUMAN	EXOSC9	49 kDa		unknown	8	7
246	TRUE	Empty	Heat shock 70 kDa protein 1A OS=Homo sapiens GN=HSPA1A PE=1 SV=1	HS71A_HUMAN (+8)	HSPA1A	70 kDa		unknown	5	12
482	TRUE	Empty	RNA-binding protein 5 OS=Homo sapiens GN=RBM5 PE=1 SV=2	RBM5_HUMAN	RBM5	92 kDa		unknown	6	5
140	TRUE	Empty	Coiled-coil domain-containing protein 84 OS=Homo sapiens GN=CCDC84 PE=1 SV=1	CCD84_HUMAN	CCDC84	38 kDa		unknown	5	6
228	TRUE	Empty	Formin-binding protein 4 OS=Homo sapiens GN=FNBP4 PE=1 SV=3	FNBP4_HUMAN	FNBP4	110 kDa	TRUE	unknown	13	1
594	TRUE	Empty	Thioredoxin OS=Homo sapiens GN=TXN PE=1 SV=3	THIO_HUMAN	TXN	12 kDa		unknown	7	10
225	TRUE	Empty	Fatty acid-binding protein, epidermal OS=Homo sapiens GN=FABP5 PE=1 SV=3	FABP5_HUMAN	FABP5	15 kDa	TRUE	unknown	4	6
50	TRUE	Empty	60S ribosomal protein L11 OS=Homo sapiens GN=RPL11 PE=1 SV=2	RL11_HUMAN	RPL11	20 kDa		unknown	10	4
41	TRUE	Empty	60S ribosomal protein L4 OS=Homo sapiens GN=RPL4 PE=1 SV=5	RL4_HUMAN	RPL4	48 kDa		unknown	9	3
386	TRUE	Empty	Peptidyl-prolyl cis-trans isomerase-like 4 OS=Homo sapiens GN=PPIL4 PE=1 SV=1	PPIL4_HUMAN	PPIL4	57 kDa	TRUE	unknown	11	2
422	TRUE	Empty	Pre-mRNA-splicing regulator WTAP OS=Homo sapiens GN=WTAP PE=1 SV=2	FL2D_HUMAN (+1)	WTAP	44 kDa		unknown	9	2
556	TRUE	Empty	Spliceosome-associated protein CWC15 homolog OS=Homo sapiens GN=CWC15 PE=1 SV=2	CWC15_HUMAN (+1)	CWC15	27 kDa	TRUE	unknown	12	1
29	TRUE	Empty	40S ribosomal protein S23 OS=Homo sapiens GN=RPS23 PE=1 SV=3	RS23_HUMAN (+1)	RPS23	16 kDa		unknown	3	2
442	TRUE	Empty	Proline-rich protein PRCC OS=Homo sapiens GN=PRCC PE=1 SV=1	PRCC_HUMAN	PRCC	52 kDa		unknown	13	6
660	TRUE	Empty	Zinc finger CCCH domain-containing protein 11A OS=Homo sapiens GN=ZC3H11A PE=1 SV=3	ZC11A_HUMAN	ZC3H11A	89 kDa	TRUE	unknown	11	6
572	TRUE	Empty	Squamous cell carcinoma antigen recognized by T-cells 3 OS=Homo sapiens GN=SART3 PE=1 SV=1	SART3_HUMAN	SART3	110 kDa		unknown	4	6
183	TRUE	Empty	Endoplasmin OS=Homo sapiens GN=HSP90B1 PE=1 SV=1	ENPL_HUMAN	HSP90B1	92 kDa	TRUE	unknown	7	7
329	TRUE	Empty	La-related protein 7 OS=Homo sapiens GN=LARP7 PE=1 SV=1	LARP7_HUMAN	LARP7	67 kDa		unknown	4	5
656	TRUE	Empty	X-ray repair cross-complementing protein 6 OS=Homo sapiens GN=XRCC6 PE=1 SV=2	XRCC6_HUMAN	XRCC6	70 kDa	TRUE	unknown	4	6
280	TRUE	Empty	Histone-lysine N-methyltransferase SETD2 OS=Homo sapiens GN=SETD2 PE=1 SV=3	SETD2_HUMAN	SETD2	288 kDa	TRUE	unknown	5	0
27	TRUE	Empty	40S ribosomal protein S20 OS=Homo sapiens GN=RPS20 PE=1 SV=1	RS20_HUMAN	RPS20	13 kDa		unknown	5	7
256	TRUE	Empty	Heterogeneous nuclear ribonucleoprotein D0 OS=Homo sapiens GN=HNRNPD PE=1 SV=1	HNRPD_HUMAN (+2)	HNRNPD	38 kDa		unknown	6	5
45	TRUE	Empty	60S ribosomal protein L7a OS=Homo sapiens GN=RPL7A PE=1 SV=2	RL7A_HUMAN	RPL7A	30 kDa		unknown	10	4
403	TRUE	Empty	Polyglutamine-binding protein 1 OS=Homo sapiens GN=PQBP1 PE=1 SV=1	PQBP1_HUMAN (+2)	PQBP1	30 kDa		unknown	8	3
106	TRUE	Empty	Aspartate--tRNA ligase, cytoplasmic OS=Homo sapiens GN=DARS PE=1 SV=2	SYDC_HUMAN	DARS	57 kDa		unknown	7	8
209	TRUE	Empty	Exosome complex component RRP4 OS=Homo sapiens GN=EXOSC2 PE=1 SV=2	EXOS2_HUMAN	EXOSC2	33 kDa	TRUE	unknown	10	8
96	TRUE	Empty	Alpha-amylase 1 OS=Homo sapiens GN=AMY1A PE=1 SV=2	AMY1_HUMAN (+2)	AMY1A	58 kDa		unknown	14
477	TRUE	Empty	RING finger protein 113A OS=Homo sapiens GN=RNF113A PE=1 SV=1	R113A_HUMAN	RNF113A	39 kDa		unknown	7	0
260	TRUE	Empty	Heterogeneous nuclear ribonucleoprotein H OS=Homo sapiens GN=HNRNPH1 PE=1 SV=4	HNRH1_HUMAN (+2)	HNRNPH1	49 kDa		unknown	5	9
430	TRUE	Empty	Probable ATP-dependent RNA helicase DDX41 OS=Homo sapiens GN=DDX41 PE=1 SV=2	DDX41_HUMAN	DDX41	70 kDa	TRUE	unknown	5	4
208	TRUE	Empty	Exosome complex component MTR3 OS=Homo sapiens GN=EXOSC6 PE=1 SV=1	EXOS6_HUMAN	EXOSC6	28 kDa	TRUE	unknown	8	8
395	TRUE	Empty	Plakophilin-1 OS=Homo sapiens GN=PKP1 PE=1 SV=2	PKP1_HUMAN	PKP1	83 kDa		unknown	11	4
338	TRUE	Empty	Lysozyme C OS=Homo sapiens GN=LYZ PE=1 SV=1	LYSC_HUMAN	LYZ	17 kDa		unknown	7	4
455	TRUE	Empty	Protein PRRC2B OS=Homo sapiens GN=PRRC2B PE=1 SV=2	PRC2B_HUMAN	PRRC2B	243 kDa		unknown	7	4
166	TRUE	Empty	DnaJ homolog subfamily A member 1 OS=Homo sapiens GN=DNAJA1 PE=1 SV=2	DNJA1_HUMAN (+1)	DNAJA1	45 kDa		unknown	4	6
507	TRUE	Empty	SAFB-like transcription modulator OS=Homo sapiens GN=SLTM PE=1 SV=2	SLTM_HUMAN	SLTM	117 kDa	TRUE	unknown	8	3
244	TRUE	Empty	Guanine nucleotide-binding protein-like 3 OS=Homo sapiens GN=GNL3 PE=1 SV=2	GNL3_HUMAN	GNL3	62 kDa	TRUE	unknown	7	4
95	TRUE	Empty	Alpha-actinin-4 OS=Homo sapiens GN=ACTN4 PE=1 SV=2	ACTN4_HUMAN	ACTN4	105 kDa		unknown		17
124	TRUE	Empty	Catalase OS=Homo sapiens GN=CAT PE=1 SV=3	CATA_HUMAN (+1)	CAT	60 kDa	TRUE	unknown	12	4
424	TRUE	Empty	Prelamin-A/C OS=Homo sapiens GN=LMNA PE=1 SV=1	LMNA_HUMAN (+2)	LMNA	74 kDa	TRUE	unknown	5	5
40	TRUE	Empty	60S ribosomal protein L3 OS=Homo sapiens GN=RPL3 PE=1 SV=2	RL3_HUMAN	RPL3	46 kDa		unknown	6	0
312	TRUE	Empty	Keratin, type II cytoskeletal 3 OS=Homo sapiens GN=KRT3 PE=1 SV=3	K2C3_HUMAN	KRT3	64 kDa		unknown	38	60
184	TRUE	Empty	Enhancer of rudimentary homolog OS=Homo sapiens GN=ERH PE=1 SV=1	ERH_HUMAN (+1)	ERH	12 kDa		unknown	2	4
32	TRUE	Empty	40S ribosomal protein S27 OS=Homo sapiens GN=RPS27 PE=1 SV=3	RS27_HUMAN	RPS27	9 kDa	TRUE	unknown	3	8
602	TRUE	Empty	Transformation/transcription domain-associated protein OS=Homo sapiens GN=TRRAP PE=1 SV=3	TRRAP_HUMAN	TRRAP	438 kDa		unknown	6	2
285	TRUE	Empty	Insulin-like growth factor 2 mRNA-binding protein 1 OS=Homo sapiens GN=IGF2BP1 PE=1 SV=2	IF2B1_HUMAN	IGF2BP1	63 kDa		unknown	6	6
465	TRUE	Empty	Protein arginine N-methyltransferase 5 OS=Homo sapiens GN=PRMT5 PE=1 SV=4	ANM5_HUMAN (+1)	PRMT5	73 kDa		unknown	7	3
675	TRUE	Empty	rRNA 2'-O-methyltransferase fibrillarin OS=Homo sapiens GN=FBL PE=1 SV=2	FBRL_HUMAN	FBL	34 kDa		unknown	5	6
220	TRUE	Empty	FACT complex subunit SPT16 OS=Homo sapiens GN=SUPT16H PE=1 SV=1	SP16H_HUMAN	SUPT16H	120 kDa		unknown	6	6
282	TRUE	Empty	Ig alpha-1 chain C region OS=Homo sapiens GN=IGHA1 PE=1 SV=2	IGHA1_HUMAN (+2)	IGHA1	38 kDa		unknown	9	5
557	TRUE	Empty	Splicing factor 1 OS=Homo sapiens GN=SF1 PE=1 SV=4	SF01_HUMAN (+1)	SF1	68 kDa		unknown	4	9
211	TRUE	Empty	Exosome complex component RRP41 OS=Homo sapiens GN=EXOSC4 PE=1 SV=3	EXOS4_HUMAN	EXOSC4	26 kDa		unknown	7	8
438	TRUE	Empty	Programmed cell death protein 4 OS=Homo sapiens GN=PDCD4 PE=1 SV=2	PDCD4_HUMAN	PDCD4	52 kDa		unknown	3	6
131	TRUE	Empty	Clathrin heavy chain 1 OS=Homo sapiens GN=CLTC PE=1 SV=5	CLH1_HUMAN	CLTC	192 kDa	TRUE	unknown	9	3
570	TRUE	Empty	Splicing factor, suppressor of white-apricot homolog OS=Homo sapiens GN=SFSWAP PE=1 SV=3	SFSWA_HUMAN	SFSWAP	105 kDa	TRUE	unknown	5	6
468	TRUE	Empty	Protein polybromo-1 OS=Homo sapiens GN=PBRM1 PE=1 SV=1	PB1_HUMAN	PBRM1	193 kDa	TRUE	unknown	6	2
4	TRUE	Empty	14-3-3 protein epsilon OS=Homo sapiens GN=YWHAE PE=1 SV=1	1433E_HUMAN	YWHAE	29 kDa	TRUE	unknown	4	4
458	TRUE	Empty	Protein S100-A7 OS=Homo sapiens GN=S100A7 PE=1 SV=4	S10A7_HUMAN	S100A7	11 kDa		unknown	6	10
334	TRUE	Empty	Lipocalin-1 OS=Homo sapiens GN=LCN1 PE=1 SV=1	LCN1_HUMAN (+1)	LCN1	19 kDa		unknown	6	7
182	TRUE	Empty	Elongation factor 2 OS=Homo sapiens GN=EEF2 PE=1 SV=4	EF2_HUMAN (+1)	EEF2	95 kDa	TRUE	unknown	2	12
325	TRUE	Empty	L-lactate dehydrogenase A chain OS=Homo sapiens GN=LDHA PE=1 SV=2	LDHA_HUMAN (+1)	LDHA	37 kDa	TRUE	unknown	1	4
366	TRUE	Empty	Nuclear speckle splicing regulatory protein 1 OS=Homo sapiens GN=NSRP1 PE=1 SV=1	NSRP1_HUMAN	NSRP1	66 kDa		unknown	3	1
658	TRUE	Empty	YTH domain-containing protein 1 OS=Homo sapiens GN=YTHDC1 PE=1 SV=3	YTDC1_HUMAN	YTHDC1	85 kDa		unknown	3	3
357	TRUE	Empty	Neutrophil defensin 1 OS=Homo sapiens GN=DEFA1 PE=1 SV=1	DEF1_HUMAN (+1)	DEFA1	10 kDa		unknown	8	6
218	TRUE	Empty	F-box only protein 50 OS=Homo sapiens GN=NCCRP1 PE=1 SV=1	FBX50_HUMAN	NCCRP1	31 kDa		unknown	3	5
47	TRUE	Empty	60S ribosomal protein L9 OS=Homo sapiens GN=RPL9 PE=1 SV=1	RL9_HUMAN	RPL9	22 kDa		unknown	6	4
259	TRUE	Empty	Heterogeneous nuclear ribonucleoprotein H3 OS=Homo sapiens GN=HNRNPH3 PE=1 SV=2	HNRH3_HUMAN	HNRNPH3	37 kDa	TRUE	unknown	3	4
331	TRUE	Empty	Leucine--tRNA ligase, cytoplasmic OS=Homo sapiens GN=LARS PE=1 SV=2	SYLC_HUMAN	LARS	134 kDa	TRUE	unknown	6	4
462	TRUE	Empty	Protein SCAF11 OS=Homo sapiens GN=SCAF11 PE=1 SV=2	SCAFB_HUMAN	SCAF11	165 kDa		unknown	4	3
581	TRUE	Empty	T-complex protein 1 subunit theta OS=Homo sapiens GN=CCT8 PE=1 SV=4	TCPQ_HUMAN	CCT8	60 kDa	TRUE	unknown	4	3
49	TRUE	Empty	60S ribosomal protein L10a OS=Homo sapiens GN=RPL10A PE=1 SV=2	RL10A_HUMAN	RPL10A	25 kDa	TRUE	unknown	8	2
483	TRUE	Empty	RNA-binding protein 6 OS=Homo sapiens GN=RBM6 PE=1 SV=5	RBM6_HUMAN	RBM6	129 kDa	TRUE	unknown	7
113	TRUE	Empty	Bromodomain adjacent to zinc finger domain protein 1A OS=Homo sapiens GN=BAZ1A PE=1 SV=2	BAZ1A_HUMAN	BAZ1A	179 kDa		unknown	8	0
515	TRUE	Empty	SWI/SNF-related matrix-associated actin-dependent regulator of chromatin subfamily A member 5 OS=Homo sapiens GN=SMARCA5 PE=1 SV=1	SMCA5_HUMAN (+2)	SMARCA5	122 kDa	TRUE	unknown	9	0
626	TRUE	Empty	U4/U6.U5 small nuclear ribonucleoprotein 27 kDa protein OS=Homo sapiens GN=SNRNP27 PE=1 SV=1	SNR27_HUMAN	SNRNP27	19 kDa		unknown	7	5
391	TRUE	Empty	Peroxiredoxin-2 OS=Homo sapiens GN=PRDX2 PE=1 SV=5	PRDX2_HUMAN	PRDX2	22 kDa		unknown	3	5
238	TRUE	Empty	Gasdermin-A OS=Homo sapiens GN=GSDMA PE=1 SV=4	GSDMA_HUMAN (+1)	GSDMA	49 kDa		unknown	0	4
99	TRUE	Empty	Annexin A1 OS=Homo sapiens GN=ANXA1 PE=1 SV=2	ANXA1_HUMAN (+1)	ANXA1	39 kDa	TRUE	unknown	6	5
31	TRUE	Empty	40S ribosomal protein S25 OS=Homo sapiens GN=RPS25 PE=1 SV=1	RS25_HUMAN	RPS25	14 kDa	TRUE	unknown	4	8
601	TRUE	Empty	Transducin beta-like protein 3 OS=Homo sapiens GN=TBL3 PE=1 SV=2	TBL3_HUMAN	TBL3	89 kDa		unknown	5	4
532	TRUE	Empty	Serine/arginine-rich splicing factor 11 OS=Homo sapiens GN=SRSF11 PE=1 SV=1	SRS11_HUMAN	SRSF11	54 kDa	TRUE	unknown	5	7
133	TRUE	Empty	Cleavage and polyadenylation specificity factor subunit 2 OS=Homo sapiens GN=CPSF2 PE=1 SV=2	CPSF2_HUMAN	CPSF2	88 kDa		unknown	2	5
114	TRUE	Empty	Bystin OS=Homo sapiens GN=BYSL PE=1 SV=3	BYST_HUMAN	BYSL	50 kDa	TRUE	unknown	5	3
239	TRUE	Empty	Gem-associated protein 5 OS=Homo sapiens GN=GEMIN5 PE=1 SV=3	GEMI5_HUMAN	GEMIN5	169 kDa		unknown	5	2
493	TRUE	Empty	RNA-binding protein Raly OS=Homo sapiens GN=RALY PE=1 SV=1	RALY_HUMAN	RALY	32 kDa		unknown	4	3
544	TRUE	Empty	Signal recognition particle 14 kDa protein OS=Homo sapiens GN=SRP14 PE=1 SV=2	SRP14_HUMAN	SRP14	15 kDa		unknown	6	4
356	TRUE	Empty	Neutral alpha-glucosidase AB OS=Homo sapiens GN=GANAB PE=1 SV=3	GANAB_HUMAN	GANAB	107 kDa	TRUE	unknown	2	7
433	TRUE	Empty	Probable ATP-dependent RNA helicase DDX60-like OS=Homo sapiens GN=DDX60L PE=2 SV=2	DDX6L_HUMAN	DDX60L	198 kDa		unknown	7	2
524	TRUE	Empty	Serine/arginine-rich splicing factor 2 OS=Homo sapiens GN=SRSF2 PE=1 SV=4	SRSF2_HUMAN (+1)	SRSF2	25 kDa		unknown	4	5
245	TRUE	Empty	H/ACA ribonucleoprotein complex subunit 4 OS=Homo sapiens GN=DKC1 PE=1 SV=3	DKC1_HUMAN	DKC1	58 kDa		unknown	6	2
55	TRUE	Empty	60S ribosomal protein L17 OS=Homo sapiens GN=RPL17 PE=1 SV=3	RL17_HUMAN	RPL17	21 kDa		unknown	6	3
210	TRUE	Empty	Exosome complex component RRP40 OS=Homo sapiens GN=EXOSC3 PE=1 SV=3	EXOS3_HUMAN	EXOSC3	30 kDa		unknown	5	3
85	TRUE	Empty	Actin, alpha skeletal muscle OS=Homo sapiens GN=ACTA1 PE=1 SV=1	ACTS_HUMAN (+10)	ACTA1	42 kDa	TRUE	unknown	9	6
344	TRUE	Empty	Methylosome protein 50 OS=Homo sapiens GN=WDR77 PE=1 SV=1	MEP50_HUMAN	WDR77	37 kDa	TRUE	unknown	3	1
46	TRUE	Empty	60S ribosomal protein L8 OS=Homo sapiens GN=RPL8 PE=1 SV=2	RL8_HUMAN	RPL8	28 kDa		unknown	6	2
82	TRUE	Empty	ATP-dependent RNA helicase DHX29 OS=Homo sapiens GN=DHX29 PE=1 SV=2	DHX29_HUMAN	DHX29	155 kDa	TRUE	unknown	5	4
104	TRUE	Empty	Arginine and glutamate-rich protein 1 OS=Homo sapiens GN=ARGLU1 PE=1 SV=1	ARGL1_HUMAN	ARGLU1	33 kDa		unknown	5	3
519	TRUE	Empty	Serine-threonine kinase receptor-associated protein OS=Homo sapiens GN=STRAP PE=1 SV=1	STRAP_HUMAN	STRAP	38 kDa	TRUE	unknown	5	5
498	TRUE	Empty	Reticulon-4 OS=Homo sapiens GN=RTN4 PE=1 SV=2	RTN4_HUMAN	RTN4	130 kDa		unknown	3	5
205	TRUE	Empty	Eukaryotic translation initiation factor 4 gamma 2 OS=Homo sapiens GN=EIF4G2 PE=1 SV=1	IF4G2_HUMAN	EIF4G2	102 kDa		unknown	5	5
504	TRUE	Empty	RuvB-like 2 OS=Homo sapiens GN=RUVBL2 PE=1 SV=3	RUVB2_HUMAN (+1)	RUVBL2	51 kDa	TRUE	unknown	7	2
223	TRUE	Empty	Far upstream element-binding protein 3 OS=Homo sapiens GN=FUBP3 PE=1 SV=2	FUBP3_HUMAN	FUBP3	62 kDa	TRUE	unknown	4	6
28	TRUE	Empty	40S ribosomal protein S21 OS=Homo sapiens GN=RPS21 PE=1 SV=1	RS21_HUMAN	RPS21	9 kDa		unknown	5	4
592	TRUE	Empty	Target of EGR1 protein 1 OS=Homo sapiens GN=TOE1 PE=1 SV=1	TOE1_HUMAN	TOE1	57 kDa	TRUE	unknown	7	5
591	TRUE	Empty	TRMT1-like protein OS=Homo sapiens GN=TRMT1L PE=1 SV=2	TRM1L_HUMAN	TRMT1L	82 kDa		unknown	9
21	TRUE	Empty	40S ribosomal protein S15 OS=Homo sapiens GN=RPS15 PE=1 SV=2	RS15_HUMAN (+1)	RPS15	17 kDa	TRUE	unknown	2	5
513	TRUE	Empty	SURP and G-patch domain-containing protein 1 OS=Homo sapiens GN=SUGP1 PE=1 SV=2	SUGP1_HUMAN	SUGP1	72 kDa	TRUE	unknown	5	3
499	TRUE	Empty	Ribonucleoprotein PTB-binding 1 OS=Homo sapiens GN=RAVER1 PE=1 SV=1	RAVR1_HUMAN	RAVER1	64 kDa	TRUE	unknown	7	2
351	TRUE	Empty	NF-kappa-B-repressing factor OS=Homo sapiens GN=NKRF PE=1 SV=2	NKRF_HUMAN	NKRF	78 kDa		unknown	6
552	TRUE	Empty	Small nuclear ribonucleoprotein-associated protein N OS=Homo sapiens GN=SNRPN PE=1 SV=1	RSMN_HUMAN (+2)	SNRPN	25 kDa		unknown	3	4
201	TRUE	Empty	Eukaryotic translation initiation factor 3 subunit K OS=Homo sapiens GN=EIF3K PE=1 SV=1	EIF3K_HUMAN (+2)	EIF3K	25 kDa		unknown	3	3
54	TRUE	Empty	60S ribosomal protein L15 OS=Homo sapiens GN=RPL15 PE=1 SV=2	RL15_HUMAN	RPL15	24 kDa		unknown	3	3
364	TRUE	Empty	Nuclear receptor coactivator 5 OS=Homo sapiens GN=NCOA5 PE=1 SV=2	NCOA5_HUMAN	NCOA5	66 kDa		unknown	2	4
219	TRUE	Empty	F-box-like/WD repeat-containing protein TBL1XR1 OS=Homo sapiens GN=TBL1XR1 PE=1 SV=1	TBL1R_HUMAN (+1)	TBL1XR1	56 kDa		unknown	5	2
401	TRUE	Empty	Polyadenylate-binding protein 2 OS=Homo sapiens GN=PABPN1 PE=1 SV=3	PABP2_HUMAN	PABPN1	33 kDa		unknown	1	3
347	TRUE	Empty	Mitotic checkpoint protein BUB3 OS=Homo sapiens GN=BUB3 PE=1 SV=1	BUB3_HUMAN	BUB3	37 kDa		unknown	4	3
127	TRUE	Empty	Cell division cycle and apoptosis regulator protein 1 OS=Homo sapiens GN=CCAR1 PE=1 SV=2	CCAR1_HUMAN	CCAR1	133 kDa	TRUE	unknown	3	4
168	TRUE	Empty	DnaJ homolog subfamily C member 8 OS=Homo sapiens GN=DNAJC8 PE=1 SV=2	DNJC8_HUMAN (+3)	DNAJC8	30 kDa		unknown	4	3
153	TRUE	Empty	DNA damage-binding protein 1 OS=Homo sapiens GN=DDB1 PE=1 SV=1	DDB1_HUMAN	DDB1	127 kDa		unknown	3	4
474	TRUE	Empty	Putative RNA-binding protein 15B OS=Homo sapiens GN=RBM15B PE=1 SV=3	RB15B_HUMAN	RBM15B	97 kDa		unknown	6	3
58	TRUE	Empty	60S ribosomal protein L23a OS=Homo sapiens GN=RPL23A PE=1 SV=1	RL23A_HUMAN	RPL23A	18 kDa	TRUE	unknown	5	5
207	TRUE	Empty	Exosome complex component CSL4 OS=Homo sapiens GN=EXOSC1 PE=1 SV=1	EXOS1_HUMAN	EXOSC1	21 kDa		unknown	4	2
79	TRUE	Empty	ATP-dependent RNA helicase DDX42 OS=Homo sapiens GN=DDX42 PE=1 SV=1	DDX42_HUMAN	DDX42	103 kDa		unknown	9	2
134	TRUE	Empty	Cleavage and polyadenylation specificity factor subunit 3 OS=Homo sapiens GN=CPSF3 PE=1 SV=1	CPSF3_HUMAN	CPSF3	77 kDa		unknown	0	4
340	TRUE	Empty	Major allergen Can f 1 OS=Canis lupus familiaris PE=1 SV=1	sp|O18873|ALL1_CANLF		?		unknown	6	5
272	TRUE	Empty	Histone H1.3 OS=Homo sapiens GN=HIST1H1D PE=1 SV=2	H13_HUMAN (+8)	HIST1H1D	22 kDa		unknown	3	2
645	TRUE	Empty	Vimentin OS=Homo sapiens GN=VIM PE=1 SV=4	VIME_HUMAN (+1)	VIM	54 kDa		unknown	3	4
71	TRUE	Empty	ATP synthase subunit alpha, mitochondrial OS=Homo sapiens GN=ATP5A1 PE=1 SV=1	ATPA_HUMAN (+25)	ATP5A1	60 kDa		unknown	5
580	TRUE	Empty	T-complex protein 1 subunit gamma OS=Homo sapiens GN=CCT3 PE=1 SV=4	TCPG_HUMAN (+1)	CCT3	61 kDa		unknown	1	3
2	TRUE	Empty	5'-3' exoribonuclease 2 OS=Homo sapiens GN=XRN2 PE=1 SV=1	XRN2_HUMAN	XRN2	109 kDa		unknown	6	4
381	TRUE	Empty	Peptidyl-prolyl cis-trans isomerase G OS=Homo sapiens GN=PPIG PE=1 SV=2	PPIG_HUMAN	PPIG	89 kDa		unknown	5	3
434	TRUE	Empty	Probable ATP-dependent RNA helicase DHX35 OS=Homo sapiens GN=DHX35 PE=1 SV=2	DHX35_HUMAN	DHX35	79 kDa	TRUE	unknown	4	1
466	TRUE	Empty	Protein disulfide-isomerase OS=Homo sapiens GN=P4HB PE=1 SV=3	PDIA1_HUMAN	P4HB	57 kDa		unknown	4	4
39	TRUE	Empty	60S acidic ribosomal protein P2 OS=Homo sapiens GN=RPLP2 PE=1 SV=1	RLA2_HUMAN	RPLP2	12 kDa	TRUE	unknown	6	3
221	TRUE	Empty	FACT complex subunit SSRP1 OS=Homo sapiens GN=SSRP1 PE=1 SV=1	SSRP1_HUMAN	SSRP1	81 kDa	TRUE	unknown	5	3
90	TRUE	Empty	Activating signal cointegrator 1 complex subunit 1 OS=Homo sapiens GN=ASCC1 PE=1 SV=1	ASCC1_HUMAN	ASCC1	46 kDa	TRUE	unknown	2	3
421	TRUE	Empty	Pre-mRNA-splicing factor SYF2 OS=Homo sapiens GN=SYF2 PE=1 SV=1	SYF2_HUMAN	SYF2	29 kDa		unknown	4	2
137	TRUE	Empty	Coatomer subunit beta' OS=Homo sapiens GN=COPB2 PE=1 SV=2	COPB2_HUMAN	COPB2	102 kDa	TRUE	unknown	5	2
511	TRUE	Empty	SRSF protein kinase 1 OS=Homo sapiens GN=SRPK1 PE=1 SV=2	SRPK1_HUMAN	SRPK1	74 kDa	TRUE	unknown	5	1
432	TRUE	Empty	Probable ATP-dependent RNA helicase DDX60 OS=Homo sapiens GN=DDX60 PE=1 SV=3	DDX60_HUMAN	DDX60	198 kDa	TRUE	unknown	1	2
332	TRUE	Empty	Leucine-rich PPR motif-containing protein, mitochondrial OS=Homo sapiens GN=LRPPRC PE=1 SV=3	LPPRC_HUMAN	LRPPRC	158 kDa		unknown	1	7
136	TRUE	Empty	Cleavage stimulation factor subunit 2 OS=Homo sapiens GN=CSTF2 PE=1 SV=1	CSTF2_HUMAN (+1)	CSTF2	61 kDa	TRUE	unknown	2	1
365	TRUE	Empty	Nuclear receptor corepressor 1 OS=Homo sapiens GN=NCOR1 PE=1 SV=2	NCOR1_HUMAN	NCOR1	270 kDa	TRUE	unknown	6
606	TRUE	Empty	Transketolase OS=Homo sapiens GN=TKT PE=1 SV=3	TKT_HUMAN	TKT	68 kDa		unknown		8
63	TRUE	Empty	60S ribosomal protein L31 OS=Homo sapiens GN=RPL31 PE=1 SV=1	RL31_HUMAN (+1)	RPL31	14 kDa	TRUE	unknown	4	3
6	TRUE	Empty	14-3-3 protein zeta/delta OS=Homo sapiens GN=YWHAZ PE=1 SV=1	1433Z_HUMAN	YWHAZ	28 kDa		unknown	4	6
78	TRUE	Empty	ATP-dependent RNA helicase DDX39A OS=Homo sapiens GN=DDX39A PE=1 SV=2	DX39A_HUMAN (+3)	DDX39A	49 kDa		unknown	14	8
443	TRUE	Empty	Prolyl 3-hydroxylase 1 OS=Homo sapiens GN=P3H1 PE=1 SV=2	P3H1_HUMAN	P3H1	83 kDa	TRUE	unknown	4	3
52	TRUE	Empty	60S ribosomal protein L13 OS=Homo sapiens GN=RPL13 PE=1 SV=4	RL13_HUMAN (+1)	RPL13	24 kDa		unknown	3	3
53	TRUE	Empty	60S ribosomal protein L13a OS=Homo sapiens GN=RPL13A PE=1 SV=2	RL13A_HUMAN	RPL13A	24 kDa		unknown	2	1
189	TRUE	Empty	Eukaryotic translation initiation factor 2 subunit 2 OS=Homo sapiens GN=EIF2S2 PE=1 SV=2	IF2B_HUMAN	EIF2S2	38 kDa		unknown	3	4
335	TRUE	Empty	Luc7-like protein 3 OS=Homo sapiens GN=LUC7L3 PE=1 SV=2	LC7L3_HUMAN	LUC7L3	51 kDa	TRUE	unknown	3	3
128	TRUE	Empty	Cell growth-regulating nucleolar protein OS=Homo sapiens GN=LYAR PE=1 SV=2	LYAR_HUMAN	LYAR	44 kDa		unknown	4	3
534	TRUE	Empty	Serine/threonine-protein kinase RIO1 OS=Homo sapiens GN=RIOK1 PE=1 SV=2	RIOK1_HUMAN	RIOK1	66 kDa	TRUE	unknown	3	5
665	TRUE	Empty	Zinc finger CCCH-type with G patch domain-containing protein OS=Homo sapiens GN=ZGPAT PE=1 SV=3	ZGPAT_HUMAN	ZGPAT	57 kDa	TRUE	unknown	3	2
130	TRUE	Empty	Cilia- and flagella-associated protein 20 OS=Homo sapiens GN=CFAP20 PE=1 SV=1	CFA20_HUMAN	CFAP20	23 kDa		unknown	2	2
241	TRUE	Empty	Glutamine--tRNA ligase OS=Homo sapiens GN=QARS PE=1 SV=1	SYQ_HUMAN	QARS	88 kDa	TRUE	unknown	2	4
60	TRUE	Empty	60S ribosomal protein L27 OS=Homo sapiens GN=RPL27 PE=1 SV=2	RL27_HUMAN	RPL27	16 kDa		unknown	4	2
343	TRUE	Empty	Methionine--tRNA ligase, cytoplasmic OS=Homo sapiens GN=MARS PE=1 SV=2	SYMC_HUMAN	MARS	101 kDa	TRUE	unknown	1	3
303	TRUE	Empty	Keratin, type I cytoskeletal 25 OS=Homo sapiens GN=KRT25 PE=1 SV=1	K1C25_HUMAN (+1)	KRT25	49 kDa		unknown	9	8
392	TRUE	Empty	Peroxiredoxin-6 OS=Homo sapiens GN=PRDX6 PE=1 SV=3	PRDX6_HUMAN	PRDX6	25 kDa		unknown	2	5
243	TRUE	Empty	Glycogen [starch] synthase, muscle OS=Homo sapiens GN=GYS1 PE=1 SV=2	GYS1_HUMAN	GYS1	84 kDa	TRUE	unknown	7	1
176	TRUE	Empty	E3 ubiquitin-protein ligase TRIM56 OS=Homo sapiens GN=TRIM56 PE=1 SV=3	TRI56_HUMAN (+1)	TRIM56	81 kDa		unknown	5	1
240	TRUE	Empty	Glutamate-rich WD repeat-containing protein 1 OS=Homo sapiens GN=GRWD1 PE=1 SV=1	GRWD1_HUMAN	GRWD1	49 kDa		unknown	9	1
416	TRUE	Empty	Pre-mRNA-splicing factor CWC25 homolog OS=Homo sapiens GN=CWC25 PE=1 SV=1	CWC25_HUMAN	CWC25	50 kDa		unknown	4	0
597	TRUE	Empty	Transcription activator BRG1 OS=Homo sapiens GN=SMARCA4 PE=1 SV=2	SMCA4_HUMAN	SMARCA4	185 kDa	TRUE	unknown	4	1
670	TRUE	Empty	Zinc finger protein 318 OS=Homo sapiens GN=ZNF318 PE=1 SV=2	ZN318_HUMAN	ZNF318	251 kDa		unknown	5
628	TRUE	Empty	U4/U6.U5 tri-snRNP-associated protein 1 OS=Mus musculus GN=Sart1 PE=1 SV=1	sp|Q9Z315|SNUT1_MOUSE (+2)		?		unknown	6	21
297	TRUE	Empty	Keratin, type I cytoskeletal 12 OS=Homo sapiens GN=KRT12 PE=1 SV=1	K1C12_HUMAN	KRT12	54 kDa		unknown	9	10
305	TRUE	Empty	Keratin, type I cytoskeletal 28 OS=Homo sapiens GN=KRT28 PE=1 SV=2	K1C28_HUMAN	KRT28	51 kDa		unknown	7	31
279	TRUE	Empty	Histone-binding protein RBBP7 OS=Homo sapiens GN=RBBP7 PE=1 SV=1	RBBP7_HUMAN	RBBP7	48 kDa	TRUE	unknown	4	4
187	TRUE	Empty	Eukaryotic translation elongation factor 1 epsilon-1 OS=Homo sapiens GN=EEF1E1 PE=1 SV=1	MCA3_HUMAN	EEF1E1	20 kDa		unknown	4	2
405	TRUE	Empty	Pre-mRNA 3'-end-processing factor FIP1 OS=Homo sapiens GN=FIP1L1 PE=1 SV=1	FIP1_HUMAN	FIP1L1	67 kDa	TRUE	unknown	2	7
107	TRUE	Empty	BAG family molecular chaperone regulator 2 OS=Homo sapiens GN=BAG2 PE=1 SV=1	BAG2_HUMAN	BAG2	24 kDa		unknown	4	4
582	TRUE	Empty	T-complex protein 1 subunit zeta OS=Homo sapiens GN=CCT6A PE=1 SV=3	TCPZ_HUMAN	CCT6A	58 kDa	TRUE	unknown	3	2
339	TRUE	Empty	M-phase phosphoprotein 6 OS=Homo sapiens GN=MPHOSPH6 PE=1 SV=2	MPH6_HUMAN	MPHOSPH6	19 kDa	TRUE	unknown	5	3
62	TRUE	Empty	60S ribosomal protein L30 OS=Homo sapiens GN=RPL30 PE=1 SV=2	RL30_HUMAN (+1)	RPL30	13 kDa		unknown	3	3
257	TRUE	Empty	Heterogeneous nuclear ribonucleoprotein D-like OS=Homo sapiens GN=HNRNPDL PE=1 SV=3	HNRDL_HUMAN	HNRNPDL	46 kDa		unknown	2	3
89	TRUE	Empty	Activating signal cointegrator 1 OS=Homo sapiens GN=TRIP4 PE=1 SV=4	TRIP4_HUMAN	TRIP4	66 kDa		unknown	2	5
91	TRUE	Empty	Activating signal cointegrator 1 complex subunit 2 OS=Homo sapiens GN=ASCC2 PE=1 SV=3	ASCC2_HUMAN	ASCC2	86 kDa		unknown	2	2
177	TRUE	Empty	E3 ubiquitin-protein ligase UBR5 OS=Homo sapiens GN=UBR5 PE=1 SV=2	UBR5_HUMAN (+1)	UBR5	309 kDa		unknown	1	2
87	TRUE	Empty	Actin-like protein 6A OS=Homo sapiens GN=ACTL6A PE=1 SV=1	ACL6A_HUMAN	ACTL6A	47 kDa		unknown	4	1
640	TRUE	Empty	Ubiquitin carboxyl-terminal hydrolase 42 OS=Homo sapiens GN=USP42 PE=1 SV=3	UBP42_HUMAN	USP42	145 kDa		unknown	4
229	TRUE	Empty	Fructose-bisphosphate aldolase A OS=Homo sapiens GN=ALDOA PE=1 SV=2	ALDOA_HUMAN (+4)	ALDOA	39 kDa		unknown		6
461	TRUE	Empty	Protein S100-A16 OS=Homo sapiens GN=S100A16 PE=1 SV=1	S10AG_HUMAN	S100A16	12 kDa	TRUE	unknown	3	3
57	TRUE	Empty	60S ribosomal protein L19 OS=Homo sapiens GN=RPL19 PE=1 SV=1	RL19_HUMAN	RPL19	23 kDa		unknown	4	2
35	TRUE	Empty	40S ribosomal protein S30 OS=Homo sapiens GN=FAU PE=1 SV=1	RS30_HUMAN	FAU	7 kDa		unknown	4	2
163	TRUE	Empty	Desmocollin-3 OS=Homo sapiens GN=DSC3 PE=1 SV=3	DSC3_HUMAN	DSC3	100 kDa		unknown	3	2
56	TRUE	Empty	60S ribosomal protein L18 OS=Homo sapiens GN=RPL18 PE=1 SV=2	RL18_HUMAN	RPL18	22 kDa		unknown	3	2
215	TRUE	Empty	Exosome complex component RRP46 OS=Homo sapiens GN=EXOSC5 PE=1 SV=1	EXOS5_HUMAN	EXOSC5	25 kDa		unknown	4	3
404	TRUE	Empty	Polymerase delta-interacting protein 3 OS=Homo sapiens GN=POLDIP3 PE=1 SV=2	PDIP3_HUMAN	POLDIP3	46 kDa		unknown	3	1
616	TRUE	Empty	Tumor protein D54 OS=Homo sapiens GN=TPD52L2 PE=1 SV=2	TPD54_HUMAN	TPD52L2	22 kDa	TRUE	unknown	4	3
484	TRUE	Empty	RNA-binding protein 7 OS=Homo sapiens GN=RBM7 PE=1 SV=1	RBM7_HUMAN	RBM7	31 kDa		unknown	4	1
393	TRUE	Empty	Peroxisome proliferator-activated receptor gamma coactivator-related protein 1 OS=Homo sapiens GN=PPRC1 PE=1 SV=1	PPRC1_HUMAN	PPRC1	178 kDa	TRUE	unknown	2	0
311	TRUE	Empty	Keratin, type II cytoskeletal 2 oral OS=Homo sapiens GN=KRT76 PE=1 SV=2	K22O_HUMAN	KRT76	66 kDa	TRUE	unknown	14	17
116	TRUE	Empty	CDKN2A-interacting protein OS=Homo sapiens GN=CDKN2AIP PE=1 SV=3	CARF_HUMAN	CDKN2AIP	61 kDa		unknown	2	3
648	TRUE	Empty	WD repeat-containing protein 3 OS=Homo sapiens GN=WDR3 PE=1 SV=1	WDR3_HUMAN	WDR3	106 kDa	TRUE	unknown	3	1
635	TRUE	Empty	U6 snRNA-associated Sm-like protein LSm5 OS=Homo sapiens GN=LSM5 PE=1 SV=3	LSM5_HUMAN	LSM5	10 kDa		unknown	1	4
48	TRUE	Empty	60S ribosomal protein L10 OS=Homo sapiens GN=RPL10 PE=1 SV=4	RL10_HUMAN	RPL10	25 kDa	TRUE	unknown	4	1
446	TRUE	Empty	Proteasome subunit alpha type-7 OS=Homo sapiens GN=PSMA7 PE=1 SV=1	PSA7_HUMAN (+1)	PSMA7	28 kDa		unknown	2	3
435	TRUE	Empty	Probable ATP-dependent RNA helicase YTHDC2 OS=Homo sapiens GN=YTHDC2 PE=1 SV=2	YTDC2_HUMAN	YTHDC2	160 kDa	TRUE	unknown	3	0
599	TRUE	Empty	Transcriptional activator protein Pur-alpha OS=Homo sapiens GN=PURA PE=1 SV=2	PURA_HUMAN (+1)	PURA	35 kDa		unknown	3	1
181	TRUE	Empty	Elongation factor 1-gamma OS=Homo sapiens GN=EEF1G PE=1 SV=3	EF1G_HUMAN	EEF1G	50 kDa	TRUE	unknown	0	4
258	TRUE	Empty	Heterogeneous nuclear ribonucleoprotein F OS=Homo sapiens GN=HNRNPF PE=1 SV=3	HNRPF_HUMAN	HNRNPF	46 kDa	TRUE	unknown	4	2
388	TRUE	Empty	Periodic tryptophan protein 1 homolog OS=Homo sapiens GN=PWP1 PE=1 SV=1	PWP1_HUMAN	PWP1	56 kDa		unknown	3
389	TRUE	Empty	Periodic tryptophan protein 2 homolog OS=Homo sapiens GN=PWP2 PE=2 SV=2	PWP2_HUMAN	PWP2	102 kDa		unknown	5	0
204	TRUE	Empty	Eukaryotic translation initiation factor 4 gamma 1 OS=Homo sapiens GN=EIF4G1 PE=1 SV=4	IF4G1_HUMAN (+2)	EIF4G1	175 kDa		unknown	1	2
674	TRUE	Empty	pre-mRNA 3' end processing protein WDR33 OS=Homo sapiens GN=WDR33 PE=1 SV=2	WDR33_HUMAN	WDR33	146 kDa	TRUE	unknown	4	0
450	TRUE	Empty	Protein AAR2 homolog OS=Homo sapiens GN=AAR2 PE=1 SV=2	AAR2_HUMAN (+6)	AAR2	43 kDa		unknown	3
368	TRUE	Empty	Nucleolar GTP-binding protein 1 OS=Homo sapiens GN=GTPBP4 PE=1 SV=3	NOG1_HUMAN	GTPBP4	74 kDa		unknown	4
425	TRUE	Empty	Probable 28S rRNA (cytosine(4447)-C(5))-methyltransferase OS=Homo sapiens GN=NOP2 PE=1 SV=2	NOP2_HUMAN	NOP2	89 kDa		unknown	8
370	TRUE	Empty	Nucleolar and spindle-associated protein 1 OS=Homo sapiens GN=NUSAP1 PE=1 SV=1	NUSAP_HUMAN	NUSAP1	49 kDa		unknown	2
217	TRUE	Empty	Extracellular matrix protein 1 OS=Homo sapiens GN=ECM1 PE=1 SV=2	ECM1_HUMAN	ECM1	61 kDa	TRUE	unknown	4	2
508	TRUE	Empty	SAP30-binding protein OS=Homo sapiens GN=SAP30BP PE=1 SV=1	S30BP_HUMAN	SAP30BP	34 kDa	TRUE	unknown	4	1
64	TRUE	Empty	60S ribosomal protein L36a-like OS=Homo sapiens GN=RPL36AL PE=1 SV=3	RL36L_HUMAN (+2)	RPL36AL	12 kDa	TRUE	unknown	3	2
463	TRUE	Empty	Protein SET OS=Homo sapiens GN=SET PE=1 SV=3	SET_HUMAN (+1)	SET	33 kDa		unknown	3	4
447	TRUE	Empty	Proteasome subunit beta type-5 OS=Homo sapiens GN=PSMB5 PE=1 SV=3	PSB5_HUMAN	PSMB5	28 kDa	TRUE	unknown	1	4
235	TRUE	Empty	GTP-binding nuclear protein Ran OS=Homo sapiens GN=RAN PE=1 SV=3	RAN_HUMAN (+1)	RAN	24 kDa		unknown	0	3
5	TRUE	Empty	14-3-3 protein gamma OS=Homo sapiens GN=YWHAG PE=1 SV=2	1433G_HUMAN (+1)	YWHAG	28 kDa	TRUE	unknown	3	3
373	TRUE	Empty	Oxidoreductase HTATIP2 OS=Homo sapiens GN=HTATIP2 PE=1 SV=2	HTAI2_HUMAN (+3)	HTATIP2	27 kDa	TRUE	unknown	1	3
121	TRUE	Empty	Casein kinase I isoform alpha OS=Homo sapiens GN=CSNK1A1 PE=1 SV=2	KC1A_HUMAN	CSNK1A1	39 kDa		unknown	2	2
503	TRUE	Empty	RuvB-like 1 OS=Homo sapiens GN=RUVBL1 PE=1 SV=1	RUVB1_HUMAN	RUVBL1	50 kDa	TRUE	unknown	3	1
600	TRUE	Empty	Transcriptional activator protein Pur-beta OS=Homo sapiens GN=PURB PE=1 SV=3	PURB_HUMAN	PURB	33 kDa		unknown	3	1
668	TRUE	Empty	Zinc finger Ran-binding domain-containing protein 2 OS=Homo sapiens GN=ZRANB2 PE=1 SV=2	ZRAB2_HUMAN (+1)	ZRANB2	37 kDa		unknown	5	1
489	TRUE	Empty	RNA-binding protein 27 OS=Homo sapiens GN=RBM27 PE=1 SV=2	RBM27_HUMAN	RBM27	119 kDa	TRUE	unknown	3	1
293	TRUE	Empty	Keratin, type I cuticular Ha1 OS=Homo sapiens GN=KRT31 PE=1 SV=3	K1H1_HUMAN (+2)	KRT31	47 kDa		unknown	4	2
167	TRUE	Empty	DnaJ homolog subfamily A member 2 OS=Homo sapiens GN=DNAJA2 PE=1 SV=1	DNJA2_HUMAN	DNAJA2	46 kDa	TRUE	unknown	2	0
294	TRUE	Empty	Keratin, type I cuticular Ha3-II OS=Homo sapiens GN=KRT33B PE=1 SV=3	KT33B_HUMAN	KRT33B	46 kDa	TRUE	unknown	5
349	TRUE	Empty	Myosin-2 OS=Homo sapiens GN=MYH2 PE=1 SV=1	MYH2_HUMAN	MYH2	223 kDa		unknown		4
593	TRUE	Empty	Tetratricopeptide repeat protein 14 OS=Homo sapiens GN=TTC14 PE=1 SV=1	TTC14_HUMAN	TTC14	88 kDa	TRUE	unknown	3	0
571	TRUE	Empty	Splicing regulatory glutamine/lysine-rich protein 1 OS=Homo sapiens GN=SREK1 PE=1 SV=1	SREK1_HUMAN	SREK1	59 kDa		unknown	3	3
236	TRUE	Empty	Galectin-7 OS=Homo sapiens GN=LGALS7 PE=1 SV=2	LEG7_HUMAN	LGALS7	15 kDa	TRUE	unknown	3	2
607	TRUE	Empty	Triosephosphate isomerase OS=Homo sapiens GN=TPI1 PE=1 SV=3	TPIS_HUMAN (+2)	TPI1	31 kDa		unknown	2	3
173	TRUE	Empty	E3 ubiquitin-protein ligase Hakai OS=Homo sapiens GN=CBLL1 PE=1 SV=1	HAKAI_HUMAN	CBLL1	55 kDa	TRUE	unknown	2	2
169	TRUE	Empty	DnaJ homolog subfamily C member 17 OS=Homo sapiens GN=DNAJC17 PE=1 SV=1	DJC17_HUMAN	DNAJC17	35 kDa		unknown	3	2
444	TRUE	Empty	Proteasome subunit alpha type-5 OS=Homo sapiens GN=PSMA5 PE=1 SV=3	PSA5_HUMAN	PSMA5	26 kDa		unknown	2	3
649	TRUE	Empty	WD repeat-containing protein 5 OS=Homo sapiens GN=WDR5 PE=1 SV=1	WDR5_HUMAN	WDR5	37 kDa		unknown	3	3
376	TRUE	Empty	Parafibromin OS=Homo sapiens GN=CDC73 PE=1 SV=1	CDC73_HUMAN	CDC73	61 kDa	TRUE	unknown	2	2
496	TRUE	Empty	Regulator of nonsense transcripts 3B OS=Homo sapiens GN=UPF3B PE=1 SV=1	REN3B_HUMAN	UPF3B	58 kDa	TRUE	unknown	3	1
276	TRUE	Empty	Histone deacetylase 2 OS=Homo sapiens GN=HDAC2 PE=1 SV=2	HDAC2_HUMAN (+1)	HDAC2	55 kDa	TRUE	unknown	3	1
157	TRUE	Empty	DNA-directed RNA polymerases I, II, and III subunit RPABC1 OS=Homo sapiens GN=POLR2E PE=1 SV=4	RPAB1_HUMAN	POLR2E	25 kDa		unknown	1	2
652	TRUE	Empty	WD repeat-containing protein 82 OS=Homo sapiens GN=WDR82 PE=1 SV=1	WDR82_HUMAN	WDR82	35 kDa		unknown	2	1
647	TRUE	Empty	WD repeat domain-containing protein 83 OS=Homo sapiens GN=WDR83 PE=1 SV=1	WDR83_HUMAN	WDR83	34 kDa	TRUE	unknown	4	1
650	TRUE	Empty	WD repeat-containing protein 25 OS=Homo sapiens GN=WDR25 PE=1 SV=3	WDR25_HUMAN	WDR25	60 kDa		unknown	2
452	TRUE	Empty	Protein FRG1 OS=Homo sapiens GN=FRG1 PE=1 SV=1	FRG1_HUMAN (+1)	FRG1	29 kDa		unknown	2	1
135	TRUE	Empty	Cleavage and polyadenylation specificity factor subunit 5 OS=Homo sapiens GN=NUDT21 PE=1 SV=1	CPSF5_HUMAN	NUDT21	26 kDa	TRUE	unknown	1	2
172	TRUE	Empty	Dynein light chain 1, cytoplasmic OS=Homo sapiens GN=DYNLL1 PE=1 SV=1	DYL1_HUMAN (+1)	DYNLL1	10 kDa		unknown	3	1
651	TRUE	Empty	WD repeat-containing protein 36 OS=Homo sapiens GN=WDR36 PE=1 SV=1	WDR36_HUMAN	WDR36	105 kDa		unknown	4	1
502	TRUE	Empty	Ribosome-binding protein 1 OS=Homo sapiens GN=RRBP1 PE=1 SV=4	RRBP1_HUMAN	RRBP1	152 kDa		unknown	3
385	TRUE	Empty	Peptidyl-prolyl cis-trans isomerase-like 3 OS=Homo sapiens GN=PPIL3 PE=1 SV=1	PPIL3_HUMAN	PPIL3	18 kDa		unknown	0	2
42	TRUE	Empty	60S ribosomal protein L5 OS=Homo sapiens GN=RPL5 PE=1 SV=3	RL5_HUMAN	RPL5	34 kDa		unknown	2	0
145	TRUE	Empty	Cyclin-dependent kinase 13 OS=Homo sapiens GN=CDK13 PE=1 SV=2	CDK13_HUMAN	CDK13	165 kDa		unknown	4
150	TRUE	Empty	DBIRD complex subunit ZNF326 OS=Homo sapiens GN=ZNF326 PE=1 SV=2	ZN326_HUMAN	ZNF326	66 kDa		unknown	2
506	TRUE	Empty	S-phase kinase-associated protein 1 OS=Homo sapiens GN=SKP1 PE=1 SV=2	SKP1_HUMAN	SKP1	19 kDa	TRUE	unknown	2	3
30	TRUE	Empty	40S ribosomal protein S24 OS=Homo sapiens GN=RPS24 PE=1 SV=1	RS24_HUMAN	RPS24	15 kDa		unknown	3	3
88	TRUE	Empty	Activated RNA polymerase II transcriptional coactivator p15 OS=Homo sapiens GN=SUB1 PE=1 SV=3	TCP4_HUMAN	SUB1	14 kDa		unknown	2	2
119	TRUE	Empty	Carboxypeptidase A4 OS=Homo sapiens GN=CPA4 PE=1 SV=2	CBPA4_HUMAN	CPA4	47 kDa		unknown	1	3
34	TRUE	Empty	40S ribosomal protein S28 OS=Homo sapiens GN=RPS28 PE=1 SV=1	RS28_HUMAN	RPS28	8 kDa		unknown	3	2
267	TRUE	Empty	Heterogeneous nuclear ribonucleoprotein U-like protein 1 OS=Homo sapiens GN=HNRNPUL1 PE=1 SV=2	HNRL1_HUMAN	HNRNPUL1	96 kDa		unknown	2	1
354	TRUE	Empty	Nascent polypeptide-associated complex subunit alpha, muscle-specific form OS=Homo sapiens GN=NACA PE=1 SV=1	NACAM_HUMAN (+1)	NACA	205 kDa		unknown	3	2
448	TRUE	Empty	Proteasome subunit beta type-6 OS=Homo sapiens GN=PSMB6 PE=1 SV=4	PSB6_HUMAN	PSMB6	25 kDa		unknown	2	1
576	TRUE	Empty	Synaptic vesicle membrane protein VAT-1 homolog OS=Homo sapiens GN=VAT1 PE=1 SV=2	VAT1_HUMAN	VAT1	42 kDa		unknown	2	1
65	TRUE	Empty	60S ribosomal protein L38 OS=Homo sapiens GN=RPL38 PE=1 SV=2	RL38_HUMAN (+1)	RPL38	8 kDa		unknown	2	4
578	TRUE	Empty	T-complex protein 1 subunit delta OS=Homo sapiens GN=CCT4 PE=1 SV=4	TCPD_HUMAN	CCT4	58 kDa		unknown	2	2
619	TRUE	Empty	U1 small nuclear ribonucleoprotein C OS=Homo sapiens GN=SNRPC PE=1 SV=1	RU1C_HUMAN (+1)	SNRPC	17 kDa		unknown	3	2
453	TRUE	Empty	Protein LTV1 homolog OS=Homo sapiens GN=LTV1 PE=1 SV=1	LTV1_HUMAN	LTV1	55 kDa		unknown	1	2
485	TRUE	Empty	RNA-binding protein 8A OS=Homo sapiens GN=RBM8A PE=1 SV=1	RBM8A_HUMAN	RBM8A	20 kDa		unknown	0	3
377	TRUE	Empty	Peptidyl-prolyl cis-trans isomerase A OS=Homo sapiens GN=PPIA PE=1 SV=2	PPIA_HUMAN	PPIA	18 kDa		unknown	1	3
318	TRUE	Empty	Keratin, type II cytoskeletal 7 OS=Homo sapiens GN=KRT7 PE=1 SV=5	K2C7_HUMAN (+1)	KRT7	51 kDa	TRUE	unknown	11	15
152	TRUE	Empty	DNA dC->dU-editing enzyme APOBEC-3C OS=Homo sapiens GN=APOBEC3C PE=1 SV=2	ABC3C_HUMAN	APOBEC3C	23 kDa		unknown	2	3
120	TRUE	Empty	Cartilage-associated protein OS=Homo sapiens GN=CRTAP PE=1 SV=1	CRTAP_HUMAN	CRTAP	47 kDa		unknown	1	2
129	TRUE	Empty	Chromodomain-helicase-DNA-binding protein 7 OS=Homo sapiens GN=CHD7 PE=1 SV=3	CHD7_HUMAN (+4)	CHD7	336 kDa	TRUE	unknown	2	0
171	TRUE	Empty	Dual specificity protein kinase CLK1 OS=Homo sapiens GN=CLK1 PE=1 SV=2	CLK1_HUMAN	CLK1	57 kDa		unknown	2	0
206	TRUE	Empty	Eukaryotic translation initiation factor 6 OS=Homo sapiens GN=EIF6 PE=1 SV=1	IF6_HUMAN	EIF6	27 kDa		unknown	1	2
61	TRUE	Empty	60S ribosomal protein L28 OS=Homo sapiens GN=RPL28 PE=1 SV=3	RL28_HUMAN	RPL28	16 kDa		unknown	2	0
671	TRUE	Empty	Zinc finger protein 638 OS=Homo sapiens GN=ZNF638 PE=1 SV=2	ZN638_HUMAN	ZNF638	221 kDa	TRUE	unknown	4
68	TRUE	Empty	A-kinase anchor protein 8 OS=Homo sapiens GN=AKAP8 PE=1 SV=1	AKAP8_HUMAN	AKAP8	76 kDa	TRUE	unknown	3
160	TRUE	Empty	Death-inducer obliterator 1 OS=Homo sapiens GN=DIDO1 PE=1 SV=5	DIDO1_HUMAN	DIDO1	244 kDa		unknown	3
478	TRUE	Empty	RNA cytidine acetyltransferase OS=Homo sapiens GN=NAT10 PE=1 SV=2	NAT10_HUMAN	NAT10	116 kDa		unknown	2
326	TRUE	Empty	L-lactate dehydrogenase B chain OS=Homo sapiens GN=LDHB PE=1 SV=2	LDHB_HUMAN	LDHB	37 kDa	TRUE	unknown		5
612	TRUE	Empty	Tubulin alpha-4A chain OS=Homo sapiens GN=TUBA4A PE=1 SV=1	TBA4A_HUMAN	TUBA4A	50 kDa	TRUE	unknown	18	19
333	TRUE	Empty	Leukocyte receptor cluster member 8 OS=Homo sapiens GN=LENG8 PE=1 SV=2	LENG8_HUMAN	LENG8	86 kDa		unknown	2	3
271	TRUE	Empty	High mobility group protein B1 OS=Homo sapiens GN=HMGB1 PE=1 SV=3	HMGB1_HUMAN (+2)	HMGB1	25 kDa		unknown	1	2
378	TRUE	Empty	Peptidyl-prolyl cis-trans isomerase B OS=Homo sapiens GN=PPIB PE=1 SV=2	PPIB_HUMAN	PPIB	24 kDa	TRUE	unknown	1	3
250	TRUE	Empty	Heat shock protein beta-1 OS=Homo sapiens GN=HSPB1 PE=1 SV=2	HSPB1_HUMAN	HSPB1	23 kDa		unknown	3	0
70	TRUE	Empty	AP-2 complex subunit beta OS=Homo sapiens GN=AP2B1 PE=1 SV=1	AP2B1_HUMAN (+2)	AP2B1	105 kDa	TRUE	unknown	2	1
284	TRUE	Empty	Importin subunit alpha-1 OS=Homo sapiens GN=KPNA2 PE=1 SV=1	IMA1_HUMAN	KPNA2	58 kDa		unknown	3	1
536	TRUE	Empty	Serine/threonine-protein phosphatase PP1-alpha catalytic subunit OS=Homo sapiens GN=PPP1CA PE=1 SV=1	PP1A_HUMAN	PPP1CA	38 kDa		unknown	4	1
80	TRUE	Empty	ATP-dependent RNA helicase DDX55 OS=Homo sapiens GN=DDX55 PE=1 SV=3	DDX55_HUMAN	DDX55	69 kDa		unknown	4	1
292	TRUE	Empty	Kanadaptin OS=Homo sapiens GN=SLC4A1AP PE=1 SV=1	NADAP_HUMAN	SLC4A1AP	89 kDa		unknown	2	1
643	TRUE	Empty	Uncharacterized protein C7orf50 OS=Homo sapiens GN=C7orf50 PE=1 SV=1	CG050_HUMAN	C7orf50	22 kDa	TRUE	unknown	2	1
75	TRUE	Empty	ATP-dependent RNA helicase DDX1 OS=Homo sapiens GN=DDX1 PE=1 SV=2	DDX1_HUMAN	DDX1	82 kDa		unknown	3	1
577	TRUE	Empty	T-complex protein 1 subunit alpha OS=Homo sapiens GN=TCP1 PE=1 SV=1	TCPA_HUMAN (+1)	TCP1	60 kDa		unknown	1	3
644	TRUE	Empty	Uncharacterized protein C19orf43 OS=Homo sapiens GN=C19orf43 PE=1 SV=1	CS043_HUMAN	C19orf43	18 kDa		unknown	0	2
151	TRUE	Empty	DNA dC->dU-editing enzyme APOBEC-3B OS=Homo sapiens GN=APOBEC3B PE=1 SV=1	ABC3B_HUMAN (+1)	APOBEC3B	46 kDa	TRUE	unknown	3	0
234	TRUE	Empty	GC-rich sequence DNA-binding factor 2 OS=Homo sapiens GN=GCFC2 PE=1 SV=2	GCFC2_HUMAN	GCFC2	89 kDa		unknown	3
227	TRUE	Empty	Filamin-A OS=Homo sapiens GN=FLNA PE=1 SV=4	FLNA_HUMAN	FLNA	281 kDa		unknown		2
308	TRUE	Empty	Keratin, type II cytoskeletal 1 OS=Mus musculus GN=Krt1 PE=1 SV=4	sp|P04104|K2C1_MOUSE		?	TRUE	unknown	17
554	TRUE	Empty	Spermatid perinuclear RNA-binding protein OS=Homo sapiens GN=STRBP PE=1 SV=1	STRBP_HUMAN	STRBP	74 kDa	TRUE	unknown	8
501	TRUE	Empty	Ribosome biogenesis protein BRX1 homolog OS=Homo sapiens GN=BRIX1 PE=1 SV=2	BRX1_HUMAN	BRIX1	41 kDa	TRUE	unknown	2
346	TRUE	Empty	Midasin OS=Homo sapiens GN=MDN1 PE=1 SV=2	MDN1_HUMAN	MDN1	633 kDa		unknown	2
361	TRUE	Empty	Nuclear factor related to kappa-B-binding protein OS=Homo sapiens GN=NFRKB PE=1 SV=2	NFRKB_HUMAN	NFRKB	139 kDa		unknown	2
518	TRUE	Empty	Semenogelin-1 OS=Homo sapiens GN=SEMG1 PE=1 SV=2	SEMG1_HUMAN	SEMG1	52 kDa	TRUE	unknown		4
350	TRUE	Empty	Myosin-9 OS=Homo sapiens GN=MYH9 PE=1 SV=4	MYH9_HUMAN (+1)	MYH9	227 kDa	TRUE	unknown		2
100	TRUE	Empty	Annexin A1 OS=Homo sapiens GN=ANXA1 PE=1 SV=2	ANXA1_HUMAN (+2)	ANXA1	39 kDa	TRUE	unknown		3
509	TRUE	Empty	SAP domain-containing ribonucleoprotein OS=Homo sapiens GN=SARNP PE=1 SV=3	SARNP_HUMAN	SARNP	24 kDa	TRUE	unknown	2	1
222	TRUE	Empty	Far upstream element-binding protein 1 OS=Homo sapiens GN=FUBP1 PE=1 SV=3	FUBP1_HUMAN	FUBP1	68 kDa	TRUE	unknown	2	1
445	TRUE	Empty	Proteasome subunit alpha type-6 OS=Homo sapiens GN=PSMA6 PE=1 SV=1	PSA6_HUMAN	PSMA6	27 kDa		unknown	1	2
514	TRUE	Empty	SURP and G-patch domain-containing protein 2 OS=Homo sapiens GN=SUGP2 PE=1 SV=2	SUGP2_HUMAN	SUGP2	120 kDa		unknown	1	2
141	TRUE	Empty	Collagen alpha-1(I) chain OS=Bos taurus GN=COL1A1 PE=1 SV=3	sp|P02453|CO1A1_BOVIN		?		unknown	3
428	TRUE	Empty	Probable ATP-dependent RNA helicase DDX20 OS=Homo sapiens GN=DDX20 PE=1 SV=2	DDX20_HUMAN	DDX20	92 kDa		unknown	1	2
69	TRUE	Empty	ADP-ribosylation factor 1 OS=Homo sapiens GN=ARF1 PE=1 SV=2	ARF1_HUMAN (+3)	ARF1	21 kDa		unknown	1	3
608	TRUE	Empty	Tropomyosin alpha-3 chain OS=Homo sapiens GN=TPM3 PE=1 SV=2	TPM3_HUMAN	TPM3	33 kDa		unknown	1	3
387	TRUE	Empty	Perilipin-3 OS=Homo sapiens GN=PLIN3 PE=1 SV=3	PLIN3_HUMAN	PLIN3	47 kDa		unknown	2	1
180	TRUE	Empty	Elongation factor 1-delta OS=Homo sapiens GN=EEF1D PE=1 SV=5	EF1D_HUMAN	EEF1D	31 kDa		unknown	1	3
497	TRUE	Empty	Replication factor C subunit 4 OS=Homo sapiens GN=RFC4 PE=1 SV=2	RFC4_HUMAN	RFC4	40 kDa		unknown	3	0
148	TRUE	Empty	Cystatin-SN OS=Homo sapiens GN=CST1 PE=1 SV=3	CYTN_HUMAN	CST1	16 kDa		unknown	3
362	TRUE	Empty	Nuclear inhibitor of protein phosphatase 1 OS=Homo sapiens GN=PPP1R8 PE=1 SV=2	PP1R8_HUMAN	PPP1R8	38 kDa		unknown	3
77	TRUE	Empty	ATP-dependent RNA helicase DDX24 OS=Homo sapiens GN=DDX24 PE=1 SV=1	DDX24_HUMAN	DDX24	96 kDa	TRUE	unknown	3
472	TRUE	Empty	Putative ATP-dependent RNA helicase DHX30 OS=Homo sapiens GN=DHX30 PE=1 SV=1	DHX30_HUMAN	DHX30	134 kDa	TRUE	unknown	3
436	TRUE	Empty	Probable rRNA-processing protein EBP2 OS=Homo sapiens GN=EBNA1BP2 PE=1 SV=2	EBP2_HUMAN	EBNA1BP2	35 kDa		unknown	2
437	TRUE	Empty	Procollagen-lysine,2-oxoglutarate 5-dioxygenase 1 OS=Homo sapiens GN=PLOD1 PE=1 SV=2	PLOD1_HUMAN	PLOD1	84 kDa	TRUE	unknown	2
117	TRUE	Empty	CLK4-associating serine/arginine rich protein OS=Homo sapiens GN=CLASRP PE=1 SV=4	CLASR_HUMAN	CLASRP	77 kDa		unknown	2
1	TRUE	Empty	5'-3' exoribonuclease 1 OS=Homo sapiens GN=XRN1 PE=1 SV=1	XRN1_HUMAN	XRN1	194 kDa	TRUE	unknown	3
273	TRUE	Empty	Histone H2B type 1-B OS=Homo sapiens GN=HIST1H2BB PE=1 SV=2	H2B1B_HUMAN (+3)	HIST1H2BB	14 kDa		unknown		2
639	TRUE	Empty	UPF0488 protein C8orf33 OS=Homo sapiens GN=C8orf33 PE=1 SV=1	CH033_HUMAN	C8orf33	25 kDa		unknown	1	2
535	TRUE	Empty	Serine/threonine-protein phosphatase 2A catalytic subunit alpha isoform OS=Homo sapiens GN=PPP2CA PE=1 SV=1	PP2AA_HUMAN (+1)	PPP2CA	36 kDa		unknown	1	2
138	TRUE	Empty	Cofilin-1 OS=Homo sapiens GN=CFL1 PE=1 SV=3	COF1_HUMAN (+1)	CFL1	19 kDa		unknown		3
158	TRUE	Empty	DNA-directed RNA polymerases I, II, and III subunit RPABC3 OS=Homo sapiens GN=POLR2H PE=1 SV=4	RPAB3_HUMAN	POLR2H	17 kDa	TRUE	unknown	2	1
579	TRUE	Empty	T-complex protein 1 subunit epsilon OS=Homo sapiens GN=CCT5 PE=1 SV=1	TCPE_HUMAN	CCT5	60 kDa		unknown	1	2
583	TRUE	Empty	TAR DNA-binding protein 43 OS=Homo sapiens GN=TARDBP PE=1 SV=1	TADBP_HUMAN	TARDBP	45 kDa		unknown	2	1
224	TRUE	Empty	Fatty acid synthase OS=Homo sapiens GN=FASN PE=1 SV=3	FAS_HUMAN	FASN	273 kDa		unknown	0	2
170	TRUE	Empty	Double-stranded RNA-specific adenosine deaminase OS=Homo sapiens GN=ADAR PE=1 SV=4	DSRAD_HUMAN	ADAR	136 kDa		unknown	2
142	TRUE	Empty	Coronin-1C OS=Homo sapiens GN=CORO1C PE=1 SV=1	COR1C_HUMAN	CORO1C	53 kDa	TRUE	unknown		2
33	TRUE	Empty	40S ribosomal protein S27-like OS=Homo sapiens GN=RPS27L PE=1 SV=3	RS27L_HUMAN	RPS27L	9 kDa	TRUE	unknown	2
512	TRUE	Empty	SRSF protein kinase 2 OS=Homo sapiens GN=SRPK2 PE=1 SV=3	SRPK2_HUMAN	SRPK2	78 kDa		unknown	2
505	TRUE	Empty	S1 RNA-binding domain-containing protein 1 OS=Homo sapiens GN=SRBD1 PE=1 SV=2	SRBD1_HUMAN	SRBD1	112 kDa	TRUE	unknown		2
543	TRUE	Empty	Signal recognition particle 9 kDa protein OS=Homo sapiens GN=SRP9 PE=1 SV=2	SRP09_HUMAN	SRP9	10 kDa		unknown	2
467	TRUE	Empty	Protein mago nashi homolog 2 OS=Homo sapiens GN=MAGOHB PE=1 SV=1	MGN2_HUMAN (+2)	MAGOHB	17 kDa		unknown	2
122	TRUE	Empty	Caspase activity and apoptosis inhibitor 1 OS=Homo sapiens GN=CAAP1 PE=1 SV=2	CAAP1_HUMAN	CAAP1	38 kDa		unknown	2
94	TRUE	Empty	Alpha-actinin-1 OS=Homo sapiens GN=ACTN1 PE=1 SV=2	ACTN1_HUMAN	ACTN1	103 kDa	TRUE	unknown		11
232	TRUE	Empty	G patch domain-containing protein 1 OS=Homo sapiens GN=GPATCH1 PE=1 SV=1	GPTC1_HUMAN	GPATCH1	103 kDa		unknown	2
328	TRUE	Empty	La-related protein 4 OS=Homo sapiens GN=LARP4 PE=1 SV=3	LARP4_HUMAN	LARP4	81 kDa		unknown	2
38	TRUE	Empty	60S acidic ribosomal protein P1 OS=Homo sapiens GN=RPLP1 PE=1 SV=1	RLA1_HUMAN	RPLP1	12 kDa	TRUE	unknown		2
144	TRUE	Empty	Cyclin-T1 OS=Homo sapiens GN=CCNT1 PE=1 SV=1	CCNT1_HUMAN	CCNT1	81 kDa		unknown	2
500	TRUE	Empty	Ribosomal biogenesis protein LAS1L OS=Homo sapiens GN=LAS1L PE=1 SV=2	LAS1L_HUMAN	LAS1L	83 kDa		unknown	2
84	TRUE	Empty	Acidic leucine-rich nuclear phosphoprotein 32 family member A OS=Homo sapiens GN=ANP32A PE=1 SV=1	AN32A_HUMAN	ANP32A	29 kDa		unknown	2
449	TRUE	Empty	Proteasome subunit beta type-7 OS=Homo sapiens GN=PSMB7 PE=1 SV=1	PSB7_HUMAN	PSMB7	30 kDa	TRUE	unknown		2
441	TRUE	Empty	Proline-, glutamic acid- and leucine-rich protein 1 OS=Homo sapiens GN=PELP1 PE=1 SV=2	PELP1_HUMAN	PELP1	120 kDa		unknown	2
146	TRUE	Empty	Cyclin-related protein FAM58A OS=Homo sapiens GN=FAM58A PE=1 SV=2	FA58A_HUMAN	FAM58A	28 kDa		unknown	2
END OF FILE
